# Supplementary material for: Describing the intestinal microbiota of Holstein Fasciola-positive and -negative cattle from a hyperendemic area of fascioliasis in central Colombia
Source: PLoS Negl Trop Dis. 2021 Aug 9;15(8):e0009658. doi: 10.1371/journal.pntd.0009658 (PMC8375995; doi:10.1371/journal.pntd.0009658)
Supplement: S1 Table — (XLSX) [file pntd.0009658.s008.xlsx]

## Sheet: Hoja1
SAMPLE	CO-INFECTIONS		MUNICIPALITY	DEPARTMENT	ZOOTECHNICAL PURPOSE	WATER SOURCE	AGE	PARASITE IDENTIFICACTION METHOD				FASCIOLA
	18S rRNA	PARASITOLOGICAL ANALYSIS						FECES	BILE DUCTS	ADULT IN BILE DUCTS	ELISA
1		Toxocara, Eimeria spp spp,Trichostrongylus	Nemocon	Cundinamarca	Milk	ALJIBE	2				+	POSITIVE
2			Nemocon	Cundinamarca	Milk	ALJIBE	4				+	POSITIVE
3			Nemocon	Cundinamarca	Milk	ALJIBE	11				+	POSITIVE
4	Ostertagia ostertagi		Nemocon	Cundinamarca	Milk	ALJIBE	10				+	POSITIVE
5			Nemocon	Cundinamarca	Milk	ALJIBE	5				+	POSITIVE
6		Eimeria spp spp,Trichostrongylus	Nemocon	Cundinamarca	Milk	ALJIBE	8				+	POSITIVE
7			Combita	Boyaca	Milk	AQUEDUCT	7				+	POSITIVE
8			Combita	Boyaca	Milk	AQUEDUCT	11				+	POSITIVE
9		Eimeria spp spp,Cooperia	Mosquera	Cundinamarca	Milk	AQUEDUCT	6				+	POSITIVE
11		Eimeria spp spp,Ostertagia, Cooperia	Mosquera	Cundinamarca	Milk	AQUEDUCT	2				+	POSITIVE
12		Cooperia	Mosquera	Cundinamarca	Milk	AQUEDUCT	13				+	POSITIVE
13			Mosquera	Cundinamarca	Milk	AQUEDUCT	5				+	POSITIVE
14		Eimeria spp spp,Dictyocaulus	Mosquera	Cundinamarca	Milk	AQUEDUCT	5				+	POSITIVE
15			Mosquera	Cundinamarca	Milk	AQUEDUCT	7				+	POSITIVE
16			Mosquera	Cundinamarca	Milk	AQUEDUCT	3				+	POSITIVE
17	Ostertagia ostertagi		Mosquera	Cundinamarca	Milk	AQUEDUCT	8				+	POSITIVE
18			Mosquera	Cundinamarca	Milk	AQUEDUCT	2				+	POSITIVE
19		Eimeria spp spp,Cooperia	Mosquera	Cundinamarca	Milk	AQUEDUCT	6				+	POSITIVE
20			Mosquera	Cundinamarca	Milk	AQUEDUCT	9				+	POSITIVE
21			Mosquera	Cundinamarca	Milk	AQUEDUCT	6				+	POSITIVE
22			Mosquera	Cundinamarca	Milk	AQUEDUCT	3				+	POSITIVE
23			Mosquera	Cundinamarca	Milk	AQUEDUCT	3				+	POSITIVE
24			Mosquera	Cundinamarca	Milk	AQUEDUCT	9	+			+	POSITIVE
26			Sopo	Cundinamarca	Milk	AQUEDUCT	5				+	POSITIVE
27		Eimeria spp spp,Trichostrongylus	Sopo	Cundinamarca	Milk	AQUEDUCT	4				+	POSITIVE
28			Sopo	Cundinamarca	Milk	AQUEDUCT	5	+			+	POSITIVE
29			Sopo	Cundinamarca	Milk	AQUEDUCT	4				+	POSITIVE
31		Eimeria spp sp	Fósca	Cundinamarca	Milk	NA	3			+	+	POSITIVE
32		Eimeria spp sp, Buxtonella sp	Une	Cundinamarca	Milk	NA	6		+		+	POSITIVE
40		Eimeria spp sp , Balantidium coli, Buxtonella sp	Fómeque	Cundinamarca	Milk	NA	4		+		+	POSITIVE
51		Eimeria spp,Trichostrongylus	Nemocon	Cundinamarca	Milk	ALJIBE	4				-	NEGATIVE
52			Nemocon	Cundinamarca	Milk	ALJIBE	4				-	NEGATIVE
53			Nemocon	Cundinamarca	Milk	ALJIBE	5				-	NEGATIVE
54			Nemocon	Cundinamarca	Milk	ALJIBE	7				-	NEGATIVE
55			Nemocon	Cundinamarca	Milk	ALJIBE	7				-	NEGATIVE
56			Nemocon	Cundinamarca	Milk	ALJIBE	4				-	NEGATIVE
57			Nemocon	Cundinamarca	Milk	ALJIBE	3				-	NEGATIVE
58			Nemocon	Cundinamarca	Milk	ALJIBE	4				-	NEGATIVE
59			Nemocon	Cundinamarca	Milk	ALJIBE	4				-	NEGATIVE
60			Nemocon	Cundinamarca	Milk	ALJIBE	6				-	NEGATIVE
61			Combita	Boyaca	Milk	AQUEDUCT	2				-	NEGATIVE
62			Combita	Boyaca	Milk	AQUEDUCT	5				-	NEGATIVE
63			Combita	Boyaca	Milk	AQUEDUCT	9				-	NEGATIVE
64	Punctodora ratzeburgensis, Monhystera paludicola		Combita	Boyaca	Milk	AQUEDUCT	8				-	NEGATIVE
65			Combita	Boyaca	Milk	AQUEDUCT	3				-	NEGATIVE
66			Combita	Boyaca	Milk	AQUEDUCT	6				-	NEGATIVE
67			Combita	Boyaca	Milk	AQUEDUCT	6				-	NEGATIVE
68			Combita	Boyaca	Milk	AQUEDUCT	5				-	NEGATIVE
69			Combita	Boyaca	Milk	AQUEDUCT	7				-	NEGATIVE
70		Eimeria spp,Cooperia	Combita	Boyaca	Milk	AQUEDUCT	3				-	NEGATIVE
73		Eimeria spp,Ostertagia	Mosquera	Cundinamarca	Milk	AQUEDUCT	7				-	NEGATIVE
74			Mosquera	Cundinamarca	Milk	AQUEDUCT	4				-	NEGATIVE
81		Ostertagia	Sopo	Cundinamarca	Milk	AQUEDUCT	4				-	NEGATIVE
82			Sopo	Cundinamarca	Milk	AQUEDUCT	6				-	NEGATIVE
83			Sopo	Cundinamarca	Milk	AQUEDUCT	5				-	NEGATIVE
85	Diplogasteroides sp.		Sopo	Cundinamarca	Milk	AQUEDUCT	4				-	NEGATIVE
87			Sopo	Cundinamarca	Milk	AQUEDUCT	4				-	NEGATIVE
88			Sopo	Cundinamarca	Milk	AQUEDUCT	4				-	NEGATIVE
89			Sopo	Cundinamarca	Milk	AQUEDUCT	5				-	NEGATIVE
90			Sopo	Cundinamarca	Milk	AQUEDUCT	4				-	NEGATIVE
91			Chocontá	Cundinamarca	Milk	AQUEDUCT	5				-	NEGATIVE
93			Chocontá	Cundinamarca	Milk	AQUEDUCT	10				-	NEGATIVE
96			Chocontá	Cundinamarca	Milk	AQUEDUCT	10				-	NEGATIVE
97			Chocontá	Cundinamarca	Milk	AQUEDUCT	10				-	NEGATIVE
100			Chocontá	Cundinamarca	Milk	AQUEDUCT	N/R				-	NEGATIVE
