# Supplementary material for: Describing the intestinal microbiota of Holstein Fasciola-positive and -negative cattle from a hyperendemic area of fascioliasis in central Colombia
Source: PLoS Negl Trop Dis. 2021 Aug 9;15(8):e0009658. doi: 10.1371/journal.pntd.0009658 (PMC8375995; doi:10.1371/journal.pntd.0009658)
Supplement: S2 Table — (CSV) [file pntd.0009658.s009.csv]

ASV	Kingdom	Supergroup	Division	Class	Order	Family	Genus	Species
TAGCGTATATTAAAGTTGTTGCAGTTAAAAAGCTCGTAGTTGAACCTTGGGCCTGGTTGGTCGGTCCGCCTCGCGGCGTGCACTGATCCGACCGGGCCTTTCCTTCTGGGGAACCGCATGTCCTTCATTGGGCGTGTCGGGGATCCAGGACTTTTACTTTGAAAAAATTAGAGTGTTCAAAGCAGGCCTATGCTCGAATACATTAGCATGGAATAATAGAATAGGACGTGTGGTTCTATTTTGTTGGTTTCTAGGACCGCCGTAATGATTAATAGGGATAGTCGGGGGCATCAGTATTCCGTTGTC	Eukaryota	Opisthokonta	Fungi	Ascomycota	Pezizomycotina	Leotiomycetes	Thelebolus	Thelebolus_stercoreus
TAGCGTATATTAAAGTTGTTGCAGTTAAAAAGCTCGTAGTTGAACCTTTGGCCTGGCTGGCAGGTCCGCCTCACCGCGTGCACTTGTCCGGCCGGGCCTTTTCTTCTGGAGAACCGCATGCCCTTCACTGGGTGTGTTGGGGACCAGGACTTTTACTTTGAAAAAATTAGAGTGTTCAAAGCAGGCCTTTGCTCGAATACGTTAGCATGGAATAATAGAATAGGACGTGCGGTCCTATTTTGTTGGTTTCTAGGACCGCCGTAATGATTAATAGGGACAGTCGGGGGCATCAGTATTCAATTGTC	Eukaryota	Opisthokonta	Fungi	Ascomycota	Pezizomycotina	Dothideomycetes	Paraconiothyrium	Paraconiothyrium_africanum
TAGCGTATATTAAAGTTGTTGCAGTTAAAAAGCTCGTAGTTGAAACTTGGGCCTGGCTGGCAGGTCCGCCTCACCGCGTGTACTTGTCCGGCCGGGCCTTTCCTTCTGGAGAACCTCATGCCCTTCACTGGGTGTGTTGGGGAACCAGGACTTTTACTTTGAAAAAATTAGAGTGTTCAAAGCAGGCCTTTGCTCGAATACGTTAGCATGGAATAATAGAATAGGACGTGCGGTCCTATTTTGTTGGTTTCTAGGACCGCCGTAATGATTAATAGGGACAGTCGGGGGCATCAGTATTCAATTGTC	Eukaryota	Opisthokonta	Fungi	Ascomycota	Pezizomycotina	Dothideomycetes	Ascochyta	Ascochyta_pisi_var._pisi
TAGCGTATATTAAAGTTGTTGCAGTTAAAAAGCTCGTAGTTGAACTTCAGGCCTGGCCGGGCGGTCTGCCTAACGGTATGTACTGTCTGGCCGGGTCTTACCTCTTGGTGAGCCGGCATGCCCTTTACTGGGTGTGTCGGGGAACCAGGACTTTTACCTTGAGAAAATTAGAGTGTTCAAAGCAGGCCTATGCCCGAATACATTAGCATGGAATAATAAAATAGGACGTGCGGTTCTATTTTGTTGGTTTCTAGGATCGCCGTAATGATTAATAGGGATAGTTGGGGGCATTAGTATTCAGTTGCT	Eukaryota	Opisthokonta	Fungi	Basidiomycota	Agaricomycotina	Agaricomycetes	NA	NA
TAGCGTATATTAAAGTTGTTGCAGTTAAAAAGCTCGTAGTTGAATTTTGGACTTAGCTGTACGGTACCGCGTAAGCGGTTTACTGTTCTTGGCTTTGTCTTTCCTTCTAGTTAACCTTTATGCACTTCATTGTGTGTATTGGCGATCTAGGACTTTTACTTTGAAAAAATTAGAGTGTTTAAAGCAGGCATTTGCTTGAATACATTAGCATGGAATAATAGAATAGGACTTTGGTTCTATTTTGTTGGTTTCTAGGACCGAAGTAATGATTAATAGGGATAGTTGGGGGCATTAGTATTTAATTGTC	Eukaryota	Opisthokonta	Fungi	Chytridiomycota	Chytridiomycotina	Neocallimastigomycetes	Cyllamyces	Cyllamyces_aberensis
TAGCGTATATTAAAGTTGTTGCAGTTAAAAAGCTCGTAGTTGAACCTTGGGTCTGGCTGGCAGGTCCGCCTCACCGCGTGTACTTGTCCGGCCGGGCCTTCCTTCTGGAGAACCTCATGCCCTTCACTGGGCGTGTTGGGGACCAGGACTTTTACTTTGAAAAAATTAGAGTGTTCAAAGCAGGCCTTTGCTCGAATACGTTAGCATGGAATAATAGAATAGGACGTGCGGTCCTATTTTGTTGGTTTCTAGGACCGCCGTAATGATTAATAGGGACAGTCGGGGGCATCAGTATTCAATTGTC	Eukaryota	Opisthokonta	Fungi	Ascomycota	Pezizomycotina	Dothideomycetes	Phaeosphaeria	Phaeosphaeria_avenaria
TAGCGTATATTAAAGTTGTTGCAGTTAAAAAGCTCGTAGTTGAACCTTGGGCCTGGCTGGCCGGTCCGCCTCACCGCGTGTACTGGTCCGGCCGGGCCTTTCCTTCTGGGGAACCTCATGCCCTTCACTGGGCGTGTTGGGGAACCAGGACTTTTACTTTGAAAAAATTAGAGTGTTCAAAGCAGGCCTTTGCTCGAATACATTAGCATGGAATAATAGAATAGGACGTGTGGTTCTATTTTGTTGGTTTCTAGGACCGCCGTAATGATTAATAGGGATAGTCGGGGGCATCAGTATTCAATCGTC	Eukaryota	Opisthokonta	Fungi	Ascomycota	Pezizomycotina	Dothideomycetes	Davidiella	Davidiella_macrospora
TAGCGTATATTAAAGTTGTTGCAGTTAAAAAGCTCGTAGTTGAACCTTGGGCCTGGCTGGCCGGTCCGCCTCGCGGCGTGCACTGGTCCGGCCGGGCCTTTCCTCCTGGGGAACCGCATGCCCTTCACTGGGTGTGTTGGGGATCCAGGACTTTTACTTTGAAAAAATTAGAGTGTTCAAAGCAGGCCTATGCTCGAATACATTAGCATGGAATAATAGAATAGGACGTGTGGTTCTATTTTGTTGGTTTCTAGGACCGCCGTAATGATTAATAGGGATAGTCGGGGGCATCAGTATTCCGTTGTC	Eukaryota	Opisthokonta	Fungi	Ascomycota	Pezizomycotina	Dothideomycetes	Hyphozyma	Hyphozyma_variabilis_var._variabilis
TAGCGTATATTAAAGTTGTTGCAGTTAAAAAGCTCGTAGTTGAACCTTGGGCCTGGCTGGCCGGTCCGCCTCACCGCGTGCACTGGTTCGGCCGGGCCTTTCCCTCTGGGGAACCGCATGCCCTTCACTGGGTGTGTCGGGGAACCAGGACTTTTACTGTGAAAAAATTAGAGTGTTCAAAGCAGGCCTATGCTCGAATACATTAGCATGGAATAATAGAATAGGACGTGTGGTTCTATTTTGTTGGTTTCTAGGACCGCCGTAATGATTAATAGGGACAGTCGGGGGCGTCAGTATTCCATTGTC	Eukaryota	Opisthokonta	Fungi	Ascomycota	Pezizomycotina	Sordariomycetes	Apiospora	Apiospora_sinensis
TAGCGTATATTAAAGTTGTTGCAGTTAAAAAGCTCGTAGTTGAAGTTTGGTCTCGGACGCTGGGTCTGCTTCATTGCATGTACTTGACGGTCCGAGACTTCCTTCTTGGTGAACGGCCGCCTTCGGGTGGTCCGGAACCAGGACTATTACTTTGAAAAAATTAGAGTGTTCAAAGCAGGCCATAGGCCCGAATATATTAGCATGGAATAACAGAATAGGACGTGCGGTTCTATTTTGTTGGTTTCTAGAACTGCCGTAATGATTAAAAGGGACAGCCGGGGGCATTAGTATTTGCACGCT	Eukaryota	Opisthokonta	Fungi	Basidiomycota	Ustilaginomycotina	Ustilaginomycetes	Pseudozyma	NA
TAGCGTATATTAAAGTTGTTGCAGTTAAAAAGCTCGTAGTTGAACCTTGGGCCCGTCCTGCCGGTCCGCCTCACCGCGAGTACTGGTCCGGATGGGCCTTTCTTTCTGGGGAATCCCATGGCCTTCACTGGCTGTGGCGGGGAACCAGGACTTTTACTGTGAAAAAATTAGAGTGTTCAAAGCAGGCCTTTGCTCGGATACATTAGCATGGAATAATAGAATAGGACGTGCGGTTCTATTTTGTTGGTTTCTAGGACCGCCGTAATGATTAATAGGGATAGTCGGGGGCGTCAGTATTCAGCTGTC	Eukaryota	Opisthokonta	Fungi	Ascomycota	Pezizomycotina	Eurotiomycetes	Talaromyces	Talaromyces_rugulosus
TAGCGTATATTAAAGTTGTTGCAGTTAAAAAGCTCGTAGTTGAACTTTGGGCCTGGGCGGACGGTCTACCTATGGTAAGCACTGTTGCGGCCGGGTCTTTCCTTCTGGCTAGCCCTCGGGCGAACCAGGACGATTACTTTGAGGAAATTAGAGTGTTCAAAGCAGGCCTTTGCTCGGATATATTAGCATGGAATAATAGAATAGGACGCATGGTTCTATTTTGTTGGTTTCTAGGACCATCGTAATGATTAATAGGGACGGTCGGGGGCATCAGTATTCAGTCGTC	Eukaryota	Opisthokonta	Fungi	Ascomycota	Saccharomycotina	Saccharomycetales	Pichia	Pichia_kudriavzevii
TAGCGTATATTAAAGTTGTTGCAGTTAAAAAGCTCGTAGTTGAACCTTGGGCCTGGTTGGTCGGTCCGCCTCGCGGCGTGCACTGATCCGACCGGGCCTTTCCTTCTGGGGAACCGCATGTCCTTCATTGGGCGTGTCGGGGATCCAGGACTTTTACTTTGAAAAAATTAGAGTGTTCAAAGCAGGCCTATGCTCGAATACATTAGCATGGAATAATAGAATAGGACGTGTGGTTCTATTTTGTTGGTTTCTAGGACCGCCGTAATGATTAATAGGGACAGTCGGGGGCATCAGTATTCAATTGTC	Eukaryota	Opisthokonta	Fungi	Ascomycota	Pezizomycotina	Leotiomycetes	Thelebolus	Thelebolus_stercoreus
TAGCGTATATTAAAGTTGTTGCAGTTAAAAAGCTCGTAGTTGACCATTTGGCCTGGCTGGCGGGTCCGCCTCACCGCGTGCACTTGTCCGGCCGGGCCTTTCTTTCTGGAGAACCGCATGCCCTTCACTGGGCGTGTTGGGGACCAGGACTTTTACTTTGAAAAAATTAGAGTGTTCAAAGCAGGCCTTTGCTCGAATACGTTAGCATGGAATAATAGAATAGGACGCGCGGTCCTATTTTGTTGGTTTCTAGGACCGCCGTAATGATTAATAGGGACAGTCGGGGGCATCAGTATTCAATTGTC	Eukaryota	Opisthokonta	Fungi	Ascomycota	Pezizomycotina	Dothideomycetes	NA	NA
TAGCGTATATTTAAGTTGTTGCAGTTAAAAAGCTCGTAGTTGAACCTTGGGCCTGGTTGGTCGGTCCGCCTCGCGGCGTGCACTGATCCGACCGGGCCTTTCCTTCTGGGGAACCGCATGTCCTTCATTGGGCGTGTCGGGGATCCAGGACTTTTACTTTGAAAAAATTAGAGTGTTCAAAGCAGGCCTATGCTCGAATACATTAGCATGGAATAATAGAATAGGACGTGTGGTTCTATTTTGTTGGTTTCTAGGACCGCCGTAATGATTAATAGGGATAGTCGGGGGCATCAGTATTCCGTTGTC	Eukaryota	Opisthokonta	Fungi	Ascomycota	Pezizomycotina	Leotiomycetes	Thelebolus	Thelebolus_stercoreus
TAGCGTATATTAAAGTTGTTGCAGTTAAAAAGCTCGTAGTTGAACTTCAGGCTTGGCGGGGTGGTCTGCCTCACGGTATGTACTATCCGGCCGAGCCTTACCTCCTGGTGAGCCTGCATGCCGTTTATTCGGTGTGTAGGGGAACCAGGAATTTTACTTTGAAAAAATTAGAGTGTTCAAAGCAGGCATACGCCCGAATACATTAGCATGGAATAATAGAATAGGACGTGCGGTTCTATTTTGTTGGTTTCTAGGATCGCCGTAATGATTAATAGGGACGGTTGGGGGCATTAGTATTCAGTTGCT	Eukaryota	Opisthokonta	Fungi	Basidiomycota	Agaricomycotina	Tremellomycetes	Filobasidium	Filobasidium_uniguttulatum
TAGCGTATATTAAAGTTGTTGCAGTTAAAACGTCCGTAGTCAAATTTTAGTCCTTAGGTAAGGTGTCTTGGTCTTCATTGATCTAGTTCGCTTTTACCGGGACTTTTTTTCTAGCTTCGTAGGCGATGGCTTCGGCTGTTGTCTGCTTCTGGCTAGATGATTACCATGAGCAAATCAGAGTGTTTAAAGCAGGCTTTTAAGCTTGAATGTGTTAGCATGGAATAATGAAATATGACCCGAGTCCTATTTCGTTGGTTCAGGAACTTGAGTAATGATGAATAGAAACGGTTGGGGGCATTTGTATTTGGTCGCT	Eukaryota	Opisthokonta	Fungi	Mucoromycota	Mucoromycotina	Mucoromycotina_X	Pilobolus	Pilobolus_kleinii
TAGCGTATATTAAAGTTGTTGCAGTTAAAACGTCCGTAGTCAAATTTTAGTCCTTAGGTAAGGTGTCTTGGTCTTCATTGATCTAGTTCGCTTTTACCGGGACTTTTTTTTCTAGCTTCGTAGGTGATGGCTTCGGCTGTTATCTGCTTCTGGCTAGATGATTACCATGAGCAAATCAGAGTGTTTAAAGCAGGCTTTTAAGCTTGAATGTGTTAGCATGGAATAATGAAATATGACCCGAGTCCTATTTCGTTGGTTCAGGAACTTGAGTAATGATGAATAGAAACGGTTGGGGGCATTTGTATTTGGTCGCT	Eukaryota	Opisthokonta	Fungi	Mucoromycota	Mucoromycotina	Mucoromycotina_X	Pilobolus	Pilobolus_kleinii
TAGCGTATATTAAAGTTGTTGCAGTTAAAAAGCTCGTAGTTGACCATTTGGCCTGGCTGGCAGGTCCGCCTCACCGCGTGCACTTGTCCGGCCGGGCCTTTCTTTCTGGAGAACCGCATGCCCTTCACTGGGCGTGTTGGGGACCAGGACTTTTACTTTGAAAAAATTAGAGTGTTCAAAGCAGGCCTTTGCTCGAATACGTTAGCATGGAATAATAGAATAGGACGTGCGGTCCTATTTTGTTGGTTTCTAGGACCGCCGTAATGATTAATAGGGACAGTCGGGGGCATCAGTATTCAATTGTC	Eukaryota	Opisthokonta	Fungi	Ascomycota	Pezizomycotina	Dothideomycetes	NA	NA
TAGCATATATTAATGCTGTTGCAGTTAAAAAGCTCGTAGTTGAACCTTGGGTCTGGCTGGTTGGTCCGCTTCACCGCGTGTATCAGCTGGCTGGGCCTTTCCTTCTGGGGAGGCGCATGCCCTTTACTGGGTGTGTGTTTGAACCAGGACTTTTACTTTGAAAAAATTAGAGTGTTCAAAGCAGGCATATGCTCGAATACATTAGCATGGAATAATAGAATAGGACGTTGGTTCTATTTTGTTGGTTTCTAGGACCGCCGTAATGATTAATAGGGACAGTCGGGGCCATCAGTATTCCGTTGTC	Eukaryota	Opisthokonta	Fungi	Ascomycota	Pezizomycotina	NA	NA	NA
TAGCGTATATTAAAGTTGTTGTGGTTAAAAAGCTCGTAGTAGAAGCTCGGGCTCCGGCCGACCGGTCCGCCTCACCGCGTGCACTGGTTCGGCCGGGCCTTCACCTTCTGCGGAACCGCATCTCCTTCACTGGGGGTGTCGGGGAAACAGGACGTTTACTGTGAAAAAATTAGAGTGCTCCAGGCAGGCCTATGCTCGAATAGATTAGCATGGAATAATGGAATAGGACGTGTGGTCTTATTTCGTTGGTTTCTAGGACCGCCGTAATGATTAATAGGGACAGTCGGGGGCATCAGTATTCAATCGTC	Eukaryota	Opisthokonta	Fungi	Ascomycota	Pezizomycotina	Sordariomycetes	Plectosphaerella	Plectosphaerella_sp.
TAGCGTATATTAAAGTTGTTGCAGTTAAAAAGCTCGTAGTTGAATTTTGGACTTGACTGTACGATTCTACATCTTGTAGCTATTGTACTGGTCTTGTCTTTCCTTCTAGCTAACCTTTATGCACTTCATTGTGTGTACTGGGGATCTAGGACTTTTACTTTGAAAAAATTAGAGTGTTTAAAGCAGGCTTATGCTTGAATACATTAGCATGGAATAATAGAATAGGACTTTGGTTCTATTTTGTTGGTTTCTAGGACCGAAGTAATGATTAATAGGGATAGTTGGGGGCATTAGTATTTAATTGTC	Eukaryota	Opisthokonta	Fungi	Chytridiomycota	Chytridiomycotina	Neocallimastigomycetes	Neocallimastix	Neocallimastix_frontalis
TAGCGTATATTAAAGTTGTTGCAGTTAAAAAGCTCGTAGTTGAACCTTGGGCCTGGTTGGTCGGTCCGCCTCGCGGCGTGCACTGATCCGACCGGGCCTTTCCTTCTGGGGAACCGCATGTCCTTCATTGGGCGTGTCGGGGATCCAGGACTTTTACTTTGAAAAAATTAGAGTGTTCAAAGCAGGCCTATGCTCGAATACATTAGCATGGAATAATAGAATAGGACGTGTGGTTCTATTTTGTTGGTTTCTAGGACCGCCGTAATGATTAATAGGGATAGTCGGGGGCATCAGTATTCAATTGTC	Eukaryota	Opisthokonta	Fungi	Ascomycota	Pezizomycotina	Leotiomycetes	Thelebolus	NA
TAGCGTATATTAAAGTTGTTGAGGTTAAAAAGCTCGTAGTTGAACCTTGGGCCCAGCCGGCCGGTCCGCCTCACCGCGTGCACTGGCTCGGCCGGGCCTTTCCTTCTGGGGAGCCGCATGCCCTTCACTGGGTGTGCCGGGGAACCAGGACTTTTACTCTGAACAAATTAGATCGCTTAAAGAAGGCCTATGCTCGAATACATTAGCATGGAATAATAGAATAGGACGCGTGGTTCTATTTTGTTGGTTTCTAGGACCGCCGTAATGATTAATAGGGACAGTCGGGGGCATCAGTATTCAATTGTC	Eukaryota	Opisthokonta	Fungi	Ascomycota	Pezizomycotina	Sordariomycetes	NA	NA
TAGCGTATATTAAAGTTGTTGTGGTTAAAAAGCTCGTAGTTGAACCTTGGGCCTGGCTGGCCGGTCCGCCTCACCGCGTGCACTGGTCCGGCCGGGCCTTTCCCTCTGTGGAACCCCATACCCTTCACTGGGCGTGGCGGGGAAACAGGACATTTACTTTGAAAAAATTAGAGTGCTCCAGGCAGGCCTATGCTCGAATACATTAGCATGGAATAATAAAATAGGACGCGCGGTTCTATTTTGTTGGTTTATAGGACCGCCGTAATGATTAATAGGGACAGTCGGGGGCATCAGTATTCAACTGTC	Eukaryota	Opisthokonta	Fungi	Ascomycota	Pezizomycotina	Sordariomycetes	Sarocladium	Sarocladium_kiliense
TAGCGTATATTAAAGTTGTTGCAGTTAAAAAGCTCGTAGTTGACCATTTGGCCTGGCTGGCAGGTCCGCCTCACCGCGTGCACTTGTCCGGCCGGGCCTTTCTTTCTGGAGAACCGCATGCCCTTCACTGGGCGTGTTGGGGACCAGGACTTTTACTTTGAAAAAATTAGAGTGTTCAAAGCAGGCCTTTGCTCGAATACGTTAGCATGGAATAATAGAATAGGACGCGCGGTCCTATTTTGTTGGTTTCTAGGACCGCCGTAATGATTAATAGGGACAGTCGGGGGCATCAGTATTCAATTGTC	Eukaryota	Opisthokonta	Fungi	Ascomycota	Pezizomycotina	Dothideomycetes	NA	NA
TAGCGTATATTAAAGTTGTTGAGGTTAAAAAGCTCGTAGTTGAACCTTGGGCCTAGCCGGCCGGTCCGCCTCACCGCGTGCACTGGCTCGGTTGGGCCTTTCCTTCTGGAGAACCCCATGCCCTTCACTGGGTGTGGCGGGGAACCAGGACTTTTACTCTGAACAAATTAGATCGCTTAAAGAAGGCCTATGCTCGAATATATTAGCATGGAATAATAGAATAGGACGTGTGGTTCTATTTTGTTGGTTTCTAGGACCGCCGTAATGATTAATAGGGACAGTCGGGGGCATCAGTATTCAATTGTC	Eukaryota	Opisthokonta	Fungi	Ascomycota	Pezizomycotina	Sordariomycetes	NA	NA
TAGGGAATCTTCGGCAATGGACGAAAGTCTGACCGAGCAACGCCGCGTGAGTGAAGAAGGTTTTCGGATCGTAAAACTCTGTTGTTAGAGAAGAACAAGGATGAGAGTAACTGTTCATCCCTTGACGGTATCTAACCAGAAAGCCACGGCTAACTACGTGCCAGCAGCCGCGGTAATACGTAGGTGGCAAGCGTTGTCCGGATTTATTGGGCGTAAAGCGAGCGCAGGCGGTTTCTTAAGTCTGATGTGAAAGCCCCCGGCTCAACCGGGGAGGGTCATTGGAAACTGGGAGACTTGAGTGCAGAAGAGGAGAGTGGAATTCCATGTGTAGCGGTGAAATGCGTAGATATATGGAGGAACACCAGTGGCGAAGGCGGCTCTCTGGTCTGTAACTGACGC…	Eukaryota	NA	NA	NA	NA	NA	NA	NA
TAGCGTATATTAAAGTTGTTGCAGTTAAAAAGCTCGTAGTTGAACCTTGGGCCTGGTTGGTCGGTCCGCCTCGCGGCGTGCACTGATCCGACCGGGCCTTTCCTTCTGGGGAACCGCATGTCCTTCATTGGGCGTGTCGGGGATCCAGGACTTTTACTTTGAAAAAATTAGAGTGTTCAAAGCAGGCCTTTGCTCGAATACGTTAGCATGGAATAATAGAATAGGACGTGCGGTCCTATTTTGTTGGTTTCTAGGACCGCCGTAATGATTAATAGGGACAGTCGGGGGCATCAGTATTCAATTGTC	Eukaryota	Opisthokonta	Fungi	Ascomycota	Pezizomycotina	NA	NA	NA
TAGCGTATATTAAAGTTGTTGCCGTTAAAAAGCTCGTAGTCGAACTTCGGGTCCTGTCCGCCGGTCCGCCTTCTTGGTGTGTACTTGTTGGATGGGACCTTACCTCCTGGTGAACGGCGATGTCCTTTACTGGGTGTCGTCGCAAACCAGGACGTTTACTTTGAAAAAATTAGAGTGTTCAAAGCAGGCCTTTGCCCGAATACATTAGCATGGAATAATAGAATAGGACGCGCGTTCCCATTTTGTTGGTTTCTGAGATCGCCGTAATGATTAATAGGGATAGTTGGGGGCATTTGTATTCCGACGTC	Eukaryota	Opisthokonta	Fungi	Basidiomycota	Pucciniomycotina	Microbotryomycetes	Rhodosporidium	Rhodosporidium_diobovatum
TAGCGTATATTAAAGTTGTTGCAGTTAAAAAGCTCGTAGTTGAACCTTTGGCCTGGCTGGCGGGTCCGCCTCACCGCGTGCACTCGTCCGGCCGGGCCTTTTCTTCTGGAGAACCGCATGCCCTTCACTGGGTGTGTTGGGGACCAGGACTTTTACTTTGAAAAAATTAGAGTGTTCAAAGCAGGCCTTTGCTCGAATACGTTAGCATGGAATAATAGAATAGGACGTGCGGTCCTATTTTGTTGGTTTCTAGGACCGCCGTAATGATTAATAGGGACAGTCGGGGGCATCAGTATTCAATTGTC	Eukaryota	Opisthokonta	Fungi	Ascomycota	Pezizomycotina	Dothideomycetes	Paraconiothyrium	Paraconiothyrium_africanum
TAGCGTATATTAAAGTTGTTGCAGTTAAAAAGCTCGTAGTTGAACCTTGGGCCTGGTTGGTCGGTCCGCCTCGCGGCGTGCACTGATCCGACCGGGCCTTTCCTTCTGGGGAACCGCATGTCCTTCATTGGGCGTGTCGGGGATCCAGGACTTTTACTTTGAAAAAATTAGAGTGTTCAAAGCAGGCCTATGCTCGAATACATTAGCATGGAATAATAGAATAGGACGTGCGGTCCTATTTTGTTGGTTTCTAGGACCGCCGTAATGATTAATAGGGACAGTCGGGGGCATCAGTATTCAATTGTC	Eukaryota	Opisthokonta	Fungi	Ascomycota	Pezizomycotina	Leotiomycetes	Thelebolus	NA
TAGCGTATATTAAAGTTGTTGCAGTTAAAAAGCTCGTAGTTGAATTTTGGACCTAGCTGTACGATTCCGCGTAAGCGGTTAATTGTACTTGGCTTCGTCTTTCCTTCTAGTTAACCTTTATGCACTTTATTGTGTGTATTGGCGATCTAGGACTTTTACTTTGAAAAAATTAGAGTGTTTAAAGCAGGCTTATGCTTGAATACATTAGCATGGAATAATAGAATAGGACTTTGGTTCTATTTTGTTGGTTTCTAGGACCGAAGTAATGATTAATAGGGATAGTTGGGGGCATTAGTATTTAATTGTC	Eukaryota	Opisthokonta	Fungi	Chytridiomycota	Chytridiomycotina	Neocallimastigomycetes	Piromyces	Piromyces_sp.
TAGCGTATATTAAAGTTGTTGCAGTTAAAAAGCTCGTAGTTGAAACTTGGGTCTGGCTGGCAGGTCCGCCTCACCGCGTGTACTTGTCCGGCCGGGCCTTCCTTCTGGAGAACCTCATGCCCTTCACTGGGCGTGTTGGGGACCAGGACTTTTACTTTGAAAAAATTAGAGTGTTCAAAGCAGGCCTTTGCTCGAATACGTTAGCATGGAATAATAGAATAGGACGTGCGGTTCTATTTTGTTGGTTTCTAGGACCGCCGTAATGATTAATAGGGACAGTCGGGGGCATCAGTATTCAATTGTC	Eukaryota	Opisthokonta	Fungi	Ascomycota	Pezizomycotina	Dothideomycetes	Leptosphaeria	Leptosphaeria_sp.
TAGCGTATATTAAAGTTGTTGCAGTTAAAAAGCTCGTAGTTGAACCTTTGGCCTGGCTGGCAGGTCCGCCTCACCGCGTGCACTTGTCCGGCCGGGCCTTTTCTTCTGGAGAACCGCATGCCCTTCACTGGGTGTGTTGGGGACCAGGACTTTTACTTTGAAAAAATTAGAGTGTTCAAAGCAGGCCTATGCTCGAATACATTAGCATGGAATAATAGAATAGGACGTGTGGTTCTATTTTGTTGGTTTCTAGGACCGCCGTAATGATTAATAGGGATAGTCGGGGGCATCAGTATTCCGTTGTC	Eukaryota	Opisthokonta	Fungi	Ascomycota	Pezizomycotina	Dothideomycetes	Paraconiothyrium	Paraconiothyrium_africanum
TAGCGTATATTAAAGTTGTTGCAGTTAAAAAGCTCGTAGTTGAATTTTGGACTTAGCTGTACGGTACCGCGTAAGCGGTTTACTGTTCTTGGCTTTGTCTTTCCTTCTAGTTAACCTTTATGCACTTCACTGTGTGTATTGGCGATCTAGGACTTTTACTTTGAAAAAATTAGAGTGTTTAAAGCAGGCATTTGCTTGAATACATTAGCATGGAATAATAGAATAGGACTTTGGTTCTATTTTGTTGGTTTCTAGGACCGAAGTAATGATTAATAGGGATAGTTGGGGGCATTAGTATTTAATTGTC	Eukaryota	Opisthokonta	Fungi	Chytridiomycota	Chytridiomycotina	Neocallimastigomycetes	Cyllamyces	Cyllamyces_aberensis
TGGGGAATATTGCACAATGGGCGAAAGCCTGATGCAGCAACGCCGCGTGAGCGATGAAGGCCTTCGGGTCGTAAAGCTCTGTCCTCAAGGAAGATAATGACGGTACTTGAGGAGGAAGCCCCGGCTAACTACGTGCCAGCAGCCGCGGTAATACGTAGGGGGCTAGCGTTATCCGGAATTACTGGGCGTAAAGGGTGCGTAGGCGGTCTTTCAAGCCAGAAGTGAAAGGCTACGGCTCAACCGTAGTAAGCTTTTGGAACTGTAAGACTTGAGTGCAGGAGAGGAGAGTGGAATTCCTAGTGTAGCGGTGAAATGCGTAGATATTAGGAGGAACACCAGTAGCGAAGGCGGCTCTCTGGACTGTAACTGACGCTGAGGCACGAAAGCGTGGGGAGCAAA…	Eukaryota	NA	NA	NA	NA	NA	NA	NA
TGGGGAATATTGCACAATGGGCGAAAGCCTGATGCAGCAACGCCGCGTGAGCGATGAAGGCCTTCGGGTCGTAAAGCTCTGTCCTCAAGGAAGATAATGACGGTACTTGAGGAGGAAGCCCCGGCTAACTACGTGCCAGCAGCCGCGGTAATACGTAGGGGGCTAGCGTTATCCGGAATTACTGGGCGTAAAGGGTGCGTAGGTGGTTTCTTAAGTCAGAGGTGAAAGGCTACGGCTCAACCGTAGTAAGCCTTTGAAACTGGGAAACTTGAGTGCAGGAGAGGAGAGTGGAATTCCTAGTGTAGCGGTGAAATGCGTAGATATTAGGAGGAACACCAGTTGCGAAGGCGGCTCTCTGGACTGTAACTGACACTGAGGCACGAAAGCGTGGGGAGCAAA…	Eukaryota	NA	NA	NA	NA	NA	NA	NA
TAGCGTATATTAAAGTTGTTGCAGTTAAAAAGCTCGTAGTTGAATTTTGGACTTAGCTGTACGGTACCGCGTAAGTGGTTTACTGTTCTTGGCTTTGTCTTTCCTTCTAGTTAACCTTTATGCACTTCATTGTGTGTACTGGCGATCTAGGACTTTTACTTTGAAAAAATTAGAGTGTTTAAAGCAGGCATTTGCTTGAATACATTAGCATGGAATAATAGAATAGGACTTTGGTTCTATTTTGTTGGTTTCTAGGACCGAAGTAATGATTAATAGGGATAGTTGGGGGCATTAGTATTTAATTGTC	Eukaryota	Opisthokonta	Fungi	Chytridiomycota	Chytridiomycotina	Neocallimastigomycetes	Cyllamyces	Cyllamyces_aberensis
TAGCGTATATTAAAGTTGTTGTGGTTAAAAAGCTCGTAGTTGAACCTTGGGCCTGGCTGGCCGGTCCGCCTCACCGCGTGCACTGGTCCGGCCGGGTCTTTCCCTCTGTGGAACCCCATGCCCTTCACTGGGTGTGGCGGGGAAACAGGACTTTTACTTTGAAAAAATTAGAGTGCTCCAGGCAGGCCTATGCTCGAATACATTAGCATGGAATAATAGAATAGGACGATGCGGTTCTATTTTGTTGGTTTCTAGGACCGCCGTAATGATTAATAGGGACAGTCGGGGGCATCAGTATTCAATTGTC	Eukaryota	Opisthokonta	Fungi	Ascomycota	Pezizomycotina	Sordariomycetes	NA	NA
TAGCGTATATTAAAGTTGTTGCAGTTAAAAAGCTCGTAGTTGGACCTTGGACCTGGACAGGCGGTCCGCCTCACGGCGAGTACTGTCTTGCTGGGTCTTTCCTCTTGGTGATCTGTTGTTTCGGCAGCAGGGAACCAGGACCTTTACTTTGAAAAAATTAGAGTGTTCAAAGCAGGCTCGACGCCGGAATATATTAGCATGGAATAATAAAATAGGACGTGCGGTTCTATTTTGTTGGTTTTTGGAATCGCCGTAATGATTAATAGGGACAGTCGGGGGCATTAGTACTCACATGCT	Eukaryota	Opisthokonta	Fungi	Basidiomycota	Ustilaginomycotina	Exobasidiomycetes	Malassezia	Malassezia_restricta
TAGCGTATATTAAAGTTGTTGCAGTTAAAAAGCTCGTAGTTGAACCTTGGGCCTGGCTGGCCGGTCCGTCTCATCGCGTGTACTGGTCCGGCTGGGCCTTTCCTTCTGGCTAGGCACATGCCCTTTACTGGGTGTGTGTCCGAACCAGGACTTTTACTTTGAAAAAATTAGAGTGTTCAAAGCAGGCATATGCTCGAATACATTAGCATGGAATAATAGAATAGGACGTGTGGTTCTATTTTGTTGGTTTCTAGGACCGCCGTAATGATTAATAGGGATAGTCGGGGGCATCAGTATTCAATTGTC	Eukaryota	Opisthokonta	Fungi	Ascomycota	Pezizomycotina	Pezizomycetes	Ascobolus	Ascobolus_sp.
TAGCGTATATTAAAGTTGTTGTGGTTAAAAAGCTCGTAGTTGAACCTTGGGCCTGGCTGGCCGGTCCGCCTCACCGCGTGTACTGGTCCGGCCGGGCCTTTCCCTCTGTGGAACCCCATGCCCTTCACTGGGTGTGGCGGGGAAACAGGACTTTTACTTTGAAAAAATTAGAGTGCTCCAGGCAGGCCTATGCTCGAATACATTAGCATGGAATAATAAAATAGGACGTGTGGTTCTATTTTGTTGGTTTCTAGGACCGCCGTAATGATTAATAGGGACAGTCGGGGGCATCAGTATTCAATTGTC	Eukaryota	Opisthokonta	Fungi	Ascomycota	Pezizomycotina	Sordariomycetes	NA	NA
TAGCGTATATTAAAGTTGTTGTGGTTAAAAAGCTCGTAGTTGAACCTTGGGCCTGGCTGGCCGGTCCGCCTCACCGCGTGCACTGGTCCGGCCGGGCCTTTCCCTCTGTGGAACCCCATGCCCTTCACTGGGTGTGGCGGGGAAACAGGACTTTTACTTTGAAAAAATTAGAGTGCTCCAGGCAGGCCTATGCTCGAATACATTAGCATGGAATAATAGAATAGGACGCGTGGTTCTATTTTGTTGGTTTCTAGGACCGCCGTAATGATTAATAGGGACAGTCGGGGGCATCAGTATTCAATTGTC	Eukaryota	Opisthokonta	Fungi	Ascomycota	Pezizomycotina	Sordariomycetes	NA	NA
TAGCGTATATTAAAGTTGTTGCAGTTAAAAAGCTCGTAGTTGAACCTTGGGCCTGGCTGGCCGGTCCGCCTCACCGCGTGCACTGGTTCGGCCGGGCCTTTCCCTCTGGGGAACCGCATGCCCTTCACTGGGTGTGTCGGGGAACCAGGACTTTTACTGTGAAAAAATTAGAGTGTTCAAAGCAGGCCTATGCTCGAATACATTAGCATGGAATAATAGAATAGGACGTGTGGTTCTATTTTGTTGGTTTCTAGGACCGCCGTAATGATTAATAGGGACAGTCGGGGGCGTCAGTATTCCGTTGTC	Eukaryota	Opisthokonta	Fungi	Ascomycota	Pezizomycotina	Sordariomycetes	Apiospora	Apiospora_sinensis
TAGCGTATATTAAAGTTGTTGCAGTTAAAACGCTCGTAGTCGAACTTCGGGCCTGGCGGGATGGTCCGCCTTACGGTGTGTACTGTCCGGCTGGGCCTTACCTCTTGGTGAGACCTCATGCCTTTACGGGTGTGGGGTGGAACCAGGAATTTTACCTTGAGAAAATTAGAGTGTTCAAAGCAGGCAAACGCCCGAATACATTAGCATGGAATAATAGAATAGGACGTGCGGTTCTATTTTGTTGGTTTCTAGGATCGCCGTAATGATTAATAGGGACGGTCGGGGGCATTGGTATTCCGTTGCT	Eukaryota	Opisthokonta	Fungi	Basidiomycota	Agaricomycotina	Tremellomycetes	Cryptococcus	Cryptococcus_carnescens
TAGCGTATATTAAAGTTGTTGCAGTTAAAAAGCTCGTAGTTGAACCTTGGGCCTGGTTGGTCGGTCCGCCTCGCGGCGTGCACTGATCCGACCGGGCCTTTCCTTCTGGGGAACCGCATGTCCTTCATTGGGCGTGTCGGGGATCCAGGACTTTTACTTTGAAAAAATTAGAGTGTTCAAAGCAGGCCTATGCTCGAATACATTAGCATGGAATAATAGAATAGGACGTGTGGTTCTATTTTGTTGGTTTCTAGGACCGCCGTAATGATTAATAGGGACAGTCGGGGGCGTCAGTATTCCATTGTC	Eukaryota	Opisthokonta	Fungi	Ascomycota	Pezizomycotina	Leotiomycetes	Thelebolus	Thelebolus_stercoreus
TAGCGTATATTAAAGTTGTTGCAGTTAAAAAGCTCGTAGTTGACCATTTGGCCTGGCTGGCAGGTCCGCCTCACCGCGTGCACTTGTCCGGCCGGGCCTTTCTTTCTGGAGAACCGCATGCCCTTCACTGGGCGTGTTGGGGACCAGGACTTTTACTTTGAAAAAATTAGAGTGTTCAAAGCAGGCCTTTGCTCGAATACGTTAGCATGGAATAATAAAATAGGACGCGCGGTCCTATTTTGTTGGTTTCTAGGACCGCCGTAATGATTAATAGGGACAGTCGGGGGCATCAGTATTCAATTGTC	Eukaryota	Opisthokonta	Fungi	Ascomycota	Pezizomycotina	Dothideomycetes	Phoma	Phoma_flavescens
TAGCGTATATTAAAGTTGTTGCAGTTAAAAAGCTCGTAGTTGAATTTTGGACTTAGCTGTACGGTACCGCGTAAGCGGTTTACTGTTCTTGGCTTTGTCTTTCCTTCTAGTTAACCTTTATGCACTTCATTGTGTGTACTGGCGATCTAGGACTTTTACTTTGAAAAAATTAGAGTGTTTAAAGCAGGCTTATGCTTGAATACATTAGCATGGAATAATAGAATAGGACTTTGGTTCTATTTTGTTGGTTTCTAGGACCGAAGTAATGATTAATAGGGATAGTTGGGGGCATTAGTATTTAATTGTC	Eukaryota	Opisthokonta	Fungi	Chytridiomycota	Chytridiomycotina	Neocallimastigomycetes	Piromyces	Piromyces_sp.
TAGCGTATATTAAAGTTGTTGCAGTTAAAAAGCTCGTAGTTGAATTTTGGGTTTAGCTGTATTGGCACTGCTTCTTGTAGTCGCTATACTGGCTTTACCTTTCCTTCTAGCTAACCTTTATGCACTTCACTGTGTGTACTGGCGAACTAGGACTTTTACTTTGAAAAAATTAGAGTGTTTAAAGCAGGCTTATGCTTGAATACATTAGCATGGAATAATAGAATAGGACTTTGGTTCTATTTTGTTGGTTTCTAGGACCGAAGTAATGATTAATAGGGATAGTTGGGGGCATTAGTATTTAATTGTC	Eukaryota	Opisthokonta	Fungi	Chytridiomycota	Chytridiomycotina	Neocallimastigomycetes	Neocallimastix	Neocallimastix_sp.
TAGCGTATATTAAAGTTGTTGCAGTTAAAAAGCTCGTAGTTGAAACTTGGGCCTGGCTGGCAGGTCCGCCTCACCGCGTGTACTTGTCCGGCCGGGCCTTTCCTTCTGGAGAACCTCATGCCCTTCACTGGGTGTGTTGGGGAACCAGGACTTTTACTTTGAAAAAATTAGAGTGTTCAAAGCAGGCCTATGCTCGAATACATTAGCATGGAATAATAGAATAGGACGTGTGGTTCTATTTTGTTGGTTTCTAGGACCGCCGTAATGATTAATAGGGATAGTCGGGGGCATCAGTATTCCGTTGTC	Eukaryota	Opisthokonta	Fungi	Ascomycota	Pezizomycotina	Dothideomycetes	Ascochyta	Ascochyta_pisi_var._pisi
TAGCGTATATTAAAGTTGTTGCAGTTAAAAAGCTCGTAGTTGAACCTTGGGCCTGGCTGGCCGGTCCGCCTCACCGCGTGCACTGGTTCGGCCGGGCCTTTCCCTCTGGGGAACCGCATGCCCTTCACTGGGTGTGTCGGGGAACCAGGACTTTTACTGTGAAAAAATTAGAGTGTTCAAAGCAGGCCTATGCTCGAATACATTAGCATGGAATAATAGAATAGGACGTGTGGTTCTATTTTGTTGGTTTCTAGGACCGCCGTAATGATTAATAGGGATAGTCGGGGGCATCAGTATTCCGTTGTC	Eukaryota	Opisthokonta	Fungi	Ascomycota	Pezizomycotina	Sordariomycetes	NA	NA
TAGCGTATATTAAAGTTGTTGCAGTTAAAAAGCTCGTAGTTGAATTTTGGACTTGGCTGTACGATTCCGTGTAAACGGCTATTGTACTTGGCTTTGTCTTTCCTTCTAGCTAACCTTTATGCACTTTATTGTGTGTACTGGGGATCTAGGACTTTTACTTTGAAAAAATTAGAGTGTTTAAAGCAGGCTTATGCTTGAATACATTAGCATGGAATAATAGAATAGGACTTTGGTTCTATTTTGTTGGTTTCTAGGACCGAAGTAATGATTAATAGGGATAGTTGGGGGCATTAGTATTTAATTGTC	Eukaryota	Opisthokonta	Fungi	Chytridiomycota	Chytridiomycotina	Neocallimastigomycetes	Neocallimastix	Neocallimastix_frontalis
TAGCGTATATTTAAGTTGTTGCAGTTAAAAAGCTCGTAGTTGGATTTCGGGCGGGGTCCGCCGGTCCGCCCTTTGGGTGTGCACTGGTGGGGTCTGCCTTGCTGCCGGGGACGGGCTCCTGGGCTTCACTGTCTGGGACCCGGAGTCGGCGAGGTTACTTTGAGTAAATTAGAGTGTTCAAAGCAGGCATACGCTCTGAATACGTTAGCATGGAATAACACGATAGGACTCTGGCCTATCTTGTTGGTCTGTGGGACCGGAGTAATGATTAAGAGGGACAGTCGGGGGCATTCGTATTTCATTGTC	Eukaryota	Archaeplastida	Chlorophyta	NA	NA	NA	NA	NA
TAGCGTATATTAAAGTTGTTGCAGTTAAAAAGCTCGTAGTTGAATTTTGGACCTAGCTGTACGATTCCGCGTAAGCGGTTAATTGTACTTGGCTTCGTCTTTCCTTCTAGTTAACCTTTATGCACTTCATTGTGTGTACTGGCGATCTAGGACTTTTACTTTGAAAAAATTAGAGTGTTTAAAGCAGGCTTATGCTTGAATACATTAGCATGGAATAATAGAATAGGACTTTGGTTCTATTTTGTTGGTTTCTAGGACCGAAGTAATGATTAATAGGGATAGTTGGGGGCATTAGTATTTAATTGTC	Eukaryota	Opisthokonta	Fungi	Chytridiomycota	Chytridiomycotina	Neocallimastigomycetes	Piromyces	Piromyces_sp.
TAGCGTATATTAAAGTTGTTGCAGTTAAAAAGCTCGTAGTTGAACCTTGGGCCTGGTTGGTCGGTCCGCCTCGCGGCGTGCACTGATCCGACCGGGCCTTTCCTTCTGGGGAACCGCATGTCCTTCATTGGGCGTGTCGGGGATCCAGGACTTTTACTTTGAAAAAATTAGAGTGTTCAAAGCAGGCCTATGCTCGAATACATTAGCATGGAATAATAGAATAGGACGTGTGGTTCTATTTTGTTGGTTTCTAGGACCGCCGTAATGATTAATAGGGATAGTCGGGGGCATCAGTATTCAATCGTC	Eukaryota	Opisthokonta	Fungi	Ascomycota	Pezizomycotina	Leotiomycetes	Thelebolus	NA
TAGCGTATATTAAAGTTGTTGTGGTTAAAAAGCTCGTAGTTGAACCTTGGGCCTGGCCGTCTGGTCCGCCTCACCGCGTGAACTGGCACGGCCGGGCCTTCCCACCGCGGAGCCGCATGTCCTTAACTGGGTGTGTCGGGGAAGCGGTACTTTTACTGTGAAAAAATTAGAGTGCTCTAAGCAGGCCTATGCTCGAATACATTAGCATGGAATAATAGAATAGGACAGGCGTTCTATTTTGTTGGTTTCTAGGACGTCTGTAATGATTAACAGAAACAATCGGGGGCGTCAGTATTGCATCGTC	Eukaryota	Opisthokonta	Fungi	Ascomycota	Pezizomycotina	Sordariomycetes	Melanospora	Melanospora_brevirostris
TAGCGTATATTAAAGTTGTTGCAGTTAAAAAGCTCGTAGTTGACCATTTGGCCTGGCTGGCAGGTCCGCCTCACCGCGTGCACTTGTCCGGCCGGGCCTTTCTTTCTGGAGAACCGCATGCCCTTCACTGGGCGTGTTGGGGACCAGGACTTTTACTTTGAAAAAATTAGAGTGTTCAAAGCAGGCCTATGCTCGAATACATTAGCATGGAATAATAGAATAGGACGTGTGGTTCTATTTTGTTGGTTTCTAGGACCGCCGTAATGATTAATAGGGATAGTCGGGGGCATCAGTATTCCGTTGTC	Eukaryota	Opisthokonta	Fungi	Ascomycota	Pezizomycotina	Dothideomycetes	NA	NA
TAGCGTATATTAAAGTTGTTGCAGTTAAAAAGCTCGTAGTTGAACCTTGGGCCTGGTTGGTCGGTCCGCCTCGCGGCGTGCACTGATCCGACCGGGCCTTTCCTTCTGGGGAACCGCATGTCCTTCATTGGGCGTGTCGGGGATCCAGGACTTTTACTTTGAAAAAATTAGAGTGTTCAAAGCAGGCCTTTGCTCGAATACGTTAGCATGGAATAATAGAATAGGACGTGCGGTCCTATTTTGTTGGTTTCTAGGACCGCCGTAATGATTAATAGGGATAGTCGGGGGCATCAGTATTCCGTTGTC	Eukaryota	Opisthokonta	Fungi	Ascomycota	Pezizomycotina	Leotiomycetes	Thelebolus	Thelebolus_stercoreus
TAGCGTATATTAAAGTTGTTGTGGTTAAAAAGCTCGTAGTTGAACCTTGGGCCTGGCTGGCCGGTCCGCCTCACCGCGTGTACTGGTCCGGCCGGGCCTTTCCCTCTGTGGAACCCCATGCCCTTCACTGGGTGTGGCGGGGAAACAGGACTTTTACTGTGAAAAAATTAGAGTGCTCCAGGCAGGCCTATGCTCGAATACATTAGCATGGAATAATAGAATAGGACGTGTGGTTCTATTTTGTTGGTTTCTAGGACCGCCGTAATGATTAATAGGGACAGTCGGGGGCATCAGTATTCAATTGTC	Eukaryota	Opisthokonta	Fungi	Ascomycota	Pezizomycotina	Sordariomycetes	Gibberella	Gibberella_moniliformis
TAGCGTATATTAAAGTTGTTGCAGTTAAAAAGCTCGTAGTTGAACCTTGGGCCTGGTTGGTCGGTCCGCCTCGCGGCGTGCACTGATCCGACCGGGCCTTTCCTTCTGGGGAACCGCATGTCCTTCATTGGGCGTGTCGGGGATCCAGGACTTTTACTTTGAAAAAATTAGAGTGTTCAAAGCAGGCCTTTGCTCGAATACGTTAGCATGGAATAATAGAATAGGACGTGTGGTTCTATTTTGTTGGTTTCTAGGACCGCCGTAATGATTAATAGGGATAGTCGGGGGCATCAGTATTCCGTTGTC	Eukaryota	Opisthokonta	Fungi	Ascomycota	Pezizomycotina	Leotiomycetes	Thelebolus	Thelebolus_stercoreus
TAGCGTATATTAAAGTTGTTGTGGTTAAAAAGCTCGTAGTTGAACCTTGGGCCTGGCTGGCCGGTCCGCCTCACCGCGTGTACTGGTCCGGCCGGGCCTTTCCCTCTGTGGAACCCCATGCCCTTCACTGGGCGTGGCGGGGAAACAGGACTTTTACTGTGAAAAAATTAGAGTGCTCCAGGCAGGCCTATGCTCGAATACATTAGCATGGAATAATAGAATAGGACGTGTGGTTCTATTTTGTTGGTTTCTAGGACCGCCGTAATGATTAATAGGGACAGTCGGGGGCATCAGTATTCAATTGTC	Eukaryota	Opisthokonta	Fungi	Ascomycota	Pezizomycotina	Sordariomycetes	Gibberella	Gibberella_zeae
TAGCGTATATTAAAGTTGTTGCAGTTAAAAAGCTCGTAGTTGAACCTTGGGTCTGGCTGGCAGGTCCGCCTCACCGCGTGTACTTGTCCGGCCGGGCCTTCCTTCTGGAGAACCTCATGCCCTTCACTGGGCGTGTTGGGGACCAGGACTTTTACTTTGAAAAAATTAGAGTGTTCAAAGCAGGCCTATGCTCGAATACATTAGCATGGAATAATAGAATAGGACGTGTGGTTCTATTTTGTTGGTTTCTAGGACCGCCGTAATGATTAATAGGGATAGTCGGGGGCATCAGTATTCCGTTGTC	Eukaryota	Opisthokonta	Fungi	Ascomycota	Pezizomycotina	Dothideomycetes	NA	NA
TGGGGAATTTTGGACAATGGGCGAAAGCCTGATCCAGCAATGCCGCGTGCAGGATGAAGGCCTTCGGGTTGTAAACTGCTTTTGTACGGAACGAAAAAGCTTCTCCTAATACGAGAGGCCCATGACGGTACCGTAAGAATAAGCACCGGCTAACTACGTGCCAGCAGCCGCGGTAATACGTAGGGTGCAAGCGTTAATCGGAATTACTGGGCGTAAAGCGTGCGCAGGCGGTTATGTAAGACAGATGTGAAATCCCCGGGCTCAACCTGGGAACTGCATTTGTGACTGCATGGCTAGAGTACGGTAGAGGGGGATGGAATTCCGCGTGTAGCAGTGAAATGCGTAGATATGCGGAGGAACACCGATGGCGAAGGCAATCCCCTGGACCTGTACTGACGC…	Eukaryota	NA	NA	NA	NA	NA	NA	NA
TAGCGTATATTAAAGTTGTTGCAGTTAAAAAGCTCGTAGTTGAACCTTGGGCCTGGCTGGCCGGTCCGCCTCACCGCGAGTACTGGTCCGGCCGGGCCTTTCCTTCTGGGGAGCCGCATGCCCTTCACTGGGCGTGTCGGGGAACCAGGACTTTTACTTTGAAAAAATTAGAGTGTTCAAAGCAGGCCTTTGCTCGAATACATTAGCATGGAATAATAGAATAGGACGTGTGGTTCTATTTTGTTGGTTTCTAGGACCGCCGTAATGATTAATAGGGATAGTCGGGGCCGTCCGTATTCAATTGTC	Eukaryota	Opisthokonta	Fungi	Ascomycota	Pezizomycotina	Dothideomycetes	NA	NA
TAGCGTATATTAAAGTTGTTGCAGTTAAAAAGCTCGTAGTTGAACTTCAGACCTGGCTGGGCGGTCCGCTTAACGGCGTGTACTGTCTGGCTGGGCCTTACCTCTTGGTGAGCCGGCGTGCCCTTTATTGGTGTGCGTCGGGGAACCAGGACTTTTACCTTGAGAAAATTAGAGTGTTCAAAGCAGGCCTATGCCCGAATACATTAGCATGGAATAATAAAATAGGACGTGCGGTTCTATTTTGTTGGTTTCTAGAGTCGCCGTAATGATTAATAGGGATAGTTGGGGGCATTGGTATTGAGTCGCT	Eukaryota	Opisthokonta	Fungi	Basidiomycota	Agaricomycotina	Agaricomycetes	NA	NA
TAGCGTATATTAAAGTTGTTGCAGTTAAAAAGCTCGTAGTTGAACTTCAGGCCTGGCTGGGCGGTCTGCCTCACGGTGTGTACTGTCTGGCTGGGTCTTACCTCTTGGTGAGCCGGCGTGGCCTTTATTGGTTGCGTCGGGGAACCAGGACTTTTACCTTGAGAAAATTAGAGTGTTCAAAGCAGGCCATTGTCCGAATACATTAGCATGGAATAATAGAATAGGACGTGCGATCCTATTTTGTTGGTTTCTAGAGTCGCCGTAATGATTAATAGGGATAGTTGGGGGCATTGGTATTGAGTCGCT	Eukaryota	Opisthokonta	Fungi	Basidiomycota	Agaricomycotina	Agaricomycetes	NA	NA
TAGGGAATCTTCGGCAATGGACGAAAGTCTGACCGAGCAACGCCGCGTGAGTGAAGAAGGTTTTCGGATCGTAAAACTCTGTTGTTAGAGAAGAACAAGGGTGAGAGTAACTGTTCACCCCTTGACGGTATCTAACCAGAAAGCCACGGCTAACTACGTGCCAGCAGCCGCGGTAATACGTAGGTGGCAAGCGTTGTCCGGATTTATTGGGCGTAAAGCGAGCGCAGGCGGTTTCTTAAGTCTGATGTGAAAGCCCCCGGCTCAACCGGGGAGGGTCATTGGAAACTGGGAGACTTGAGTGCAGAAGAGGAGAGTGGAATTCCATGTGTAGCGGTGAAATGCGTAGATATATGGAGGAACACCAGTGGCGAAGGCGGCTCTCTGGTCTGTAACTGACGC…	Eukaryota	NA	NA	NA	NA	NA	NA	NA
TGGGGAATATTGCACAATGGGCGAAAGCCTGATGCAGCAACGCCGCGTGAGCGATGAAGGCCTTCGGGTCGTAAAGCTCTGTCCTCAAGGAAGATAATGACGGTACTTGAGGAGGAAGCCCCGGCTAACTACGTGCCAGCAGCCGCGGTAATACGTAGGGGGCTAGCGTTATCCGGATTTACTGGGCGTAAAGGGTGCGTAGGCGGTCTTTCAAGTCAGGAGTGAAAGGCTACGGCTCAACCGTAGTAAGCTCTTGAAACTGTAAGACTTGAGTGCAGGAGAGGAGAGTGGAATTCCTAGTGTAGCGGTGAAATGCGTAGATATTAGGAGGAACACCAGTTGCGAAGGCGGCTCTCTGGACTGTAACTGACGCTGAGGCACGAAAGCGTGGGGAGCAAA…	Eukaryota	NA	NA	NA	NA	NA	NA	NA
TAGCGTATATTAAAGTTGTTGCAGTTAAAAAGCTCGTAGTTGAACTTTGGGCCTGGGCGGGCGGTCTACCTATGGTTTGTACTGCTGCGGCCGGGTCTTTCCTTCTGGCTACCCCTCCGGGGGGAACCAGGACGATTACTTTGAGGAAATTAGAGTGTTCAAAGCAGGCCTTTGCTCGGATATATTAGCATGGAATAATAGAATAGGACGTATGGTTCTATTTTGTTGGTTTCTAGGACCATCGTAATGATTAATAGGGACGGTCGGGGGCATCAGTATTCAGTCGTC	Eukaryota	Opisthokonta	Fungi	Ascomycota	Saccharomycotina	Saccharomycetales	Pichia	Pichia_fermentans
TAGCGTATATTAAAGTTGTTGCAGTTAAAAAGCTCGTAGTTGAATTTTGGACTTGACTGTACGATTCTGCTTCATGTAGTAATTGTACTGGTCTTGTCTTTCCTTCTAGCTAACCTTTATGCACTTCATTGTGTGTACTGGGGATCTAGGACTTTTACTTTGAAAAAATTAGAGTGTTTAAAGCAGGCTTACGCTTGAATACATTAGCATGGAATAATAGAATAGGACTTTGGTTCTATTTTGTTGGTTTCTAGGACCGAAGTAATGATTAATAGGGATAGTTGGGGGCATTAGTATTTAATTGTC	Eukaryota	Opisthokonta	Fungi	Chytridiomycota	Chytridiomycotina	Neocallimastigomycetes	Orpinomyces	Orpinomyces_sp.
TAGCGTATATTAAAGTTGTTGCAGTTAAAAAGCTCGTAGTTGAAACTTGGGCCTGGCTGGCAGGTCCGCCTCACCGCGTGTACTTGTCCGGCCGGGTCTTCCTTCTGGAGAACCTCATGCCCTTCACTGGGCGTGTTGGGGACCAGGACTTTTACTTTGAAAAAATTAGAGTGTTCAAAGCAGGCCTTTGCTCGAATACGTTAGCATGGAATAATAGAATAGGACGTGCGGTTCTATTTTGTTGGTTTCTAGGACCGCCGTAATGATTAATAGGGACAGTCGGGGGCATCAGTATTCAATTGTC	Eukaryota	Opisthokonta	Fungi	Ascomycota	Pezizomycotina	Dothideomycetes	NA	NA
TAGCGTATATTAAAGTTGTTGCCGTTAAAAAGCTCGTAGTCGAACTTCGGCCTCTGCCACCCGGTCCGCCTATTTGGGTGTGTACTGGAGTGGTGGAGGCTTACCTCGTGGTGAGCGGCCATGTCCTTTACTGGGCGTGGTCGGGAACCACGACATTTACTTTGAAAAAATTAGAGTGTTCAAAGCAGGCTTACGCCCGAATACATTAGCATGGAATAATAAAATAGGACGTGCGGTCCTATTTTGTTGGTTTCTAGGATCGCCGTAATGATTAATAGGGATAGTTGGGGGCATTCGTATTCAATTGCT	Eukaryota	Opisthokonta	Fungi	Basidiomycota	Pucciniomycotina	Cystobasidiomycetes	Sakaguchia	Sakaguchia_dacryoidea
TAGCGTATATTAAAGTTGTTGCAGTTAAAAAGCTCGTAGTTGAACCTTGGGTCTGGCTGGTTGGTCCGCTTCACCGCGTGTATCAGCTGGCTGGGCCTTTCCTTCTGGGGAGGCGCATGCCCTTTACTGGGTGTGTGTTTGAACCAGGACTTTTACTTTGAAAAAATTAGAGTGTTCAAAGCAGGCATATGCTCGAATACATTAGCATGGAATAATAGAATAGGACGTTGGTTCTATTTTGTTGGTTTCTAGGACCGCCGTAATGATTAATAGGGACAGTCGGGGCCATCAGTATTCCGTTGTC	Eukaryota	Opisthokonta	Fungi	Ascomycota	Pezizomycotina	NA	NA	NA
TAGCGTATATTAAAGTTGTTGCAGTTAAAAAGCTCGTAGTTGGATTTCTGAGAGGGTGCCAATGTCCGCCTCGATGCGTGTGCAGCGGCGCCCTCTCATCCTTCTGTTAACGTTTCTGATATTCACTTATTGGTCTCGGGCTCAGATATTTTACCTTGAGAAAATTAGAGTGTTCCAGGCAGGCTTGCGCCGGAATACATTAGCATGGAATAATAGAATAGGACTTTAGTCTCCTTTGTTGGTTTGAGGGACTGAAGTAATGATTAATAGGGATAGTTGGGGGCATTAGTATTTAATTGTC	Eukaryota	Alveolata	Ciliophora	Spirotrichea	Hypotrichia	Oxytrichidae	NA	NA
TAGCGTATATTAAAGTTGTTGCAGTTAAAACGTCCGTAGTCAAATTTTAGTCCTTTAGGTAAGGTGTCTTGGTCTTCATTGATCAAGTTCGCTTTTACCAGGACTTTTTTTCTAGCTTCGTAGGCAGTGGCTTCGGCTGTTGTCTGCTTCTGGCTAGATGATTACCATGAGCAAATCAGAGTGTTTAAAGCAGGCTTTCAAGCTTGAATGTGTTAGCATGGAATAATGAAATATGACCCGAGTCCTATTTCGTTGGTTCAGGAACTTGAGTAATGATGAATAGAAACGGTTGGGGGCATTTGTATTTGGTCGCT	Eukaryota	Opisthokonta	Fungi	Mucoromycota	Mucoromycotina	Mucoromycotina_X	Pilobolus	Pilobolus_sphaerosporus
TAGCGTATATTAAAGTTGTTGCAGTTAAAAAGCTCGTAGTTGAACTTCAGGCCTGGCCGGTCGGTCCGCCTCACGGCGTGTACTGTTTGGCCGGGCCTTCCCTCTTGGTGATCTGGCATGCCCTTTACTGGCGTGTGTCAGGGAACCAGGACTTTTACTTTGAAAAAATTAGAGTGTTCAAAGCAGGCCTACGCCCGAATATATTAGCATGGAATAATAAAATAGGACGTGCGGTTCTATTTTGTTGGTTTCTAGAACTGCCGTAATGATTAATAGGGACGGTTGGGGGCATTGGTATTCACATGCT	Eukaryota	Opisthokonta	Fungi	Basidiomycota	Ustilaginomycotina	Exobasidiomycetes	Jamesdicksonia	Jamesdicksonia_dactylidis
TGGGGAATATTGCACAATGGGGGAAACCCTGATGCAGCAACGCCGCGTGAGTGATGACGGCCTTCGGGTTGTAAAGCTCTGTCTTCAGGGACGATAATGACGGTACCTGAGGAGGAAGCCACGGCTAACTACGTGCCAGCAGCCGCGGTAATACGTAGGTGGCGAGCGTTGTCCGGATTTACTGGGCGTAAAGGGAGCGTAGGCGGACTTTTAAGTGAGATGTGAAATACCCGGGCTCAACTTGGGTGCTGCATTTCAAACTGGAAGTCTAGAGTGCAGGAGAGGAGAATGGAATTCCTAGTGTAGCGGTGAAATGCGTAGAGATTAGGAAGAACACCAGTGGCGAAGGCGATTCTCTGGACTGTAACTGACGCTGAGGCTCGAAAGCGTGGGGAGCAA…	Eukaryota	NA	NA	NA	NA	NA	NA	NA
TAGCGTATATTAAAGTTGTTGTGGTTAAAAAGCTCGTAGTTGAACCTTGGGCCTGGCTGGCCGGTCCGCCTCACCGCGTGTACTGGTCCGGCCGGGCCTTTCCCTCTGCGGAACCCCATGCCCTTCACTGGGCGTGGCGGGGAAACAGGACTTTTACTTTGAAAAAATTAGAGTGCTCCAGGCAGGCCTATGCTCGAATACATTAGCATGGAATAATAGAATAGGACGTGTGGTTCTATTTTGTTGGTTTCTAGGACCGCCGTAATGATTAATAGGGACAGTCGGGGGCATCAGTATTCAATTGTC	Eukaryota	Opisthokonta	Fungi	Ascomycota	Pezizomycotina	Sordariomycetes	NA	NA
TAGCGTATATTAAAGTTGTTGCAGTTAAAAAGCTCGTAGTCGAACTTCGGGCCTGGTGGGATGGTCCGCCTTACGGTGTGCACTGTTCTGCTGGGCCTTACCTCTTGGTGAGGCCGTATGCCCTTTACTGGGTGTGCGGTGGAACCAGGAATTTTACCTTGAGAAAATTAGAGTGTTCAAAGCAGGCAATCGCCCGAATACATTAGCATGGAATAATAGAATAGGACGTGCGGTTCTATTTTGTTGGTTCATAGAACTGCCGTAATGATTAATAGGGACGGTCGGGGGCATTAGTATTCCGTTGCT	Eukaryota	Opisthokonta	Fungi	Basidiomycota	Agaricomycotina	Tremellomycetes	Cryptococcus	Cryptococcus_flavus
TAGCGTATATTAAAGTTGTTGCAGTTAAAAAGCTCGTAGTTGAACCTTGGGCCTGGCTGGCCGGTCCGCCTCACCGCGTGTACTGGTCCGGCCGGGCCTTTCCTTCTGGGGAACCTCATGCCCTTCACTGGGCGTGCTGGGGAACCAGGACTTTTACTTTGAAAAAATTAGAGTGTTCAAAGCAGGCCTTTGCTCGAATACATTAGCATGGAATAATAGAATAGGACGTGTGGTTCTATTTTGTTGGTTTCTAGGACCGCCGTAATGATTAATAGGGATAGTCGGGGGCATCAGTATTCAAGCGTC	Eukaryota	Opisthokonta	Fungi	Ascomycota	Pezizomycotina	Dothideomycetes	Cladosporium	Cladosporium_sp.
TGGGGAATATTGCACAATGGGCGAAAGCCTGATGCAGCGACGCCGCGTGAGGGACGAAGGCCTTCGGGTTGTAAACCTCTTTCAGCAGGGAAGAAGCGAAAGTGACGGTACCTGCAGAAGAAGCGCCGGCTAACTACGTGCCAGCAGCCGCGGTAATACGTAGGGCGCAAGCGTTATCCGGAATTATTGGGCGTAAAGAGCTCGTAGGCGGTTTGTCGCGTCTGCTGTGAAAGCCCGGGGCTCAACCCCGGGTCTGCAGTGGGTACGGGCAGACTAGAGTGCAGTAGGGGAGACTGGAATTCCTGGTGTAGCGGTGAAATGCGCAGATATCAGGAGGAACACCGATGGCGAAGGCAGGTCTCTGGGCTGTAACTGACGCTGAGGAGCGAAAGCATGGGG…	Eukaryota	NA	NA	NA	NA	NA	NA	NA
TAGCGTATATTAAAGTTGTTGCAGTTAAAAAGCTCGTAGTTGAACCTTGGGTCTGGCTGGCCGGTCCGCCTCACCGCGAGTACTGGTCCGGCTGGACCTTTCCTTCTGGGGAACCTCATGGCCTTCACTGGCTGTGGGGGGAACCAGGACTTTTACTGTGAAAAAATTAGAGTGTTCAAAGCAGGCCTATGCTCGAATACATTAGCATGGAATAATAGAATAGGACGTGCGGTTCTATTTTGTTGGTTTCTAGGACCGCCGTAATGATTAATAGGGATAGTCGGGGGCGTCAGTATTCAGCTGTC	Eukaryota	Opisthokonta	Fungi	Ascomycota	Pezizomycotina	Eurotiomycetes	Aspergillus	Aspergillus_clavatus
TAGCGTATATTAAAGTTGTTGTGGTTAAAAAGCTCGTAGTTGAACCTTGGGCCTGGTTGGTCGGTCCGCCTCGCGGCGTGCACTGATCCGACCGGGCCTTTCCTTCTGGGGAACCGCATGTCCTTCATTGGGCGTGTCGGGGATCCAGGACTTTTACTTTGAAAAAATTAGAGTGTTCAAAGCAGGCCTATGCTCGAATACATTAGCATGGAATAATAGAATAGGACGTGTGGTTCTATTTTGTTGGTTTCTAGGACCGCCGTAATGATTAATAGGGATAGTCGGGGGCATCAGTATTCCGTTGTC	Eukaryota	Opisthokonta	Fungi	Ascomycota	Pezizomycotina	Leotiomycetes	Thelebolus	Thelebolus_stercoreus
TAGCGTATATTAAAGTTGTTGCAGTTAAAAAGCTCGTAGTTGAACCTTGGGCCTGGTTGGTCGGTCCGCCTCGCGGCGTGCACTGATCCGACCGGGCCTTTCCTTCTGGGGAACCGCATGTCCTTCATTGGGCGTGTCGGGGATCCAGGACTTTTACTTTGAAAAAATTAGAGTGTTCAAAGCAGGCCTATGCTCGAATACATTAGCATGGAATAATAGAATAGGACGTGCGGTCCTATTTTGTTGGTTTCTAGGACCGCCGTAATGATTAATAGGGATAGTCGGGGGCATCAGTATTCCGTTGTC	Eukaryota	Opisthokonta	Fungi	Ascomycota	Pezizomycotina	Leotiomycetes	Thelebolus	Thelebolus_stercoreus
TAGCGTATATTAAAGTTGTTGCAGTTAAAAAGCTCGTAGTTGAACCTCGGGACTCGAGGGATCCGGTCAGCCGGGATGGCGAGTACTGATCCCTCCGTCCTTCCTTCCAGCGTGCCGCCTTCTGCTCTTAACTGAGTGGGGGGACCGGCTCTGGATCGTTTACTTTGAAAAAATTAGAGTGTTCAAAGCAGGTACCAAAAAACTTTACGCCTTGAATACATTAGCATGGGATAATAGAATAGGACATCGCTCTTAATTTTTGTTGGTTTTTAAGAGCGGCGTAATGATTAATAGAGATAGTTGGGGGTATTCATATTTAATTGTC	Eukaryota	Amoebozoa	Conosa	Variosea	Variosea_X	NA	NA	NA
TGGGGGATATTGCACAATGGGCGCAAGCCTGATGCAGCAACGCCGCGTGCGGGAAGACGGCCTTCGGGTTGTAAACCGCTGTCCTTGGGGAAGAAACAAATGACGGTACCCAAGAAGGAAGCCACGGCTAACTACGTGCCAGCAGCCGCGGTAATACGTAGGTGGCAAGCGTTGTCCGGATTTACTGGGTGTAAAGGGGGCGCAGGCGGGAAGCTAAGTTGGATGTGAAATACCGGGGCTCAACTCCGGAGCTGCATCCAAAACTGGTTTTCTTGAGTGGAGTAGAGGCAAGCGGAATTCCGAGTGTAGCGGTGAAATGCGTAGATATTCGGAGGAACACCAGTGGCGAAGGCGGCTTGCTGGGCTCTAACTGACGCTGAGGCCCGAAAGCGTGGGGAG…	Eukaryota	NA	NA	NA	NA	NA	NA	NA
TAGCGTATATTAAAGTTGTTGCAGTTAAAACGTCCGTAGTCAAATTTTAGTCCTTAGGTAAGGTGTCTTGGTCTTCATTGATCTAGTTCGCTTTTACCGGGACTTTTTTTTCTAGCTTCGTAGGCGATGGCTTCGGCTGTTGTCTGCTTCTGGCTAGATGATTACCATGAGCAAATCAGAGTGTTTAAAGCAGGCTTTTAAGCTTGAATGTGTTAGCATGGAATAATGAAATATGACCCGAGTCCTATTTCGTTGGTTCAGGAACTTGAGTAATGATGAATAGAAACGGTTGGGGGCATTTGTATTTGGTCGCT	Eukaryota	Opisthokonta	Fungi	Mucoromycota	Mucoromycotina	Mucoromycotina_X	Pilobolus	Pilobolus_kleinii
AAGCGTATATTAAAGTTGTTGCAGTTAAAAAGCTCGTAGTTGAACCTTGGGCTTGGCTGGCCGGTCCATCTTTTTTGATGCGTACTGGACCCAGCCGAGCCTTTCCTTCTGGCTAGCCTTTTTGGCGAACCAGGACTTTTACTTTGAAAAAATTAGAGTGTTCAAAGCAGGCCTTTGCTCGAATATATTAGCATGGAATAATAGAATAGGACGTTATGGTTCTATTTTGTTGGTTTCTAGGACCATCGTAATGATTAATAGGGACGGTCGGGGGTATCAGTATTCAGTAGTC	Eukaryota	Opisthokonta	Fungi	Ascomycota	Saccharomycotina	Saccharomycetales	Candida	Candida_parapsilosis
TAGCGTATATTAAAGTTGTTGCAGTTAAAAAGCTCGTAGTTGAACCTTGGGCCTGGCTGGCCGGTCCGCCTCACCGCGTGCACTGGTCCGGCCGGGCCTTTCCCTCTGTGGAACCCCATACCCTTCACTGGGCGTGGCGGGGAAACAGGACATTTACTTTGAAAAAATTAGAGTGCTCCAGGCAGGCCTATGCTCGAATACATTAGCATGGAATAATAAAATAGGACGCGCGGTTCTATTTTGTTGGTTTATAGGACCGCCGTAATGATTAATAGGGACAGTCGGGGGCATCAGTATTCAACTGTC	Eukaryota	Opisthokonta	Fungi	Ascomycota	Pezizomycotina	Sordariomycetes	Sarocladium	Sarocladium_kiliense
TAGCGTATATTAAAGTTGTTGCAGTTAAAAAGCTCGTAGTTGAACCTTGGGCCTGGCTGGCCGGTCCGCCTCACCGCGTGTACTGGTCCGGCCGGGCCTTTCCTTCTGGGGAACCTCATGCCCTTCACTGGGCGTGTTGGGGAACCAGGACTTTTACTTTGAAAAAATTAGAGTGTTCAAAGCAGGCCTTTGCTCGAATACATTAGCATGGAATAATAGAATAGGACGTGTGGTTCTATTTTGTTGGTTTCTAGGACCGCCGTAATGATTAATAGGGATAGTCGGGGGCATCAGTATTCCGTTGTC	Eukaryota	Opisthokonta	Fungi	Ascomycota	Pezizomycotina	Dothideomycetes	Davidiella	Davidiella_macrospora
TAGCGTATATTAAAGTTGTTGCAGTTAAAAAGCTCGTAGTTGAATTTTGGACTTAGCTGTACGATTCTGCTTCTGTAGTTATTGTACTGGCTTTGTCTTTCCTTCTAGCTAACCTTTATGCACTTCATTGTGTGTACTGGGGATCTAGGACTTTTACTTTGAAAAAATTAGAGTGTTTAAAGCAGGCTTATGCTTGAATACATTAGCATGGAATAATAGAATAGGACTTTGGTTCTATTTTGTTGGTTTCTAGGACCGAAGTAATGATTAATAGGGATAGTTGGGGGCATTAGTATTTAATTGTC	Eukaryota	Opisthokonta	Fungi	Chytridiomycota	Chytridiomycotina	Neocallimastigomycetes	Neocallimastix	Neocallimastix_frontalis
TAGCGTATATTAAAGTTGTTGTGGTTAAAAAGCTCGTAGTTGAACCTTGGGCCTGGCTGGCCGGTCCGCCTCACCGCGTGTACTGGTCCGGCCGGGCCTTTCCCTCTGTGGAACCTCATGCCCTTCACTGGGCGTGGCGGGGAAACAGGACTTTTACTTTGAAAAAATTAGAGTGCTCCAGGCAGGCCTATGCTCGAATACATTAGCATGGAATAATGAAATAGGACGTGCGGTTCTATTTTGTTGGTTTCTAGGACCGCCGTAATGATTAATAGGGACAGTCGGGGGCATCAGTATTCAATTGTC	Eukaryota	Opisthokonta	Fungi	Ascomycota	Pezizomycotina	Sordariomycetes	NA	NA
TAGCGTATATTAAAGTTGTTGCAGTTAAAAAGCTCGTAGTTGAACCTTGGGCCTGGCTGGCCGGTCCGCCTCACCGCGTGTACTGGTCCGGCCGGGCCTTTCCTTCTGGAGATCCCCATGCCCTTCACTGGGCGTGCGGGGGAACCAGGACTTTTACTTTGAAAAAATTAGAGTGTTCAAAGCAGGCCTTTGCTCGAATACGTTAGCATGGAATAATAGAATAGGACGTGCGGTCCTATTTTGTTGGTTTCTAGGACCGCCGTAATGATTAATAGGGACAGTCGGGGGCATCAGTATTCAATTGTC	Eukaryota	Opisthokonta	Fungi	Ascomycota	Pezizomycotina	Dothideomycetes	NA	NA
TAGCGTATATTAAAGTTGTTGAGGTTAAAAAGCTCGTAGTTGAACCTTGGGCCCAGCCGGCCGGTCCGCCTCACCGCGTGCACTGGCTCGGCCGGGCCTTTCCTTCTGGAGAACCGCATGCCCTTCACTGGGCGTGCTGGGGAACCAGGACTTTTACTCTGAACAAATTAGATCGCTTAAAGAAGGCCTATGCTCGAATACATTAGCATGGAATAATAGAATAGGACGTGTGGTTCTATTTTGTTGGTTTCTAGGACCGCCGTAATGATTAATAGGGACAGTCGGGGGCATCAGTATTCAATTGTC	Eukaryota	Opisthokonta	Fungi	Ascomycota	Pezizomycotina	Sordariomycetes	Sordaria	Sordaria_fimicola
TAGCGTATATTAAAGTTGTTGTGGTTAAAAAGCTCGTAGTTGAACCTTGGGCCTGGCTGGCCGGTCCCCCTCACCGGGTGCACTGATCCAGCCGGGCCTTTCCCTCTGTGGAACCCCATGGCCTTCACTGGCCGTGGCGGGGAAACAGGACTTTTACTTTGAAAAAATTAGAGTGCTCCAGGCAGGCCTATGCTCGAATACATTAGCATGGAATAATAGAATAGGACGTGTGGTTCTATTTTGTTGGTTTCTAGGACCGCCGTAATGATTAATAGGGACAGTCGGGGGCATCAGTATTCAATTGTC	Eukaryota	Opisthokonta	Fungi	Ascomycota	Pezizomycotina	Sordariomycetes	Pseudallescheria	Pseudallescheria_boydii
TAGCGTATATTAAAGTTGTTGCAGTTAAAAAGCTCGTAGTTGAACTTCAGACCTGGCTGGGTGGTCCGCTTAACGGCGAGTACTGTCTGGCTGGGCCTTACCTCTTGGTGAGCCGGCGTGTCCTTTGTTGAATGCGTTGGGAAACCAGGACTTTTACCTTGAGAAAATTAGAGTGTTCAAAGCAGGCCTATGCCCGAATACATTAGCATGGAATAATAAAATAGGACGTGCGGTTCTATTTTGTTGGTTTCTAGAGTCGCCGTAATGATTAATAGGGATAGTTGGGGGCATTGGTATTGAGTCGCT	Eukaryota	Opisthokonta	Fungi	Basidiomycota	Agaricomycotina	Agaricomycetes	NA	NA
TAGCGTATATTAAAGTTGTTGCAGTTAAAAAGCTCGTAGTTGAATTTTGGGTTTAGCTGTATTGGCACTACATCTTGTAGTTTGCTATACTGGCTTTACCTTTCCTTCTAGCTAACCTTTATGCACTTCACTGTGTGTACTGGCGAACTAGGACTTTTACTTTGAAAAAATTAGAGTGTTTAAAGCAGGCTTATGCTTGAATACATTAGCATGGAATAATAGAATAGGACTTTGGTTCTATTTTGTTGGTTTCTAGGACCGAAGTAATGATTAATAGGGATAGTTGGGGGCATTAGTATTTAATTGTC	Eukaryota	Opisthokonta	Fungi	Chytridiomycota	Chytridiomycotina	Neocallimastigomycetes	Neocallimastix	Neocallimastix_sp.
TAGCGTATATTAAAGTTGTTGCAGTTAAAAAGCTCGTAGTTGAACCTTTGGCCTGGCTGGCAGGTCCGCCTCACCGCGTGCACTTGTCCGGCCGGGCCTTTTCTTCTGGAGAACCGCATGCTCTTCACTGAGTGTGTTGGGGACCAGGACTTTTACTTTGAAAAAATTAGAGTGTTCAAAGCAGGCCTTTGCTCGAATACGTTAGCATGGAATAATAGAATAGGACGTGCGGTCCTATTTTGTTGGTTTCTAGGACCGCCGTAATGATTAATAGGGACAGTCGGGGGCATCAGTATTCAATTGTC	Eukaryota	Opisthokonta	Fungi	Ascomycota	Pezizomycotina	Dothideomycetes	Paraconiothyrium	Paraconiothyrium_africanum
TAGCGTATATTAAAGTTGTTGCAGTTAAAAAGCTCGTAGTTGGACCTTGGGCCTGGACGGGCGGTCCGCCTCACGGCGTGTACTGTCTTGCCGGGCCTTTCCTCTTGGTGATCTGTTGTTTCGGCAGCAGGGAACCAGGACCTTTACTTTGAAAAAATTAGAGTGTTCAAAGCAGGCTCGACGCCGGAATATATTAGCATGGAATAATAAAATAGGACGTGCGGTTCTATTTTGTTGGTTTTTGGAATCGCCGTAATGATTAATAGGGACAGTCGGGGGCATTAGTACTCACATGCT	Eukaryota	Opisthokonta	Fungi	Basidiomycota	Ustilaginomycotina	Exobasidiomycetes	Malassezia	Malassezia_globosa
TAGCGTATATTAAAGTTGTTGTGGTTAAAAAGCTCGTAGTTGAACTTCGGGTCTGGCTGACCGGTCCGCCTCACCGCGTGCACTGGTTCGGCCGGATCTTTCCTTCTGGCTAACCTCATGCCCTTTACTGGGTGTGCTGGGGAACCAGGACTTTTACTTTGAAAAAATTAGAGTGTTCAAAGCAGGCCTACGCTTGAATACATTAGCATGGAATAATAGAATAGGATCTTGGTTCTATTTTGTTGGTTTCTAGGACTAAGGTAATGATTAATAGGGACAGTTGGGGGCATTAGTATTTCAGTGTC	Eukaryota	Opisthokonta	Fungi	Ascomycota	Pezizomycotina	NA	NA	NA
TGGGGAATATTGGACAATGGGCGCAAGCCTGATCCAGCCATGCCGCGTGAGTGATGAAGGCCTTAGGGTTGTAAAGCTCTTTCACCGGAGAAGATAATGACGGTATCCGGAGAAGAAGCCCCGGCTAACTTCGTGCCAGCAGCCGCGGTAATACGAAGGGGGCTAGCGTTGTTCGGAATTACTGGGCGTAAAGCGCACGTAGGCGGATATTTAAGTCAGGGGTGAAATCCCAGAGCTCAACTCTGGAACTGCCTTTGATACTGGGTATCTTGAGTATGGAAGAGGTAAGTGGAATTCCGAGTGTAGAGGTGAAATTCGTAGATATTCGGAGGAACACCAGTGGCGAAGGCGGCTTACTGGTCCATTACTGACGCTGAGGTGCGAAAGCGTGGGGAGCAA…	Eukaryota	NA	NA	NA	NA	NA	NA	NA
TAGGGAATCTTCGGCAATGGGCGAAAGCCTGACCGAGCAACGCCGCGTGAATGATGAAGGCCTTCGGGTTGTAAAATTCTGTTATAAGGGAAGAACGACTTTAGTAGGAAATGGCTAAAGTGTGACGGTACCTTATGAGAAAGCCACGGCTAACTACGTGCCAGCAGCCGCGGTAATACGTAGGTGGCAAGCGTTATCCGGAATTATTGGGCGTAAAGAGCGCGCAGGTGGTTGATTAAGTCTGATGTGAAAGCCCACGGCTTAACCGTGGAGGGTCATTGGAAACTGGTCGACTTGAGTGCAGAAGAGGGAAGTGGAATTCCATGTGTAGCGGTGAAATGCGTAGAGATATGGAGGAACACCAGTGGCGAAGGCGGCTTCCTGGTCTGTAACTGACAC…	Eukaryota	NA	NA	NA	NA	NA	NA	NA
TAGCGTATATTAAAGTTGTTGCAGTTAAAAAGCTCGTAGTTGAACCTTGGGCCTGGCTGGCCGGTCCGCCTCACCGCGTGTACTGGTCCGGCCGGGCCTTTCCTTCTGGGGAACCTCATGCCCTTCACTGGGCGTGTTGGGGAACCAGGACTTTTACTTTGAAAAAATTAGAGTGTTCAAAGCAGGCCTATGCTCGAATACATTAGCATGGAATAATAGAATAGGACGTGTGGTTCTATTTTGTTGGTTTCTAGGACCGCCGTAATGATTAATAGGGATAGTCGGGGGCATCAGTATTCCGTTGTC	Eukaryota	Opisthokonta	Fungi	Ascomycota	Pezizomycotina	Dothideomycetes	Davidiella	Davidiella_macrospora
TAGCGTATATTAAAGTTGTTGTGGTTAAAAAGCTCGTAGTTGAACCTTGGGCCTGGCTGGCCGGTCCGCCTCACCGCGTGTACTGGTCCGGCCGGGCCTTTCCCTCTGTGGAACCCCATGCCCTTCACTGGGTGTGGCGGGGAAACAGGACTTTTACTTTGAAAAAATTAGAGTGCTCCAGGCAGGCCTATGCTCGAATACATTAGCATGGAATAATGAAATAGGACGTGTGGTTCTATTTTGTTGGTTTCTAGGACCGCCGTAATGATTAATAGGGACAGTCGGGGGCATCAGTATTCAATTGTC	Eukaryota	Opisthokonta	Fungi	Ascomycota	Pezizomycotina	Sordariomycetes	NA	NA
TGGGGAATATTGGACAATGGGGGCAACCCTGATCCAGCAATGCCGCGTGTGTGAAGAAGGTCTTCGGATTGTAAAGCACTTTCGACGGGGACGATGATGACGGTACCCGTAGAAGAAGCCCCGGCTAACTTCGTGCCAGCAGCCGCGGTAATACGAAGGGGGCTAGCGTTGCTCGGAATGACTGGGCGTAAAGGGCGTGTAGGCGGTTTGTACAGTCAGATGTGAAATCCCCGGGCTTAACCTGGGAGCTGCATTTGATACGTGCAGACTAGAGTGTGAGAGAGGGTTGTGGAATTCCCAGTGTAGAGGTGAAATTCGTAGATATTGGGAAGAACACCGGTGGCGAAGGCGGCAACCTGGCTCATTACTGACGCTGAGGCGCGAAAGCGTGGGGAGCAA…	Eukaryota	NA	NA	NA	NA	NA	NA	NA
TAGCGTATATTAAAGTTGTTGCAGTTAAAAAGCTCGTAGTTGAAACTTGGGTCTGGCTGGCAGGTCCGCCTCACCGCGTGTACTTGTCCGGCCGGGCCTTCCTTCTGGAGAACCTCATGCTCTTCACTGGGTGTGTTGGGGACCAGGACTTTTACTTTGAAAAAATTAGAGTGTTCAAAGCAGGCCTTTGCTCGAATACGTTAGCATGGAATAATAGAATAGGACGTGCGGTCCTATTTTGTTGGTTTCTAGGACCGCCGTAATGATTAATAGGGACAGTCGGGGGCATCAGTATTCAATTGTC	Eukaryota	Opisthokonta	Fungi	Ascomycota	Pezizomycotina	Dothideomycetes	Leptosphaeria	Leptosphaeria_sp.
TAGCGTATATTAAAGTTGTTGCAGTTAAAAAGCTCGTAGTTGAAGTTTGGGCCTGGGCGGGCGGTCTACCTATGGTGAGTACTGCTGCGGCCGGGTCTTTCCTTCTGGCTAGCCCTTGTGGCGAACCAGGACGATTACTTTGAGGAAATTAGAGTGTTCAAAGCAGGCCTTTGCTCGGATATATTAGCATGGAATAATAGAATAGGACGTATGGTTCTATTTTGTTGGTTTCTAGGACCATCGTAATGATTAATAGGGACGGTCGGGGGCATCAGTATTCAGTTGTC	Eukaryota	Opisthokonta	Fungi	Ascomycota	Saccharomycotina	Saccharomycetales	Pichia	Pichia_membranifaciens
TAGCGTATATTAAAGTTGTTGCAGTTAAAAAGCTCGTAGTTGAAACTTGGGCCTGGCTGGCAGGTCCGCCTCACCGCGTGTACTTGTCCGGCCGGGCCTTTCCTTCTGGAGAACCTCATGCCCTTCACTGGGTGTGCTGGGGAACCAGGACTTTTACTTTGAAAAAATTAGAGTGTTCAAAGCAGGCCTTTGCTCGAATACGTTAGCATGGAATAATAGAATAGGACGTGCGGTCCTATTTTGTTGGTTTCTAGGACCGCCGTAATGATTAATAGGGACAGTCGGGGGCATCAGTATTCAATTGTC	Eukaryota	Opisthokonta	Fungi	Ascomycota	Pezizomycotina	Dothideomycetes	Phoma	Phoma_medicaginis
TAGCGTATATTAAAGTTGTTGCAGTTAAAAAGCTCGTAGTTGAACCTTTGGCCTGGCTGGCGGGTCCGCCTCACCGCGTGCACTCGTCCGGCCGGGCCTTTTCTTCTGGAGAACCGCATGCCCTTCACTGGGTGTGTTGGGGACCAGGACTTTTACTTTGAATAAATCAGAGTGTTCAAAGCAGGCATTTGCTCGAATACGTTAGCATGGAATAATAGAATAGGACGTGCGGTCTTATTTTGTTGGTTTCTAAGACCGCCGTAATGATTAATAGGGACAGTCGGGGGCATCAGTATTCAATTGTC	Eukaryota	Opisthokonta	Fungi	Ascomycota	Pezizomycotina	Dothideomycetes	Paraconiothyrium	Paraconiothyrium_africanum
TAGCGTATATTAAAGTTGTTGCAGTTAAAAAGCTCGTAGTTGGATTTCTGAGAGGGTGCCGATGTCCGCCTCGATGCGTGTGCAGAGGGGCCCTCTCATCCTTCTGTTAACGTTTCTGATATTCATTTATTGGTCTCGGGCTCAGATATTTTACCTTGAGAAAATTAGAGTGTTCCAGGCAGGCTTGCGCCGGAATACATTAGCATGGAATAATAGAATAGGACTTTAGTCTCCTTTGTTGGTTTGAGGGACTGAAGTAATGATTAATAGGGATAGTTGGGGGCATTAGTATTTAATTGTC	Eukaryota	Alveolata	Ciliophora	Spirotrichea	Hypotrichia	Oxytrichidae	NA	NA
TAGCGTATATTAAAGTTGTTGCAGTTAAAAAGCTCGTAGTCGAACTTCGGGCCTGGTTGGACGGTCCGCCTTACGGTGTGCACTGTCCGGCTGGGTCTTACCTCTTGGTGAGCCCGTATGCCCTTTACTGGGTGTGCGGTGGAACCAGGAACTTTACCTTGAGAAAATTAGAGTGTTCAAAGCAGGCAATCGCCCGAATACATTAGCATGGAATAATAGAATAGGACGTGCGGTTCTATTTTGTTGGTTTATAGGACTGCCGTAATGATTAATAGGGACGGTCGGGGGCATTAGTATTCCGTTGCT	Eukaryota	Opisthokonta	Fungi	Basidiomycota	Agaricomycotina	Tremellomycetes	Cryptococcus	Cryptococcus_flavus
TAGCGTATATTAAAGTTGTTGCAGTTAAAAAGCTCGTAGTTGAATTTTGGACTTAGCTGTACGGTACCGCGTAAGTGGTTTACTGTTCTTGGCTTTGTCTTTCCTTCTAGTTAACCTTTATGCACTTCACTGTGTGTATTGGCGATCTAGGACTTTTACTTTGAAAAAATTAGAGTGTTTAAAGCAGGCATTTGCTTGAATACATTAGCATGGAATAATAGAATAGGACTTTGGTTCTATTTTGTTGGTTTCTAGGACCGAAGTAATGATTAATAGGGATAGTTGGGGGCATTAGTATTTAATTGTC	Eukaryota	Opisthokonta	Fungi	Chytridiomycota	Chytridiomycotina	Neocallimastigomycetes	Cyllamyces	Cyllamyces_aberensis
TAGCGTATATTAAAGTTGTTGCAGTTAAAAAGCTCGTAGTTGAACCTTGGGTCTGGCTGGCCGGTCCGCCTCACCGCGAGTACTGGTCCGGCTGGACCTTTCCTTCTGGGGAACCTCATGGCCTTCACTGGCTGTGGGGGGAACCAGGACTTTTACTGTGAAAAAATTAGAGTGTTCAAAGCAGGCCTTTGCTCGAATACATTAGCATGGAATAATAGAATAGGACGTGCGGTTCTATTTTGTTGGTTTCTAGGACCGCCGTAATGATTAATAGGGATAGTCGGGGGCGTCAGTATTCAGCTGTC	Eukaryota	Opisthokonta	Fungi	Ascomycota	Pezizomycotina	Eurotiomycetes	Aspergillus	Aspergillus_clavatus
TAGCGTATATTAAAGTTGTTGCAGTTAAAAAGCTCGTAGTTGACCATTTGGCCTGGCTGGCGGGTCCGCCTCACCGCGTGCACTTGTCCGGCCGGGCCTTTCTTTCTGGAGAACCGCATGCCCTTCACTGGGCGTGTTGGGGACCAGGACTTTTACTTTGAAAAAATTAGAGTGTTCAAAGCAGGCCTATGCTCGAATACATTAGCATGGAATAATAGAATAGGACGTGTGGTTCTATTTTGTTGGTTTCTAGGACCGCCGTAATGATTAATAGGGATAGTCGGGGGCATCAGTATTCCGTTGTC	Eukaryota	Opisthokonta	Fungi	Ascomycota	Pezizomycotina	Dothideomycetes	NA	NA
TAGCGTATATTAAAGTTGTTGCAGTTAAAAAGCTCGTAGTTGGATTTCTGGCGAACCGTTGCGGCCCGTGCTCGTTTCGGGCGTGTGTGCCGTGTCGTGTTTGTCATCCTTCCAGAGAGCTGCGTCTACCATTCACTTGGCCGGACGTACGCGATCTGGATCGATTACTTTGAAAAAATTAGAGTGTTTAAAGCAGGCTTACGCTGTGAATACATTAGCATGGAATAATAATTTAGGACTTCGGTTCTATTTTGTTGGTTTCTAGGACTGAAGTAATGATTGATAGGGACAGTTGGGGGTGCTAGTATTCCGCGGCC	Eukaryota	Rhizaria	Cercozoa	Filosa-Imbricatea	Euglyphida	Trinematidae	Trinematidae_X	Trinematidae_X_sp.
TGGGGAATTTTGGACAATGGGCGAAAGCCTGATCCAGCAATGCCGCGTGTGTGAAGAAGGCCTTCGGGTTGTAAAGCACTTTTGTCCGGAAAGAAATGGCTCTGGTTAATACCTGGGGTCGATGACGGTACCGGAAGAATAAGGACCGGCTAACTACGTGCCAGCAGCCGCGGTAATACGTAGGGTCCAAGCGTTAATCGGAATTACTGGGCGTAAAGCGTGCGCAGGCGGTTGTGCAAGACCGATGTGAAATCCCCGAGCTTAACTTGGGAATTGCATTGGTGACTGCACGGCTAGAGTGTGTCAGAGGGGGGTAGAATTCCACGTGTAGCAGTGAAATGCGTAGAGATGTGGAGGAATACCGATGGCGAAGGCAGCCCCCTGGGATAACACTGACGC…	Eukaryota	Opisthokonta	NA	NA	NA	NA	NA	NA
TAGCGTATATTAAAGTTGTTGCAGTTAAAAAGCTCGTAGTTGAATGTATGACAAGACCGGCTGGTCTGTCGCAAGACAGTACTGGGCGTGTCGCGTCACGATGCTGGGGAACTGCTCACAAGGCAGGGAACCAGGGATTACTTTGAAGAAATTAGAGTGTTTAAAGCAGGCGATTGCTTGAATACATTAGCATGGAATAATGAGATAGGACTGTGGTCTTATTTTGTTGGTTTGAGGGCCGTAGTAATGATTAATAGGGATAGTTGGGGGCATTTGTATTCAGTAGTC	Eukaryota	Opisthokonta	Fungi	Chytridiomycota	Chytridiomycotina	Chytridiomycetes	NA	NA
TAGCGTATATTAAAGTTGTTGAGGTTAAAAAGCTCGTAGTTGAACCTTGGGCCTGGTTGGTCGGTCCGCCTCGCGGCGTGCACTGATCCGACCGGGCCTTTCCTTCTGGGGAACCGCATGTCCTTCATTGGGCGTGTCGGGGATCCAGGACTTTTACTTTGAAAAAATTAGAGTGTTCAAAGCAGGCCTATGCTCGAATACATTAGCATGGAATAATAGAATAGGACGTGTGGTTCTATTTTGTTGGTTTCTAGGACCGCCGTAATGATTAATAGGGATAGTCGGGGGCATCAGTATTCCGTTGTC	Eukaryota	Opisthokonta	Fungi	Ascomycota	Pezizomycotina	Leotiomycetes	Thelebolus	Thelebolus_stercoreus
TAGCGTATATTAAAGTTGTTGCAGTTAAAAAGCTCGTAGTTGAATTTTGGACTTAGCTGTACGATTCTGCTTAGGTAGTAATTGTACTGGCTTTGTCTTTCCTTCTAGCTAACCTTTATGCACTTTATTGTGTGTATTGGGGATCTAGGACTTTTACTTTGAAAAAATTAGAGTGTTTAAAGCAGGCTTATGCTTGAATACATTAGCATGGAATAATAGAATAGGACTTTGGTTCTATTTTGTTGGTTTCTAGGACCGAAGTAATGATTAATAGGGATAGTTGGGGGCATTAGTATTTAATTGTC	Eukaryota	Opisthokonta	Fungi	Chytridiomycota	Chytridiomycotina	Neocallimastigomycetes	Neocallimastix	NA
TAGCGTATATTAAAGTTGTTGCAGTTAAAAAGCTCGTAGTTGAACCTTGGGCCTGGTTGGTCGGTCCGCCTCGCGGCGTGCACTGATCCGACCGGGCCTTTCCTTCTGGGGAACCGCATGTCCTTCATTGGGCGTGTCGGGGATCCAGGACTTTTACTTTGAAAAAATTAGAGTGTTCAAAGCAGGCCTATGCTCGAATACATTAGCATGGAATAATAGAATAGGACGTGTGGTTCTATTTTGTTGGTTTCTAGGACCGCCGTAATGATTAATAGGGACAGTCGGGGGCGTCAGTATTCCGTTGTC	Eukaryota	Opisthokonta	Fungi	Ascomycota	Pezizomycotina	Leotiomycetes	Thelebolus	Thelebolus_stercoreus
TAGCGTATATTAAAGTTGTTGCAGTTAAAAAGCTCGTAGTTGAACCTTGGGTCTGGCTGGCCGGTCCGCCTCACCGCGAGTACTGGTCCGGCTGGACCTTTCCTTCTGGGGAACCCCATGGCCTTCACTGGCTGTGGGGGGAACCAGGACTTTTACTGTGAAAAAATTAGAGTGTTCAAAGCAGGCCTTTGCTCGGATACATTAGCATGGAATAATAGAATAGGACGTGCGGTTCTATTTTGTTGGTTTCTAGGACCGCCGTAATGATTAATAGGGACAGTCGGGGGCATCAGTATTCAATTGTC	Eukaryota	Opisthokonta	Fungi	Ascomycota	Pezizomycotina	Eurotiomycetes	Emericella	Emericella_nidulans
TAGCGTATATTAAAGTTGTTGCAGTTAAAAAGCTCGTAGTTGAACCTTGGGCCTGGTTGGTCGGTCCGCCTCGCGGCGTGCACTGGTCCGACCGGGCCTTTCCTTCTGGGGAACCGCATGTCCTTCATTGGGCGTGTCGGGGATCCAGGACTTTTACTTTGAAAAAATTAGAGTGTTCAAAGCAGGCCTATGCTCGAATACATTAGCATGGAATAATAGAATAGGACGTGTGGTTCTATTTTGTTGGTTTCTAGGACCGCCGTAATGATTAATAGGGATAGTCGGGGGCATCAGTATTCCGTTGTC	Eukaryota	Opisthokonta	Fungi	Ascomycota	Pezizomycotina	Leotiomycetes	Thelebolus	NA
TAGGGAATCTTCGGCAATGGACGAAAGTCTGACCGAGCAACGCCGCGTGAGTGAAGAAGGTTTTCGGATCGTAAAACTCTGTTGTTAGAGAAGAACAAGGATGAGAGTAACTGTTCATCCCTTGACGGTATCTAACCAGAAAGCCACGGCTAACTACGTGCCAGCAGCCGCGGTAATACGTAGGTGGCAAGCGTTGTTCGGATTTATTGGGCGTAAAGCGAGCGCAGGCGGTTTCTTAAGTCTGATGTGAAAGCCCCCGGCTCAACCGGGGAGGGTCATTGGAAACTGGGAGACTTGAGTGCAGAAGAGGAGAGTGGAATTCCATGTGTAGCGGTGAAATGCGTAGATATATGGAGGAACACCAGTGGCGAAGGCGGCTCTCTGGTCTGTAACTGACGC…	Eukaryota	NA	NA	NA	NA	NA	NA	NA
TAGCGTATATTAAAGTTGTTGCAGTTAAAACGCTCGTAGTTGAATTTTTGTTGTGCGAAACAGAGTTTTCTTCGGATTATCTCTTGTTTCTGGCAACATTTATCTGGTTCTGCTATAACTTAATTGTTGTAGTAGTGTCAGAAATGTTACTTTGAATAAACTAGAGTGTTTCAAGCAGGCTTTACGCCTTGAATACTCCAGCATGGAATAATAAGTGAGGACTCAGGTTCTTCTTGTTGGTTCAAGAGCCAGAGTAATGATTAATAGGGACAGTTGGGGGCATTCGTATTTGGAAGCT	Eukaryota	Alveolata	Apicomplexa	Gregarinomorphea	Neogregarinorida	Actinocephalidae	Ascogregarina	Ascogregarina_sp.
TAGGGAATCTTCCGCAATGGACGAAAGTCTGACGGAGCAACGCCGCGTGAGTGAAGAAGGTTTTCGGATCGTAAAACTCTGTTGTTAGAGAAGAACAAGGATGAGAGTAACTGCTCGTCCCTTGACGGTATCTAACCAGAAAGCCATGGCTAACTACGTGCCAGCAGCCGCGGTAATACGTAGATGGCAAGCGTTGTCCGGATTTATTGGGCGTAAAGCGAGCGCAGGCGGTTCTTTAAGTCTGATGTGAAAGCCCCTGGCTCAACCAGGGAGGGTCATTGGAAACTGGAGAACTTGAGTGCAGAAGAGGAAAGTGGAATTCCATGTGTAGCGGTGAAATGCGTAGATATATGGAGGAACACCAGTGGCGAAGGCGACTTTCTGGTCTGTAACTGACGC…	Eukaryota	NA	NA	NA	NA	NA	NA	NA
TAGCGTATATTAAAGTTGTTGCAGTTAAAAAGCTCGTAGTTGAACCTTGGGCCTGGCTGGCCGGTCCGCCTCGCGGCGTGCACTGGTCCGGCCGGGCCTTTCCTTCTGGGGAACCGCATGCCCTTCACTGGGTGTGTTGGGGATCCAGGACTTTTACTTTGAAAAAATTAGAGTGTTCAAAGCAGGCCTATGCTCGAATACATTAGCATGGAATAATAGAATAGGACGTGTGGTTCTATTTTGTTGGTTTCTAGGACCGCCGTAATGATTAATAGGGATAGTCGGGGGCATCAGTATTCCGTTGTC	Eukaryota	Opisthokonta	Fungi	Ascomycota	Pezizomycotina	Dothideomycetes	Hyphozyma	Hyphozyma_variabilis_var._variabilis
TAGCGTATATTAAAGTTGTTGCAGTTAAAAAGCTCGTAGTTGAACCTTGGGCCTGGTTGGTCGGTCCGCCTCGCGGCGTGCACTGATCCGACCGGGCCTTTCCTTCTGGGGAACCGCATGTCCTTCATTGGGCGTGTCGGGGATCCAGGACTTTTACTTTGAAAAAATTAGAGTGTTCAAAGCAGGCCTATGCTCGAATACATTAGCATGGAATAATAGAATAGGACGTGTGGTTCTATTTTGTTGGTTTCTAGGACCGCCGTAATGATTGATAGGGATAGTCGGGGGCATCAGTATTCCGTTGTC	Eukaryota	Opisthokonta	Fungi	Ascomycota	Pezizomycotina	Leotiomycetes	Thelebolus	Thelebolus_stercoreus
TAGCGTATATTAAAGTTGTTGCAGTTAAAAAGCTCGTAGTTGAACCTTGGGCCTGGCTGGCCGGTCCGTCTCATCGCGTGTACTGGTCCGGCTGGGCCTTTCCTTCTGGCTAGGCACATGCCCTTTACTGGGTGTGTGTCCGAACCAGGACTTTTACTTTGAAAAAATTAGAGTGTTCAAAGCAGGCCTTTGCTCGAATACGTTAGCATGGAATAATAGAATAGGACGTGCGGTCCTATTTTGTTGGTTTCTAGGACCGCCGTAATGATTAATAGGGACAGTCGGGGGCATCAGTATTCAATTGTC	Eukaryota	Opisthokonta	Fungi	Ascomycota	Pezizomycotina	Pezizomycetes	Ascobolus	NA
TAGCGTATATTAAAGTTGTTGCAGTTAAAAAGCTCGTAGTTGAATTTCGGGTTTCCGGCGCGTCCACTTCATTGTGGGCTCACGGGGACCCTCCTCGCCTTAGGGCGTCATTTACTGTGAAAAAATTAGAGTGTTCAAAGCAGGCAATCGCTTGAATACATTAGCATGGAATAATAAGATAGGATTTCGTCTATTTTGTTGGTTGCGGACGACAATAATGATTAATAGGGATAGTTGGGGGTGTCCGTATTGAGCTGTC	Eukaryota	Stramenopiles	Opalozoa	Bicoecea	Anoecales	Caecitellaceae	Caecitellaceae_X	Caecitellaceae_X_sp.
TAGCGTATATTAAAGTTGTTGCAGTTAAAAAGCTCGTAGTTGAACCTTGGGCCTGGTTGGCCGGTCCGCCTCACCGCGTGCACTGGTCCGACCGGGTCTTTCCTTCTGGGGAGCCGCATGCCCTTCACTGGGTGTGTCGGGGAACCAGGACTTTTACTTTGAAAAAATTAGAGTGTTCAAAGCAGGCCTATGCTCGAATACATTAGCATGGAATAATAGAATAGGACGTGTGGTTCTATTTTGTTGGTTTCTAGGACCGCCGTAATGATTAATAGGGATAGTCGGGGGCATCAGTATTCAATTGTC	Eukaryota	Opisthokonta	Fungi	Ascomycota	Pezizomycotina	Leotiomycetes	Sclerotinia	Sclerotinia_trifoliorum
TAGCGTATATTAAAGTTGTTGCAGTTAAAAAGCTCGTAGTTGAATATCTGGCCGGTGCTGTTCTCGGCTCCCTGAGTCGGTTCAGCGCCTGGTCATCCGTATGGGAAACTAGCTCGACCTTCACTGGTCGGCTAGTGGATCATACACTTTACTTTGAAAAAATTAGAGTGTTTCAGGCAGGCAATTGCTTGGATACTGTAGCATGGAATAATGGAATAGGACTTTGACCTATTTGTTGGTTTCTCGAGGTCAAAGTAATGATTAATAGGGACAGTTGGGGGCATTCGTATTTAATTGTC	Eukaryota	Alveolata	Ciliophora	Colpodea	Colpodea_X	Colpodida	Colpoda	NA
TGGGGAATATTGCACAATGGGCGAAAGCCTGATGCAGCAACGCCGCGTGAGCGATGAAGGCCTTCGGGTCGTAAAGCTCTGTCCTCAAGGAAGATAATGACGGTACTTGAGGAGGAAGCCCCGGCTAACTACGTGCCAGCAGCCGCGGTAATACGTAGGGGGCTAGCGTTATCCGGAATTACTGGGCGTAAAGGGTGCGTAGGTGGTTTCTTAAGTCAGAGGTGAAAGGCTACGGCTCAACCGTAGTAAGCCTTTGAAACTGAGAAACTTGAGTGCAGGAGAGGAGAGTAGAATTCCTAGTGTAGCGGTGAAATGCGTAGATATTAGGAGGAATACCAGTTGCGAAGGCGGCTCTCTGGACTGTAACTGACACTGAGGCACGAAAGCGTGGGGAGCAAA…	Eukaryota	NA	NA	NA	NA	NA	NA	NA
TAGCGTATATTAAAGTTGTTGTGGTTAAAAAGCTCGTAGTTGAACCTTGGGCCTGGCTGGCCGGTCCGCCTCACCGCGTGTACTGGTCCGGCCGGGCCTTTCCCTCTGTGGAACCCCATGCCCTTCACTGGGTGTGGCGGGGAAACAGGACTTTTACTTTGAAAAAATTAGAGTGCTCCAGGCAGGCCTATGCTCGAATACATTAGCATGGAATAATAGAATAGGACGTGTGGTTCTATTTTGTTGGTTTCTAGGACCGCCGTAATGATTAATAGGGACAGTCGGGGGCATCAGTATTCAATTGTC	Eukaryota	Opisthokonta	Fungi	Ascomycota	Pezizomycotina	Sordariomycetes	Gibberella	NA
TAGCGTATACTAAAGTTGTTGCCGTTAAAAAGCTCGTAGTCGAACTTCGGCCTTTGCCGCCCGGTCCGCCTTTTTGGTGTGTACTGGAGCGGTGGAGGCCTACTTCGTGGTGAACAATCATGCTCTTTACTGGGTGTGGTTGGGAACCATGACTTTTACCTTGAAAAAATCAGAGTGTTCAAAGCAGGCTTACGCCCGAATACATTAGCATGGAATAATAAAATAGGACGTGCGTTTCTATTTTGTTGGTTTCTAGGATCGCCGTAATGATTAATAGGGATAGTTGGGGGCATTCGTATTCAATTGCT	Eukaryota	Opisthokonta	Fungi	Basidiomycota	Pucciniomycotina	Cystobasidiomycetes	Cystobasidiomycetes_X	Cystobasidiomycetes_X_sp.
TAGCGTATATTAAAGTTGTTGCAGTTAAAAAGCTCGTAGTTGAACCTTGGGCCTGGCTGGCCGGTCCGCCTCACCGCGTGCACTGGTCCGGCCGGGCCTTTCTTTCTGGAGAACCCCATGCCCTTTAGTGGGCGTGGCGGGGAACCAGGACTTTTACTTTGAAAAAATTAGAGTGTTCAAAGCAGGCCTCGGCTCGAATACGTTAGCATGGAATAATAGAATAGGACGTGCGGTCCTATTTTGTTGGTTTCTAGGACCGCCGTAATGATTAATAGGGACAGTCGGGGGCATCAGTATTCAATTGTC	Eukaryota	Opisthokonta	Fungi	Ascomycota	Pezizomycotina	Dothideomycetes	NA	NA
TAGCGTATATTAAAGTTGCTGCAGTTAAAAAGCTCGTAGTTGGATTTCTGGCTTGAAACATTTTGCCGGCCACGGTTTCGTGTGTCAGTGCTTGATGTTCTGGCCATCCTTCCAATCGCTATTGGCTTATCTTCATTGATAGGTCAGTAGTATTGGATCTTTTACTTTGAAAAAATTAGAGTGTTTCAAGCAGGCTTTATGCTATGAATACATTAGCATGGAATAATAATTTAGGACTTCGGTTCTATTTTGTTGGTTTCTAGGACTGAAGTAATGATTGATAGGGATAGTTGGGGGTGCTAGTATTCAGCGGCC	Eukaryota	Rhizaria	Cercozoa	Filosa-Sarcomonadea	Glissomonadida	Sandonidae	Sandona	Sandona_sp.
TAGCGTATATTAAAGTTGTTGCAGTTAAAAAGCTCGTAGTTGAAACTTGGGTCTGGCTGGCAGGTCCGCCTCACCGCGTGTACTTGTCCGGCCGGGCCTTCCTTCTGGAGAACCTCATGCCCTTCACTGGGCGTGTTGGGGACCAGGACTTTTACTTTGAAAAAATTAGAGTGTTCAAAGCAGGCCTATGCTCGAATACATTAGCATGGAATAATAGAATAGGACGTGTGGTTCTATTTTGTTGGTTTCTAGGACCGCCGTAATGATTAATAGGGATAGTCGGGGGCATCAGTATTCCGTTGTC	Eukaryota	Opisthokonta	Fungi	Ascomycota	Pezizomycotina	Dothideomycetes	Leptosphaeria	Leptosphaeria_sp.
TAGCGTATATTAAAGTTGTTGAGGTTAAAAAGCTCGTAGTTGAACCTTGGGCCCGGCCCTCCGGTCCCCCTCACCGGGTGCACTGGCTCGGCCGGGCCTTTCCTTCTGGAGAACCGCATGCCCTTCACTGGGCGTGCCGGGGAACCAGGACTTTTACTCTGAACAAATTAGATCGCTTAAAGAAGGCCTATGCTCGAATAGTCTAGCATGGAATAATGGAATAGGACGTGTGGTTCTATTTTGTTGGTTTCTAGGACCGCCGTAATGATTAATAGGGACAGTCGGGGGCATCAGTATTCAATTGTC	Eukaryota	Opisthokonta	Fungi	Ascomycota	Pezizomycotina	Sordariomycetes	Podospora	Podospora_anserina
TGGGGGATATTGCACAATGGGCGCAAGCCTGATGCAGCAACGCCGCGTGCGGGAAGACGGCCTTCGGGTTGTAAACCGCTGTCCTTAGTGAAGAACACAATGACGGTAGCTATGGAGGAAGCCACGGCTAACTACGTGCCAGCAGCCGCGGTAATACGTAGGTGGCAAGCGTTGTCCGGATTTACTGGGTGTAAAGGGAGCGCAGGCGGGAAGTTAAGTTGGATGTGAAATACCGGGGCTCAACCCCGGAGCTGCATCCAAAACTGATTTTCTTGAGTGGAGTAGAGGTAAGCGGAATTCCGAGTGTAGCGGTGAAATGCGTAGATATTCGGAGGAACACCAGTGGCGAAGGCGGCTTACTGGGCTCTAACTGACGCTGAGGCTCGAAAGCGTGGGGAG…	Eukaryota	NA	NA	NA	NA	NA	NA	NA
TAGCGTATATTAAAGTTGTTGCAGTTAAAAAGCTCGTAGTTGGATTTTGGACCTGGACGGGCGGTCCGCCTCACGGCGTGTACTGTCTGGCTGGGTCTTTCCTCTTGGTGATATGTTGTTTCGGCAGCAGGGAACCAGGACCTTTACTTTGAAAAAATTAGAGTGTTCAAAGCAGGCTTTACGCCGGAATATATTAGCATGGAATAATAAAATAGGACGTGCGGTTCTATTTTGTTGGTTTTTGGAATCGCCGTAATGATTAATAGGGATAGTCGGGGGCATTAGTACTCACATGCT	Eukaryota	Opisthokonta	Fungi	Basidiomycota	Ustilaginomycotina	Exobasidiomycetes	Malassezia	Malassezia_sp.
TAGCGTATATTAAAGTTGTTGAGGTTAAAAAGCTCGTAGTTGAACCTTGGGCCTAGCCGGCCGGTCCGCCTCACCGCGTGCACTGGCTCGGTTGGGCCTTTCCTTCTGGAGAACCCCATGCCCTTCACTGGGTGTGGCGGGGAACCAGGACTTTTACTCTGAACAAATTAGATCGCTTAAAGAAGGCCTATGCTCGAATATATTAGCATGGAATAATAGAATAGGACGTGTGGTTCTATTTTGTTGGTTTCTAGGACCGCCGTAATGATTAATAGGGATAGTCGGGGGCATCAGTATTCCGTTGTC	Eukaryota	Opisthokonta	Fungi	Ascomycota	Pezizomycotina	Sordariomycetes	NA	NA
TAGCGTATATTAAAGTTGTTGCAGTTAAAAAGCTCGTAGTTGAACTTTGGGTCTGTTTGGCCGGTCCGATTTTTTCGTGTACTGGAATCCCAAGCGGACCTTTCCTTCTGGCTAACCTTGGGTCCTTGTGGCTCTTGGCGAACCAGGATTTTTACTTTGAAAAAATTAGAGTGTTCAAAGCAGGCGTATTGCTCGAATATATTAGCATGGAATAATAGAATAGGACGTTTGGTTCTATTTTGTTGGTTTCTAGGACCATCGTAATGATTAATAGGGACGGTCGGGGGCATCAGTATTCAATTGTC	Eukaryota	Opisthokonta	Fungi	Ascomycota	Saccharomycotina	Saccharomycetales	Kazachstania	Kazachstania_exigua
TAGCGTATATTAAAGTTGTTGCAGTTAAAAAGCTCGTAGTTGGATTTCTGAGAGGGTGCCAATGTCCGCTCGATTGCGTGTGCAGCGGCGCCCTCTCATCCTTCTGTTAACGTTTCTTGGTATTCAGTTACTGGTTTCGGGCTCAGATATTTTACCTTGAGAAAATTAGAGTGTTCCAGGCAGGCTTGCGCCGGAATACATTAGCATGGAATAATAGAATAGGACTTTAGTCTCCTTTGTTGGTTTGAGGGACTGAAGTAATGATTAATAGGGATAGTTGGGGGCATTAGTATTTAATTGTC	Eukaryota	Alveolata	Ciliophora	Spirotrichea	Hypotrichia	Oxytrichidae	Oxytricha	Oxytricha_lanceolata
TAGCGTATATTAAAGTTGTTGCAGTTAAAAAGCTCGTAGTTGAACCTTGGGCCTGGCTGGCCGGTCCGCCTCACCGCGTGCACTGGTCCGGCCGGGCCTTTCCTCCTGGGGAGCCGCATGCCCTTCACTGGGTGTGTCGGGGAACCAGGACTTTTACTTTGAAAAAATTAGAGTGTTCAAAGCAGGCCTATGCTCGAATACATTAGCATGGAATAATAGAATAGGACGTGTGGTTCTATTTTGTTGGTTTCTAGGACCGCCGTAATGATTAATAGGGATAGTCGGGGGCATCAGTATTCAATTGTC	Eukaryota	Opisthokonta	Fungi	Ascomycota	Pezizomycotina	Pezizomycotina_X	Ceuthospora	Ceuthospora_sp.
TAGCGTATATTAAAGTTGTTGTGGTTAAAAAGCTCGTAGTTGAACCTTGGGCCTGGCTGGCCGGTCCGCCTCACCGCGTGCACTGGTCCGGCCGGGCCTTTCCCTCTGTGGAACCCCATACTCTTCACTGAGCGTGGCGGGGAAACAGGACATTTACTTTGAAAAAATTAGAGTGCTCCAGGCAGGCCTATGCTCGAATACATTAGCATGGAATAATAGAATAGGACGCGCGGTTCTATTTTGTTGGTTTATAGGACCGCCGTAATGATTAATAGGGACAGTCGGGGGCATCAGTATTCAACTGTC	Eukaryota	Opisthokonta	Fungi	Ascomycota	Pezizomycotina	Sordariomycetes	Sarocladium	Sarocladium_kiliense
TAGCGTATATTAAAGTTGTTGAGGTTAAAAAGCTCGTAGTTGAACCTTGGGCCTAGCCGGCCGGTCCGCCTCACCGCGTGCACTGGCTCGGTTGGGCCTTTCTTTCTGGAGAACCCCATGTCCTTCACTGGGTGTGGTGGGGAACCAGGACTTTTACCGTGAACAAATCAGATCGCTTAAAGAAGGCCTATGCTCGAATGTATTAGCATGGAATAATGGAATAGGACGTGTGGTTCTATTTTGTTGGTTTCTAGGACCGCCGTAATGATTAATAGGGACAGTCGGGGGCATCAGTATTCAATTGTC	Eukaryota	Opisthokonta	Fungi	Ascomycota	Pezizomycotina	Sordariomycetes	NA	NA
TAGCGTATATTAAAGTTGTTGAGGTTAAAAAGCTCGTAGTTGAACCTTGGGCCTAGCCGGCCGGTCCGCCTCACCGCGTGCACTGGCTCGGCTGGGTCTTTCCTTCTGGAGAACCGCATGCCCTTCACTGGGTGTGCCGGGGAACCAGGACTTTTACTCTGAACAAATTAGATCGCTTAAAGAAGGCCTATGCTCGAATACATTAGCATGGAATAATAGAATAGGACGTGTGGTTCTATTTTGTTGGTTTCTAGGACCGCCGTAATGATTAATAGGGACAGTCGGGGGCATCAGTATTCAATTGTC	Eukaryota	Opisthokonta	Fungi	Ascomycota	Pezizomycotina	Sordariomycetes	Chaetomium	Chaetomium_globosum
TAGCGTATATTAAAGTTGTTGAGGTTAAAAAGCTCGTAGTTGAACCTTGGGCCTAGCCGGCCGGTCCGCCTCACCGCGTGCACTGGCTCGGTTGGGCCTTTCCTTCTGGAGAACCTCATGCCCTTCACTGGGCGTGCTGGGGAACCAGGACTTTTACTCTGAACAAATTAGATCGCTTAAAGAAGGCCTATGCTCGAATATATTAGCATGGAATAATAGAATAGGACGTGTGGTTCTATTTTGTTGGTTTCTAGGACCGCCGTAATGATTAATAGGGACAGTCGGGGGCATCAGTATTCAATTGTC	Eukaryota	Opisthokonta	Fungi	Ascomycota	Pezizomycotina	Sordariomycetes	NA	NA
TAGCGTATATTAAAGTTGCTGCAGTTAAAAAGCTCGTAGCTGAACCTTGGGCCTGGTTGACCGGTCCGCCTAACGGTGTGCACTGGCTTGACCGGGCCTTTCCTTCTGGCTAGCCTGTATGTCCTTTATTGGGTGTGCAGGGGAACCAGGACTTTTACTTTGAAAAAATTAGAGTGTTCAAAGCAGGCTTATGCTCGAATACATTAGCATGGAATAATAGAATAGGACGTGTGGTTCTATTTTGTTGGTTTCTAGGACCGCCGTAATGATTAATAGGGACAGTTGGGGACATTAGTATTGAGTTGTC	Eukaryota	Opisthokonta	Fungi	Ascomycota	Taphrinomycotina	Taphrinomycetes	Protomyces	Protomyces_inouyei
TAGCGTATATTAAAGTTGTTGTGGTTAAAAAGCTCGTAGTTGAACCTTGGGCCTGGCTGGCCGGTCCCCCTCACCGGGTGCACTGATCCAGCCGGGCCTTTCCCTCTGTGGAACCCCATGGCCTTCACTGGCCGTGGCGGGGAAACAGGACTTTTACTTTGAAAAAATTAGAGTGCTCCAGGCAGGCCTATGCTCGAATACATTAGCATGGAATAATAAAATAGGACGTGTGGTTCTATTTTGTTGGTTTCTAGGACCGCCGTAATGATTAATAGGGACAGTCGGGGGCATCAGTATTCAATTGTC	Eukaryota	Opisthokonta	Fungi	Ascomycota	Pezizomycotina	Sordariomycetes	Pseudallescheria	Pseudallescheria_boydii
TAGCGTATATTAAAGTTGTTGCAGTTAAAAAGCTCGTAGTTGAACCTTGGGCCTGGTTGGTCGGTCCGCCTCGCGGCGTGCACTGATCCGACCGGGCCTTTCCTTCTGGGGAACCGCATGTCCTTCATTGGGCGTGTCGGGGATCCAGGACTTTTACTTTGAAAAAATTAGAGTGTTCAAAGCAGGCCTATGCTCGAATACATTAGCATGGAATAATAGAATAGGACGTGTGGTTCTATTTTGTTGGTTTCTAGGACCGCCGTAATGATTAATAGGGATAGTCGGGGGCGTCAGTATTCAGCTGTC	Eukaryota	Opisthokonta	Fungi	Ascomycota	Pezizomycotina	Leotiomycetes	Thelebolus	Thelebolus_stercoreus
TAGCGTATATTAAAGTTGTTGCAGTTAAAAAGCTCGTAGTTGAATTTTGGACTTAGCTGTACGATTCTGCTTAGGTAGTTATTGTACTGGCTTTGTCTTTCCTTCTAGCTAACCTTTATGCACTTCATTGTGTGTACTGGGGATCTAGGACTTTTACTTTGAAAAAATTAGAGTGTTTAAAGCAGGCTTATGCTTGAATACATTAGCATGGAATAATAGAATAGGACTTTGGTTCTATTTTGTTGGTTTCTAGGACCGAAGTAATGATTAATAGGGATAGTTGGGGGCATTAGTATTTAATTGTC	Eukaryota	Opisthokonta	Fungi	Chytridiomycota	Chytridiomycotina	Neocallimastigomycetes	Neocallimastix	Neocallimastix_frontalis
TAGCGTATATTAAAGTTGTTGCAGTTAAAAAGCTCGTAGTTGAACCTTGGGCCTGGTTGGTCGGTCCGCCTCGCGGCGTGCACTGATCCGACCGGGCCTTTCCTTCTGGGGAACCGCATGTCCTTCATTGGGCGTGTCGGGGATCCAGGACTTTTACTTTGAAAAAATTAGAGTGTTCAAAGCAGGCCTATGCTCGAATACATTAGCATGGAATAATAGAATAGGACGTGTGGTTCTATTTTGTTGGTTTCTAGGACCGCCGTAATGATTAATAGGGACAGTCGGGGCCATCAGTATTCCGTTGTC	Eukaryota	Opisthokonta	Fungi	Ascomycota	Pezizomycotina	Leotiomycetes	Thelebolus	Thelebolus_stercoreus
TGGGGAATATTGCACAATGGGCGCAAGCCTGATGCAGCGACGCCGCGTGCGGGATGGAGGCCTTCGGGTTGTAAACCGCTTTTGTTCAAGGGCAAGGCACGGTTTCGGCCGTGTTGAGTGGATTGTTCGAATAAGCACCGGCTAACTACGTGCCAGCAGCCGCGGTAATACGTAGGGTGCAAGCGTTATCCGGATTTATTGGGCGTAAAGGGCTCGTAGGCGGTTCGTCGCGTCCGGTGTGAAAGTCCATCGCTTAACGGTGGATCCGCGCCGGGTACGGGCGGGCTTGAGTGCGGTAGGGGAGACTGGAATTCCCGGTGTAACGGTGGAATGTGTAGATATCGGGAAGAACACCAATGGCGAAGGCAGGTCTCTGGGCCGTTACTGACGCTGAGGAGC…	Eukaryota	NA	NA	NA	NA	NA	NA	NA
TAGCGTATATTAAAGTTGTTGCAGTTAAAAAGCTCGTAGTTGAATTTTGGACTTGACTGTACGATTCTGCATCTTGTAGTTATTGTACTGGTCTTGTCTTTCCTTCTAGCTAACCTTTATGCACTTCACTGTGTGTACTGGGGATCTAGGACTTTTACTTTGAAAAAATTAGAGTGTTTAAAGCAGGCTTATGCTTGAATACATTAGCATGGAATAATAGAATAGGACTTTGGTTCTATTTTGTTGGTTTCTAGGACCGAAGTAATGATTAATAGGGATAGTTGGGGGCATTAGTATTTAATTGTC	Eukaryota	Opisthokonta	Fungi	Chytridiomycota	Chytridiomycotina	Neocallimastigomycetes	Neocallimastix	Neocallimastix_frontalis
TAGCGTATATTAAAGTTGTTGCAGTTAAAAAGCTCGTAGTTGGATTTCTGGCGAACCGTTGCGGCCCGTGCTCGTTTCGGGTGTGTGTGCCGTGTCGTGTTTGTCATCCTTCCAGAGAGCTGCGTCTACCATTCACTTGGCCGGACGTACGCGATCTGGATCGATTACTTTGAAAAAATTAGAGTGTTTAAAGCAGGCTTACGCTGTGAATACATTAGCATGGAATAATAATTTAGGACTTCGGTTCTATTTTGTTGGTTTCTAGGACTGAAGTAATGATTGATAGGGACAGTCGGGGGCATCAGTATTCAATTGTC	Eukaryota	Rhizaria	Cercozoa	Filosa-Imbricatea	Euglyphida	Trinematidae	Trinema	NA
TAGCGTATATTAAAGTTGTTGTGGTTAAAAAGCTCGTAGTTGAACCTTGGGCCTGGCTGGCCGGTCCGCCTCACCGCGTGCACTGGTCCGGCCGGGCCTTTCCCTCTGTGGAACCCCATGCCCTTCACTGGGTGTGGCGGGGAAACAGGACTTTTACTTTGAAAAAATTAGAGTGTTCAAAGCAGGCCTATGCTCGAATACATTAGCATGGAATAATAGAATAGGACGTGTGGTTCTATTTTGTTGGTTTCTAGGACCGCCGTAATGATTAATAGGGATAGTCGGGGGCATCAGTATTCCGTTGTC	Eukaryota	Opisthokonta	Fungi	Ascomycota	Pezizomycotina	Sordariomycetes	NA	NA
TAGCGTATATTAAAGTTGTTGCAGTTAAAACGTCCGTAGTCAAATTTTAGTCTTTAGGCGAAGTGGCCTGGTCTTCATTGATCAAGCTCGTTTCTGCCGAGACTTTTTTTTTGGTTATGCTACTGTTGGCTTCGGTCGGCGGTAGTCTCTAGCCAAATGATTACCATGAGCAAATCAGAGTGTTTAAAGCAGGCTTTCAAGCTTGAATGTGTTAGCATGGAATAATGAAATATGACTTTAGTCCCTATTTCGTTGGTTCAGGAACTTAAGTAATGATGAATAGAAACGGTTGGGGGCATTTGTATTTGGTCGCT	Eukaryota	Opisthokonta	Fungi	Mucoromycota	Mucoromycotina	Mucoromycotina_X	Mucor	Mucor_hiemalis
TAGCGTATATTAAAGTTGTTGCAGTTAAAAAGCTCGTAGTTGGATTTCTGATCGACCTCCAAAGTCCGCTGATGCGTGTGCTGCGGAGATCGGTCATCCTTCTGTTAACGTTTCTGATATTCACTTATCGGTCTCGGGCTCAGATATTTTACCTTGAGAAAATTAGAGTGTTCCAGGCAGGCTTGCGCCGGAATACATTAGCATGGAATAATAGAATAGGACTTTAGTCTCCTTTGTTGGTTTGAGGGACTGAAGTAATGATTAATAGGGATAGTTGGGGGCATTAGTATTTAATTGTC	Eukaryota	Alveolata	Ciliophora	Spirotrichea	Hypotrichia	Oxytrichidae	NA	NA
TAGCGTATATTAAAGTTGTTGCAGTTAAAAAGCTCGTAGTTGAATTTTGGATATGGCTGTACGGTACCGCGTAAGTGGTTTACTGTTCTTGGCTATATCTTTCCTTCTAGTTAACCTTTATGCACTTCATTGTGTGTACTGGCGATCTAGGACTTTTACTTTGAAAAAATTAGAGTGTTTAAAGCAGGCATTTGCTTGAATACATTAGCATGGAATAATAGAATAGGACTTTGGTTCTATTTTGTTGGTTTCTAGGACCGAAGTAATGATTAATAGGGATAGTTGGGGGCATTAGTATTTAATTGTC	Eukaryota	Opisthokonta	Fungi	Chytridiomycota	Chytridiomycotina	Neocallimastigomycetes	Cyllamyces	Cyllamyces_aberensis
TAGCGTATATTAAAGTTGTTGTGGTTAAAAAGCTCGTAGTTGAACCTTGGGCCTGGCTGGCCGGTCCGCCTCACCGCGTGTACTGGTCCGGCCGGGCCTTTCCCTCTGTGGAACCCCATGCCCTTCACTGGGTGTGGTGGGGAAACAGGACTTTTACTGTGAAAAAATTAGAGTGCTCCAGGCAGGCCTATGCTCGAATACATTAGCATGGAATAATAAAATAGGACGTGTGGTTCTATTTTGTTGGTTTCTAGGACCGCCGTAATGATTAATAGGGACAGTCGGGGGCATCAGTATTCAATTGTC	Eukaryota	Opisthokonta	Fungi	Ascomycota	Pezizomycotina	Sordariomycetes	NA	NA
TAGCGTATATTAAAGTTGTTGTGGTTAAAAAGCTCGTAGTAGAAGCTCGGCCTCCGGCCGGCCGGTCCGCCTCACCGCGTGCACTGGTCCGGCCGGGGCTTCACCTTCTGCGGAACCGCATCCCCTTCACTGGGGGTGTCGGGGAAACAGGACGTTTACTTTGAAAAAATTAGAGTGCTCCAGGCAGGCCTATGCTCGAATAGATTAGCATGGAATAATGGAATAGGACGTGTGGTCTTATTTCGTTGGTTTCTAAGACCGCCGTAATGATTAATAGGGACAGTCGGGGGCATCAGTATTCAATCGTC	Eukaryota	Opisthokonta	Fungi	Ascomycota	Pezizomycotina	Sordariomycetes	Volutella	Volutella_colletotrichoides
TAGCGTATATTAAAGTTGTTGCAGTTAAAAAGCTCGTAGTTGAACCTTGGGCCTGGTTGGTCGGTCCGCCTCGCGGCGTGCACTGATCCGACCGGGCCTTTCCTTCTGGGGAACCGCATGTCCTTCATTGGGCGTGTCGGGGATCCAGGACTTTTACTTTGAAAAAATTAGAGTGTTTAAAGCAGGCTTATGCTTGAATACATTAGCATGGAATAATAGAATAGGACTTTGGTTCTATTTTGTTGGTTTCTAGGACCGAAGTAATGATTAATAGGGATAGTTGGGGGCATTAGTATTTAATTGTC	Eukaryota	Opisthokonta	Fungi	Ascomycota	Pezizomycotina	Leotiomycetes	NA	NA
TAGCGTATATTAAAGTTGTTGCAGTTAAAAAGCTCGTAGTTGAATTTTGGACTTAGCTGTACGGTACCGCGTAAGCGGTTTACTGTTCTTGGCTTTGTCTTTCCTTCTAGTTAACCTTTATGCACTTCATTGTGTGTATTGGCGATCTAGGACTTTTACTTTGAAAAAATTAGAGTGTTCAAAGCAGGCCTATGCTCGAATACATTAGCATGGAATAATAGAATAGGACGTGTGGTTCTATTTTGTTGGTTTCTAGGACCGCCGTAATGATTAATAGGGATAGTCGGGGGCATCAGTATTCCGTTGTC	Eukaryota	Opisthokonta	Fungi	Chytridiomycota	Chytridiomycotina	Neocallimastigomycetes	Cyllamyces	Cyllamyces_aberensis
TAGCGTATATTAAAATTGTTGCAGTTAAAAAGCTCGTAGTTGGATTTCTGGTACGGCGCACTTGGCCCGTCGCGGTTACGCGTATGTGTGCCGGTGTGCGCCTGCCATCCATCTGGAGAACGCCGTCGCCCTTCACTGGGTGGGCGGTGGTATCCAGATCTTTTACTTTGAAAAAATTAGAGTGTTTAAAGCAGGCTTGTGCTATGAATACATTAGCATGGAATAATAATTTAGGACTTTGGTCTTATTTTGTTGGTTTCTAGGACTAAAGTAATGATTGATAGGGACAGTTGGGGGTGCTAGTATTCAGCGGCC	Eukaryota	Rhizaria	Cercozoa	Filosa-Sarcomonadea	Cercomonadida	Cercomonadidae	Cercomonas	Cercomonas_plasmodialis
TAGCGTATATTAAAGTTGTTGCAGTTAAAAAGCTCGTAGTTGAAGTTTGGTCTCGGACGCTGGGTCTGCTTCATTGCATGTACTTGACGGTCCGAGACTTCCTTCTTGGTGAACGGCCGCCTTCGGGTGGTCCGGAACCAGGACTATTACTTTGAAAAAATTAGAGTGTTCAAAGCAGGCCATAGGCCCGAATATATTAGCATGGAATAACAGAATAGGACGTGCGGTTCTATTTTGTTGGTTTCTAGGACCGCCGTAATGATTAATAGGGATAGTCGGGGGCATCAGTATTCCGTTGTC	Eukaryota	Opisthokonta	Fungi	Basidiomycota	Ustilaginomycotina	Ustilaginomycetes	NA	NA
TAGCGTATATTAAAGTTGTTGTGGTTAAAAAGCTCGTAGTTGAACCTTGGGCCTGGCTGGCCGGTCCGCCTCACCGCGTGCACTGGTCCGGCCGGGCCTTTCCCTCTGCGGAACCCCATGCCCTTCACTGGGTGTGGCGGGGAAACAGGACTTTTACTTTGAAAAAATTAGAGTGCTCAAGGCAGGCCTATGCTCGAATACATTAGCATGGAATAATAGAATAGGACGCGTGGTTCTATTTTGTTGGTTTCTAGGACCGCCGTAATGATTAATAGGGACAGTCGGGGGCATCAGTATTCAATTGTC	Eukaryota	Opisthokonta	Fungi	Ascomycota	Pezizomycotina	Sordariomycetes	Trichoderma	Trichoderma_virens
TAGCGTATATTAAAGTTGTTGACGTTAAAAAGCTCGTAGTCGAACTTCGGCCTCTGGCAGTTGGTCCGCCTTTTTGGTGTGTACTGATTTGTTGGAGGCTTACCTCTTGGTGAACTCTAATGCACTTTACTGGGTGTTGGAGGGAACCAGGACTTTTACTTTGAAAAAATTAGAGTGTTCAAAGCAGGCTTATGCCTGAATACATTAGCATGGAATAATAAAATAGGATGTGTGATTCTATTTTGTTGGTTTCTAGGATTACCGTAATGATAAATAGGGTCAGTTGGGGGCATTTGTATTACATCGTC	Eukaryota	Opisthokonta	Fungi	Basidiomycota	Pucciniomycotina	Pucciniomycetes	NA	NA
TAGCGTATATTAAAGTTGTTGCAGTTAAAAAGCTCGTAGTTGAATTTTGGACATCGCTGTACGGTACCGCGTAAGTGGTTTACTGTTCTTGGCTTTGTCTTTCCTTCTAGTTAACCTTTATGCACTTCATTGTGTGTACTGGCGATCTAGGACTTTTACTTTGAAAAAATTAGAGTGTTTAAAGCAGGCATTTGCTTGAATACATTAGCATGGAATAATAGAATAGGACTTTGGTTCTATTTTGTTGGTTTCTAGGACCGAAGTAATGATTAATAGGGATAGTTGGGGGCATTAGTATTTAATTGTC	Eukaryota	Opisthokonta	Fungi	Chytridiomycota	Chytridiomycotina	Neocallimastigomycetes	Cyllamyces	Cyllamyces_aberensis
TAGCGTATATTAAAGTTGTTGCAGTTAAAAAGCTCGTAGTTGAACCTTGGGCCTGGCTGGCCGGTCCGTCTCATCGCGTGTACTGGTCCGGCTGGGCCTTTCCTTCTGGCTAGGCACATGCCCTTTACTGGGTGTGTGTCCGAACCAGGACTTTTACTTTGAAAAAATTAGAGTGTTCAAAGCAGGCATATGCTCGAATACATTAGCATGGAATAATAGAATAGGACGTGTGGTTCTATTTTGTTGGTTTCTAGGACCGCCGTAATGATTAATAGGGATAGTCGGGGGCATCAGTATTCCGTTGTC	Eukaryota	Opisthokonta	Fungi	Ascomycota	Pezizomycotina	Pezizomycetes	Ascobolus	Ascobolus_sp.
TAGCGTATATTAAAGTTGTTGCAGTTAAAAAGCTCGTAGTTGAACCTTGGGCCCGTCCTGCCGGTCCGCCTCACCGCGAGTACTGGTCCGGATGGGCCTTTCTTTCTGGGGAATCCCATGGCCTTCACTGGCTGTGGCGGGGAACCAGGACTTTTACTGTGAAAAAATTAGAGTGTTCAAAGCAGGCCTTTGCTCGGATACATTAGCATGGAATAATAGAATAGGACGTGCGGTTCTATTTTGTTGGTTTCTAGGACCGCCGTAATGATTAATAGGGATAGTCGGGGGCATCAGTATTCCGTTGTC	Eukaryota	Opisthokonta	Fungi	Ascomycota	Pezizomycotina	Eurotiomycetes	NA	NA
TAGCGTATATTAAAGTTGTTGCAGTTAAAAAGCTCGTAGTTGAATTTTGGACTTAGCTGTACGATTCTGCTTAGGTAGTAATTGTACTGGCTTTGTCTTTCCTTCTAGCTAACCTTTATGCACTTTATTGTGTGTACTGGGGATCTAGGACTTTTACTTTGAAAAAATTAGAGTGTTTAAAGCAGGCTTATGCTTGAATACATTAGCATGGAATAATAGAATAGGACTTTGGTTCTATTTTGTTGGTTTCTAGGACCGAAGTAATGATTAATAGGGATAGTTGGGGGCATTAGTATTTAATTGTC	Eukaryota	Opisthokonta	Fungi	Chytridiomycota	Chytridiomycotina	Neocallimastigomycetes	Neocallimastix	Neocallimastix_frontalis
TAGCGTATATTAAAGTTGTTGCAGTTAAAAAGCTCGTAGTTGAACTTCAGGTCTGGTGGGCCGGTCCGCCTCACGGTGTGTACTGGTCGACTGGACCTTACCTCTTGGTGAGCCGTCATGCCGTTTATTCGGTGTGGCGGGGAACCAGGACTTTTACTTTGAAAAAATTAGAGTGTTCAAAGCAGGCCTATGCCCGAATACATTAGCATGGAATAATAGAATAGGACGTGCGGTTCTATTTTGTTGGTTTCTAGGATCGCCGTAATGATTAATAGGGATAGTTGGGGGCATTAGTATTCAGTCGCT	Eukaryota	Opisthokonta	Fungi	Basidiomycota	Agaricomycotina	Agaricomycetes	Cystofilobasidium	Cystofilobasidium_sp.
TAGCGTATATTAAAGTTGTTGCAGTTAAAAAGCTCGTAGTTGAACTTTGGGCCTGGGTGGCCGGTCCGATTTTTTCGTGTACTGGAATGCACCCGGGCCTTTCCTTCTGGCTAACCCCAAGTCCTTGTGGCTTGGCGGCGAACCAGGACTTTTACTTTGAAAAAATTAGAGTGTTCAAAGCAGGCGTATTGCTCGAATATATTAGCATGGAATAATGGAATAGGACGTTTGGTTCTATTTTGTTGGTTTCTAGGACCATCGTAATGATTAATAGGGACGGTCGGGGGCATCAGTATTCAATTGTC	Eukaryota	Opisthokonta	Fungi	Ascomycota	Saccharomycotina	Saccharomycetales	Candida	Candida_glabrata
TAGCGTATATTAAAGTTGTTGCAGTTAAAAAGCTCGTAGTTGGACCTTAGGTCCGGCCGGGCGGTCCGCCTCACGGTGAGTACTGTCTGGCCGGGCCCTTCCTTCTGGTGATCTGTCGCCTCGGTGGCAGGGAACCAGGACTTTTACTTTGAAAAAATTAGAGTGTTCAAAGCAGGCTAGACGCCCGAATATATTAGCATGGAATAATGAAATAGGACGTGCGGTTCTATTTTGTTGGTTTTTGGAATCGCCGTAATGATTAATAGGGACAGTCGGGGGCATTAGTACTCACATGCT	Eukaryota	Opisthokonta	Fungi	Basidiomycota	Ustilaginomycotina	Exobasidiomycetes	NA	NA
TAGCGTATATTAAAGTTGTTGCAGTTAAAAAGCTCGTAGTTGACCATTTGGCCTGGCTGGCGGGTCCGCCTCACCGCGTGCACTTGTCCGGCCGGGCCTTTCTTTCTGGAGAACCGCATGCCCTTCACTGGGCGTGTTGGGGACCAGGACTTTTACTTTGAAAAAATTAGAGTGTTCAAAGCAGGCCTTTGCTCGAATACGTTAGCATGGAATAATAGAATAGGACGCGCGGTCCTATTTTGTTGGTTTCTAGGACCGCCGTAATGATTAATAGGGATAGTCGGGGGCATCAGTATTCCGTTGTC	Eukaryota	Opisthokonta	Fungi	Ascomycota	Pezizomycotina	Dothideomycetes	NA	NA
TAGCGTATATTAAAGTTGTTGCAGTTAAAAAGCTCGTAGTTGAATTTTGGGTTTAGCTGTATTGGCACTACATCTTGTAGTTTGCTATACTGGCTTTACCTTTCCTTCTAGCTAACCTCTATGCACTTCACTGTGTGTATTGGCGAACTAGGACTTTTACTTTGAAAAAATTAGAGTGTTTAAAGCAGGCTTATGCTTGAATACATTAGCATGGAATAATAGAATAGGACTTTGGTTCTATTTTGTTGGTTTCTAGGACCGAAGTAATGATTAATAGGGATAGTTGGGGGCATTAGTATTTAATTGTC	Eukaryota	Opisthokonta	Fungi	Chytridiomycota	Chytridiomycotina	Neocallimastigomycetes	Neocallimastix	Neocallimastix_sp.
GTCTGGCAGAAGGGCAGAATGACGTACATGAGGAAGAAGGGCAGCCAGCAGATGACGAACACGCCCATGATGATGCCCAGGGTGCGAGCCGCTCGCCGCTCCTTGGAAAGCGAGATCTTCTGTTTCTCCTCAATGAACTGGTTAACCCCACTAGTCTTCTTCTGCAACGGAGTGACAGAAACGGCAGCGACTCCCGTCGAGGATTGCGGCGGGGTCAGCTTTAGGGACGTTTGCTCGTCCGCCTGAGTCACGCAGACCTGGAATCGAGGTGAGGAAAAGTTTAATTAATCAAGTGGCATGGAAAAAGCCATTTCTCCCATACAACTTATACAACTTATATCGCTTGTTCCATGTGGCTCTCTAAATAAAAGAGCACTTTAGATTTTTAATTTTTTTGTC…	Eukaryota	NA	NA	NA	NA	NA	NA	NA
TAGCGTATATTAAAATTGTTGACGTTAAAAAGCTCGTAGTCGACTTTCGGCCTCAGCCAACCGGTCCGCTCTCTGAGTGTGTACTGGATTTGGTTGGGGCTTTACCTCCTGGTGAGCCGGCATGGCCTTTATTGGTTGTGTCGGGGAACCCGGAATTTTACTTTGAATAAATCAGAGTGTTCAAAGCAGGCATGTTTGCCCGAATGTTACAGCATGGAATAATAGAATAGGATGTGTGCCTCTATTGGTCTTTTAGAGGCACCTTAATGAGAAATAGGGGCGGCTCGGGGGCATTTGTATTCAATTGCT	Eukaryota	Opisthokonta	Fungi	Basidiomycota	Pucciniomycotina	Agaricostilbomycetes	NA	NA
TGGGGAATTTTGGACAATGGGCGAAAGCCTGATCCAGCAATGCCGCGTGCAGGATGAAGGCCTTCGGGTTGTAAACTGCTTTTGTACGGAACGAAAAAGCTTCTCCTAATACGAGAGGCCCATGACGGTACCGTAAGAATAAGCACCGGCTAACTACGTGCCAGCAGCCGCGGTAATACGTAGGGTGCGAGCGTTAATCGGAATTACTGGGCGTAAAGCGTGCGCAGGCGGTTATGTAAGACAGATGTGAAATCCCCGGGCTCAACCTGGGAACTGCATTTGTGACTGCATGGCTAGAGTACGGTAGAGGGGGATGGAATTCCGCGTGTAGCAGTGAAATGCGTAGATATGCGGAGGAACACCGATGGCGAAGGCAATCCCCTGGACCTGTACTGACGC…	Eukaryota	NA	NA	NA	NA	NA	NA	NA
TAGCGTATATTAAAGTTGTTGCCGTTAAAAAGCTCGTAGTCGAACTTCGGCCTCTGCCGCCCGGTCCGCCTAATTGGGTGTGTACTGGAGCGGTGGAGGCTTACCTCGTGGTGAACGGCCATGCCCTTTACTGGGTGTGGTCGGGAACCATGACTTTTACTGTGAAAAAATTAGAGTGTTCAAAGCAGGCTTACGCCCGAATACATTAGCATGGAATAATAAAATAGGACGTGCGGTCCTATTTTGTTGGTTTCTAGGATCGCCGTAATGATTAATAGGGATAGTTGGGGGCATTCGTATTCAATTGTC	Eukaryota	Opisthokonta	Fungi	Basidiomycota	Pucciniomycotina	Cystobasidiomycetes	Rhodotorula	Rhodotorula_cassiicola
TAGCGTATATTAAAGTTGTTGCAGTTAAAAAGCTCGTAGTTGAACCTTGGGCCTGGTTGGTCGGTCCGCCTCGCGGCGTGCACTGATCCGACCGGGCCTTTCCTTCTGGGGAACCGCATGTCCTTCATTGGGCGTGTCGGGGATCCAGGACTTTTACTTTGAAAAAATTAGAGTGCTCCAGGCAGGCCTATGCTCGAATACATTAGCATGGAATAATAGAATAGGACGTGTGGTTCTATTTTGTTGGTTTCTAGGACCGCCGTAATGATTAATAGGGATAGTCGGGGGCATCAGTATTCCGTTGTC	Eukaryota	Opisthokonta	Fungi	Ascomycota	Pezizomycotina	Leotiomycetes	Thelebolus	Thelebolus_stercoreus
TAGCGTATATTAAAGTTGTTGCAGTTAAAACGTCCGTAGTCAAATTTTAGTCCTCTAGGTAAGGTATCTCGGTCTTCATTGATCAAGTTTGCTTTTACCAGGACTTTTTTTTTCTAGCTTCGTAGGCGATGGCTTCGGCTGTTGTCTGCTTCTGGCTAGATGATTACCATGAGCAAATCAGAGTGTTTAAAGCAGGCTTTCAAGCTTGAATGTGTTAGCATGGAATAATGAAATATGACCCGAGTCCTATTTCGTTGGTTCAGGAACTTGAGTAATGATGAATAGAAACGGTTGGGGGCATTTGTATTTGGTCGCT	Eukaryota	Opisthokonta	Fungi	Mucoromycota	Mucoromycotina	Mucoromycotina_X	Pilobolus	NA
TAGCGTATATTAAAGTTGTTGCAGTTAAAAAGCTCGTAGTTGAACCTTGGGCCTGGCTGGCCGGTCCGCCTCACCGCGTGTACTGGTCCGGCCGGGCCTTTACTTCTGGGGAACCTCATGCCCTTCACTGGGCGTGTTGGGGAACCAGGACTTTTACTTTGAAAAAATTAGAGTGTTCAAAGCAGGCCTTTGCTCGAATACATTAGCATGGAATAATAGAATAGGACGTGTGGTTCTATTTTGTTGGTTTCTAGGACCGCCGTAATGATTAATAGGGATAGTCGGGGGCATCAGTATTCAATCGTC	Eukaryota	Opisthokonta	Fungi	Ascomycota	Pezizomycotina	Dothideomycetes	Davidiella	Davidiella_macrospora
TAGCGTATATTAAAGTTGTTGCAGTTAAAAAGCTCGTAGTTGAATTTTGGGTTTAGCTGTATTGGCACTACATCTTGTAGTTTGCTATACTGGCTTTACCTTTCCTTCTAGCTAACCTTTATGCACTTCACTGTGTGTATTGGCGAACTAGGACTTTTACTTTGAAAAAATTAGAGTGTTTAAAGCAGGCTTATGCTTGAATACATTAGCATGGAATAATAGAATAGGACTTTGGTTCTATTTTGTTGGTTTCTAGGACCGAAGTAATGATTAATAGGGATAGTTGGGGGCATTAGTATTTAATTGTC	Eukaryota	Opisthokonta	Fungi	Chytridiomycota	Chytridiomycotina	Neocallimastigomycetes	Neocallimastix	Neocallimastix_sp.
TAGCGTATATTAAAGTTGTTGCAGTTAAAAAGCTCGTAGTTGAACCTTGGGCCTGGTTGGTCGGTCCGCCTCGCGGCGTGCACTGATCCGACCGGGCCTTTCCTTCTGGGGAACCGCATGTCCTTCATTGGGCGTGTCGGGGATCCAGGACTTTTACTTTGAAAAAATTAGAGTGTTCAAAGCAGGCCTATGCTCGAATACATTAGCATGGAATAATAGAATAGGACGCGCGGTCCTATTTTGTTGGTTTCTAGGACCGCCGTAATGATTAATAGGGACAGTCGGGGGCATCAGTATTCAATTGTC	Eukaryota	Opisthokonta	Fungi	Ascomycota	Pezizomycotina	Leotiomycetes	Thelebolus	NA
TAGCATATATTAATGCTGTTGCAGTTAAAAAGCTCGTAGTTGAACCTTGGGTCTGGCTGGTTGGTCCGCTTCACCGCGTGTATCAGCTGGCTGGGCCTTTCCTTCTGGGGAGGCGCATGCCCTTTACTGGGTGTGTGTTTGAACCAGGACTTTTACTTTGAAAAAATTAGAGTGTTCAAAGCAGGCATATGCTCGAATACATTAGCATGGAATAATAGAATAGGACGTTGGTTCTATTTTGTTGGTTTCTAGGACCGCCGTAATGATTAATAGGGACAGTCGGGGCCATCAGTATTCTGTTGTC	Eukaryota	Opisthokonta	Fungi	Ascomycota	Pezizomycotina	NA	NA	NA
TGGGGAATTTTGGACAATGGGCGAAAGCCTGATCCAGCAATGCCGCGTGCAGGATGAAGGCCTTCGGGTTGTAAACTGCTTTTGTACGGAACGAAAAAGCTCCTTCTAATACAGGGGGCCCATGACGGTACCGTAAGAATAAGCACCGGCTAACTACGTGCCAGCAGCCGCGGTAATACGTAGGGTGCGAGCGTTAATCGGAATTACTGGGCGTAAAGCGTGCGCAGGCGGTTATGTAAGACAGATGTGAAATCCCCGGGCTCAACCTGGGAACTGCATTTGTGACTGCATGGCTAGAGTACGGTAGAGGGGGATGGAATTCCGCGTGTAGCAGTGAAATGCGTAGATATGCGGAGGAACACCGATGGCGAAGGCAATCCCCTGGACCTGTACTGACGC…	Eukaryota	NA	NA	NA	NA	NA	NA	NA
TAGCGTATATTAAAGTTGTTGCAGTTAAAAAGCTCGTAGTTGAATTTCTGGCCGGCGCTGTTCACGGCTCTCGCAGTCGGTTCAGGAGCCTGGTCATCCGTATGGGAAGCTAGCACGTCCTTCAGTGGTCGGCTAGTGGATCATACACTTTACTTTGAAAAAATTAGAGTGTTTCAGGCAGGCAATTGCTTGGATACTGCAGCATGGAATAATGGAATAGGACTTTGACCTATTTGTTGGTTTCTTGAGGTCAAAGTAATGATTAATAGGGACAGTTGGGGGCATCCGTATTTAATTGTC	Eukaryota	Alveolata	Ciliophora	Colpodea	Colpodea_X	Colpodida	Colpoda	Colpoda_steinii
TGGGGAATATTGGACAATGGGCGCAAGCCTGATCCAGCCATGCCGCGTGAGTGATGAAGGCCCTAGGGTTGTAAAGCTCTTTCACCGGAGAAGATAATGACGGTATCCGGAGAAGAAGCCCCGGCTAACTTCGTGCCAGCAGCCGCGGTAATACGAAGGGGGCTAGCGTTGTTCGGAATTACTGGGCGTAAAGCGCACGTAGGCGGACATTTAAGTCAGGGGTGAAATCCCAGAGCTCAACTCTGGAACTGCCTTTGATACTGGGTGTCTTGAGTATGGAAGAGGTGAGTGGAATTCCGAGTGTAGAGGTGAAATTCGTAGATATTCGGAGGAACACCAGTGGCGAAGGCGGCTCACTGGTCCATTACTGACGCTGAGGTGCGAAAGCGTGGGGAGCAA…	Eukaryota	NA	NA	NA	NA	NA	NA	NA
TGGGGGATATTGCACAATGGGCGAAAGCCTGATGCAGCGACGCCGCGTGAAGGAAGACGTACCTCGGTATGTAAACTTCTATCAGCAGGGAAGAAGATGACGGTACCTGACTAAGAAGCCCCGGCTAACTACGTGCCAGCAGCCGCGGTAATACGTAGGGGGCAAGCGTTATCCGGATTTACTGGGTGTAAAGGGAGCGTAGACGGCGATGCAAGTCCGATGTGAAAACCCGAGGCTCAACCACGGGATTGCATTGGAAACTGTATTGCTTGAGTGCTGGAGGGGCAAGCGGAATTCCTGGTGTAGCGGTGAAATGCGTAGATATCAGGAGGAACACCGGTGGCGAAGGCGGCTTGCTGGACAGTAACTGACGTTGAGGCTCGAAAGCGTGGGGAGCAA…	Eukaryota	NA	NA	NA	NA	NA	NA	NA
TAGCGTATATTAAAGTTGTTGTGGTTAAAAAGCTCGTAGTTGAACCTTGGGCCCAGCCGTCCGGTCTGCCTCACCGCATGCACTGGCTCGGCCGGGCCTTTCCCTCTGTGGAACCCCATGCCCTTCACTGGGCGTGGCGGGGAAACAGGACTTTTACTTTGAAAAAATTAGAGTGCTCCAGGCAGGCCTATGCTCGAATACATTAGCATGGAATAATGAAATAGGACGCGTGGTTCTATTTTGTTGGTTTTTAGGACCGCCGTAATGATGAATAGGGACAGTCGGGGGCATCAGTATTCAATTGTC	Eukaryota	Opisthokonta	Fungi	Ascomycota	Pezizomycotina	Sordariomycetes	NA	NA
TAGGGAATCTTCGGCAATGGACGAAAGTCTGATCGAGCAACGCCGCGTGAGTGAAGAAGGTTTTCGGATCGTAAAACTCTGTTGTTAGAGAAGAACAAGGATGAGAGTAACTGTTCATCCCTTGACGGTATCTAACCAGAAAGCCACGGCTAACTACGTGCCAGCAGCCGCGGTAATACGTAGGTGGCAAGCGTTGTCCGGATTTATTGGGCGTAAAGCGAGCGCAGGCGGTTTCTTAAGTCTGATGTGAAAGCCCCCGGCTCAACCGGGGAGGGTCATTGGAAACTGGGAGACTTGAGTGCAGAAGAGGAGAGTGGAATTCCATGTGTAGCGGTGAAATGCGTAGATATATGGAGGAACACCAGTGGCGAAGGCGGCTCTCTGGTCTGTAACTGACGC…	Eukaryota	NA	NA	NA	NA	NA	NA	NA
TAGCGTATATTAAAGTTGTTGCAGTTAAAAAGCTCGTAGTTGAATTTCTGGCCGGTCCGGTTTTGGCTCTCTGAGTCGATTCAGGACCTGGTCATCCGTATGGGAAGCTAGCTCGGCCTTCACTGGTCGGCTAGTGGATCATACACTTTACTTTGAAAAAATTAGAGTGTTTCAGGCAGGCAATTGCTTGGATACTTCAGCATGGAATAATGGAATAGGACTTTGACCTATTTGTTGGTTTCTTGAGGTCAAAGTAATGATTAATAGGGACAGTTGGGGGCATTCGTATTTAATTGTC	Eukaryota	Alveolata	Ciliophora	Colpodea	Colpodea_X	Colpodida	Colpodida_X	Colpodida_X_sp.
TAGCGTATATTAAAGTTGTTGTGGTTAAAAAGCTCGTAGTTGAACCTTGGGCCTGGCTGGCCGGTCCGCCTCACCGCGTGCACTGGTCCGGCCGGGCCTTTCCCTCTGTGGAACCCCATGCCCTTCACTGGGTGTGGCGGGGAAACAGGACTTTTACTTTGAAAAAATTAGAGTGCTCCAGGCAGGCCTATGCTCGAATACATTAGCATGGAATAATAGAATAGGACGTGTGGTTCTATTTTGTTGGTTTCTAGGACCGCCGTAATGATTAATAGGGATAGTCGGGGGCATCAGTATTCCGTTGTC	Eukaryota	Opisthokonta	Fungi	Ascomycota	Pezizomycotina	Sordariomycetes	NA	NA
TAGCGTATATTAAAGTTGTTGCAGTTAAAAAGCTCGTAGTTGAACTTCAGGCTTGGTCGAGTGGTCCGCTTAACAGTGTGTACTGCTTGACTGAGTCTTACCTCTTGGTGAGCCAGCGTGCCCTTTATTGGTGTGCGTTGGGGAACCAGGACTTTTACCTTGAGAAAATTAGAGTGTTCAAAGCAGGCCTATGCCCGAATACATTAGCATGGAATAATAAAATAGGACGTGCGGTTCTATTTTGTTGGTTTCTAGAGTCGCCGTAATGATTAATAGGGATAGTTGGGGGCATTGGTATTGAGTCGCT	Eukaryota	Opisthokonta	Fungi	Basidiomycota	Agaricomycotina	Agaricomycetes	NA	NA
TAGCGTATATTAAAGTTGTTGCAGTTAAAAAGCTCGTAGTTGAACCTTGGGCCTGGCTGGCCGGTCCGCCTCACCGCGAGTACTGGTCCGGCCGGGCCTTTCCTTCTGGGGAGCCGCATGCCCTTCACTGGGCGTGTCGGGGAACCAGGACTTTTACTTTGAAAAAATTAGAGTGTTCAAAGCAGGCCTTTGCTCGAATACGTTAGCATGGAATAATAGAATAGGACGTGCGGTCCTATTTTGTTGGTTTCTAGGACCGCCGTAATGATTAATAGGGACAGTCGGGGGCATCAGTATTCAATTGTC	Eukaryota	Opisthokonta	Fungi	Ascomycota	Pezizomycotina	Dothideomycetes	NA	NA
TAGCGTATATTAAAGTTGTTGCCGTTAAAAAGCTCGTAGTTGAACTTCCACTGACTCATGCGGTCTGCCTCACGGCAAGTACTGTGTGGGTTAGTGTTCCTTGGTGGTGAGCCTTGATGTCCTTTATTGGGTGTCTTGGTGAACCACCTCTGTTACCTTGAGAAAATTAGAGTGTTCAAAGCAGGCATATGCCCGAATACATTAGCATGGAATAACGAAATAGGACGTGCGGTTCTATTTTGTTGGTTTCTAGAGTCGCCGTAATGATTAATAGGGATAGTTGGGGGCATTAGTATTCAGTTGCT	Eukaryota	Opisthokonta	Fungi	Basidiomycota	Agaricomycotina	Agaricomycetes	Sphaerobolus	Sphaerobolus_stellatus
TAGCGTATATTAAAGTTGTTGCAGTTAAAGCGTCCGTAGTCAGAATTCGCATTGCCCCTCATTACGTGCTCATAGCACAAGATCTGGGGCATCAGCAGTAGGGAAACTTGAATGTTACTGTGAACAAAGAAGGGTGATCCAAGCGGGTATAAGCCTGAATTTTTTAGCATGGAATAACTGAAATGACACTTATTCTTCAGACTGTGGGAGAGTTAGATGTAATGATTAATAAGGACAAGTGGGGGCATTTGTATTTATCGGAG	Eukaryota	NA	NA	NA	NA	NA	NA	NA
TAGCGTATATTAAAGTTGTTGCAGTTAAAAAGCTCGTAGTTGAACCTTGGGCTTGGTTGGCCGGTCCGCCTTTTTGGCGAGTACTGGACCCAACCGAGCCTTTCCTTCTGGCTAACCTTTCGCCCTTGTGGTGTTTGGCGAACCAGGACTTTTACTTTGAAAAAATTAGAGTGTTCAAAGCAGGCCTTTGCTCGAATATATTAGCATGGAATAATAGAATAGGACGTTATGGTTCTATTTTGTTGGTTTCTAGGACCATCGTAATGATTAATAGGGACGGTCGGGGGCATCAGTATTCAGTTGTC	Eukaryota	Opisthokonta	Fungi	Ascomycota	Saccharomycotina	Saccharomycetales	Debaryomyces	Debaryomyces_hansenii
TAGCGTATATTAAAGTTGTTGCAGTTAAAAAGCTCGTAGTTGAACCTTTGGCCTGGCTGGCGGGTCCGCCTCACCGCGTGCACTCGCCCGGCCGGGCCTTTTCTTCTGGAGAACCTCATGCCCTTCACTGGGTGTGCTGGGGACCAGGACTTTTACTTTGAATAAATCAGAGTGTTCAAAGCAGGCATTTGCTCGAATACGTTAGCATGGAATAATAGAATAGGACGTGCGGTCTTATTTTGTTGGTTTCTAAGACCGCCGTAATGATTAATAGGGACAGTCGGGGGCATCAGTATTCAATTGTC	Eukaryota	Opisthokonta	Fungi	Ascomycota	Pezizomycotina	Dothideomycetes	NA	NA
TAGCGTATATTAAAGTTGTTGTGGTTAAAAAGCTCGTAGTTGAACCTTGGGCCTGGCCGTCCGGTCCGCCTCACCGCGTGTACTGGCTCGGCCGGGCCTTTCCCTCTGTGGAACCCCATGCCCTTCACTGGGCGTGGCGGGGAAACAGGACTTTTACTGTGAAAAAATTAGAGTGCTCCAGGCAGGCCTATGCTCGAATACATTAGCATGGAATAATAGAATAGGACGTGTGGTTCTATTTTGTTGGTTTCTAGGACCGCCGTAATGATTAATAGGGACAGTCGGGGGCATCAGTATTCAATTGTC	Eukaryota	Opisthokonta	Fungi	Ascomycota	Pezizomycotina	Sordariomycetes	Fusarium	NA
TAGCGTATATTAAAGTTGTTGCAGTTAAAACGTCCGTAGTCAAATTTTAGTCCTTTAGGTAAGGTGTCTTGGTCTTCATTGATCAAGTTCGCTTTTACCAGGACTTTTTTTCTAGCTTCGTAGGCGATGGCTTCGGCTGTTGTCTGCTTCTGGCTAGATGATTACCATGAGCAAATCAGAGTGTTTAAAGCAGGCTTTTAAGCTTGAATGTGTTAGCATGGAATAATGAAATATGACCCGAGTCCTATTTCGTTGGTTCAGGAACTTGAGTAATGATGAATAGAAACGGTTGGGGGCATTTGTATTTGGTCGCT	Eukaryota	Opisthokonta	Fungi	Mucoromycota	Mucoromycotina	Mucoromycotina_X	Pilobolus	Pilobolus_kleinii
TAGCGTATATTAAAGTTGTTGCAGTTAAAAAGCTCGTAGTTGAACTTCAGGCCTGGCCGGTCGGTCCGCCTCACGGCGTGTACTGTTTGGCCGGGCCTTCCCTCTTGGTGATCTGGCATGCCCTTAAGTGGCGTGTGTCAGGGAACCAGGACTTTTACTTTGAAAAAATTAGAGTGTTCAAAGCAGGCCTACGCCCGAATATATTAGCATGGAATAATAAAATAGGACGTGCGGTTCTATTTTGTTGGTTTCTAGAACTGCCGTAATGATTAATAGGGACGGTTGGGGGCATTGGTATTCACATGCT	Eukaryota	Opisthokonta	Fungi	Basidiomycota	Ustilaginomycotina	Exobasidiomycetes	Jamesdicksonia	Jamesdicksonia_dactylidis
TAGCGTATATTAAAGTTGTTGCAGTTAAAAAGCTCGTAGTTGAATTTCTGGCCGGCGCTGTTCTCGGCTCTCGCAGTCGGTTCAGGGCTTGGTCATCCGTATGGGAAGCTAGCTCGGCCTTTACTGGTCGGTTAGTGGATCATACACTTTACTTTGAAAAAATTAGAGTGTTTCAGGCAGGCAATTGCTTGGATACTGCAGCATGGAATAATGGAATAGGACTTTGACCTATTTGTTGGTTTCTTCGAGGTCAAAGTAATGATTAATAGGGACAGTTGGGGGCATTCGTATTTAATTGTC	Eukaryota	Alveolata	Ciliophora	Colpodea	Colpodea_X	Colpodida	Colpoda	NA
TAGCGTATATTAAAGTTGTTGTGGTTAAAAAGCTCGTAGTTGAACCTTGGGCCTGGCTGGCCGGTCCGCCTCACCGCGTGCACTGGTCCGGCCGGGCCTTTCCCTCTGCGGAACCCCATGCCCTTCACTGGGTGTGGCGGGGAAACAGGACTTTTACTTTGAAAAAATTAGAGTGCTCAAGTCAGGCCTATGCTCGAATACATTAGCATGGAATAATAGAATAGGACGTGTGGTTCTATTTTGTTGGTTTCTAGGACCGCCGTAATGATTAATAGGGACAGTCGGGGGCATCAGTATTCAATTGTC	Eukaryota	Opisthokonta	Fungi	Ascomycota	Pezizomycotina	Sordariomycetes	Trichoderma	Trichoderma_virens
TAGCGTATATTAAAGTTGTTGCAGTTAAAAAGCTCGTAGTTGAAACTTGGGCCTGGCTGGCGGGTCCGCCTCACCGCGTGTACTTGTCCGGCCGGGCCTTTCCTTCTGGAGAACCTCATGCCCTTCACTGGGTGTGTTGGGGAACCAGGACTTTTACTTTGAAAAAATTAGAGTGTTCAAAGCAGGCCTTTGCTCGAATACGTTAGCATGGAATAATAGAATAGGACGTGCGGTCCTATTTTGTTGGTTTCTAGGACCGCCGTAATGATTAATAGGGACAGTCGGGGGCATCAGTATTCAATTGTC	Eukaryota	Opisthokonta	Fungi	Ascomycota	Pezizomycotina	Dothideomycetes	Ascochyta	Ascochyta_pisi_var._pisi
TAGCGTATATTAAAGTTGTTGCCGTTAAAAAGCTCGTAGTTGAACTTCCACGGGCGCGCTCGGTCCGCCTCACGGCGTGTACTTTGCGGGCCCGTGTTCCCTGGCGGTGAGCTCGGATGTCGTTCGTTCGGCGTCCGAGTGAACCGCCTCTGTTACCTTGAGAAAATTAGAGTGTTCAAAGCAGGCTTAACGCCCGAATACATTAGCATGGAATAACGAAATAGGACGCGCGGTTCTATTTTGTTGGTTTCTAGAGTCGCCGTAATGATTAATAGGGATAGTTGGGGGCATTAGTATTCAGTTGCT	Eukaryota	Opisthokonta	Fungi	Basidiomycota	Agaricomycotina	Agaricomycetes	Pseudocolus	Pseudocolus_fusiformis
TAGCGTATATTAAAGTTGTTGACGTTAAAAAGCTCGTAGTCGAACTTCGGCCTCTGGCAGTTGGTCCGCCTTTTGGTGTGTACTGATTTGTTGGAGGCTTACCTCTTGGTGAACTTCAATGCACTTTACTGGGTGTTGGAGGGAACCAGGACTTTTACTTTGAAAAAATTAGAGTGTTCAAAGCAGGCTTATGCCTGAATACATTAGCATGGAATAATAAAATAGGACGTGTGATTCTATTTTGTTGGTTTCTAGGATTACCGTAATGATGAATAGGGTCAGTTGGGGGCATTTGTATTACATCGTC	Eukaryota	Opisthokonta	Fungi	Basidiomycota	Pucciniomycotina	Pucciniomycetes	Aecidium	Aecidium_kalanchoe
TGGGGGATATTGCACAATGGGCGCAAGCCTGATGCAGCGACGCCGCGTGAGTGAAGAAGTATTTCGGTATGTAAAGCTCTATCAGCAGGGAAGAAAGGCCCGCAAGGGAGATGACGGTACCTGACTAAGAAGCCCCGGCTAACTACGTGCCAGCAGCCGCGGTAATACGTAGGGGGCAAGCGTTATCCGGATTTACTGGGTGTAAAGGGAGCGCAGACGGAACTGCAAGTCTGATGTGAAAGCCCGGGGCTCAACCGCGGGACTGCATCGGATACTGTAGATCTGGAGTGCCGGAGGGGCAAGCGGAATTCCTGGTGTAGCGGTGAAATGCGTAGATATCAGGAGGAACACCGGCGGCGAAGGCGGCTTGCTGGACGGCAACTGACGTTGAGGCTCGAA…	Eukaryota	NA	NA	NA	NA	NA	NA	NA
TAGCGTATATTAAAGTTGTTGCAGTTAAAAAGCTCGTAGTTGAACCTTGGGCCTGGCTGGCCGGTCCGTCTCATCGCGTGTACTGGTCCGGCTGGGCCTTTCCTTCTGGCTAGGCACATGCCCTTTACTGGGTGTGTGTCCGAACCAGGACTTTTACTTTGAAAAAATTAGAGTGTTCAAAGCAGGCCTATGCTCGAATACATTAGCATGGAATAATAGAATAGGACGTGTGGTTCTATTTTGTTGGTTTCTAGGACCGCCGTAATGATTAATAGGGATAGTCGGGGGCATCAGTATTCCGTTGTC	Eukaryota	Opisthokonta	Fungi	Ascomycota	Pezizomycotina	Pezizomycetes	Ascobolus	Ascobolus_sp.
TAGCGTATATTAAAGTTGCTGCAGTTAAAAAGCTCGTAGTTGGATTTCTGACGAAACTGCTAGCTGGCCCGCCACGCAAGTGTGTGAGTGCCGGCTTGGCGTTTGTCATCCGTTCGAATGATATGCGTGCTGCCCTTCACTGGGTTGGCGCTGCATGTTTTCGATCTTTTACTTTGAAAAAATTAGAGTGTTTCAAGCAGGCATGTTTTGCTATGAATACATTAGCATGGAATAATAATCTAGGACTTTCGGTTCTATTTTGTTGGTGTTCTGGAGCTGAAGTAATGATTGATAGGGATAGTTGGGGGTGCTAGTATTCAATGGCC	Eukaryota	Rhizaria	Cercozoa	Filosa-Sarcomonadea	Glissomonadida	Allapsidae	Group-Te	Group_Te_sp.
TAGCGTATATTAAAGTTGTTGCAGTTAAAAAGCTCGTAGTTGAACTTCAGACCTGGCTGCATGGTCCGCTTAACGGCGTGTACTGTATGGCTGGGTCTTACCTCTTGGTGAGCCGGCGTGCCCTTTATTGGTGTGCGTCGGGGAACCAGGACTTTTACCTTGAGAAAATTAGAGTGTTCAAAGCAGGCCTATGCTTGAATACATTAGCATGGAATAATAGAATAGGACGTGTGGTTCTATTTTGTTGGTTTCTAGGACCGCCGTAATGATTAATAGGGACAGTCGGGGGCGTCAGTATTCAATTGTC	Eukaryota	Opisthokonta	Fungi	Basidiomycota	Agaricomycotina	Agaricomycetes	NA	NA
TAGCGTATATTAAAGTTGTTGAGGTTAAAAAGCTCGTAGTTGAACCTTGGGCCCAGCCGGCCGGTCCGCCTCACCGCGTGCACTGGCTCGGCTGGGCCTTTCCTTCTGGAGAACCGCATGCCCTTCACTGGGTGTGCCGGGGAACCAGGACTTTTACTCTGAACAAATTAGATCGCTTAAAGAAGGCCTATGCTCGAATACATTAGCATGGAATAATAGAATAGGACGTGTGGTTCTATTTTGTTGGTTTCTAGGACCGCCGTAATGATTAATAGGGACAGTCGGGGGCATCAGTATTCAATTGTC	Eukaryota	Opisthokonta	Fungi	Ascomycota	Pezizomycotina	Sordariomycetes	Sordaria	Sordaria_fimicola
TAGCGTATATTAAAGTTGTTGCAGTTAAAAAGCTCGTAGTTGAAGTTTGGGCCTGGGCGGGCGGTCTACCTATGGTGAGTACTGCTGCGGCCGGGTCTTTCCTTCTGGCTAGCCCTTGTGGCGAACCAGGACGATTACTTTGAGGAAATTAGAGTGTTCAAAGCAGGCCTTTGCTCGAATATATTAGCATGGAATAATAGAATAGGACGTATGGTTCTATTTTGTTGGTTTCTAGGACCATCGTAATGATTAATAGGGACGGTCGGGGGCATCAGTATTCAGTTGTC	Eukaryota	Opisthokonta	Fungi	Ascomycota	Saccharomycotina	Saccharomycetales	Pichia	Pichia_membranifaciens
AAGCGTATATTAAAGTTGTTGCAGTTAAAACGTCCGTAGTCGAACTTACGCCTTGTGGCTATGCAGCTGGTCATTCATTTGGCTAGATTTGTTTTAGCCCGGGTGATAAAGTTTGGGTATGATCATGTTGGCTTCGGTCGGTGTGGTTCTCTGCCCAAGCGTATTACCATGAGCAAATCAGAATGCTCAAAGTAGGCCTTCGTGCCTGAATGTGTTAGCATGGAATAATGAAATAGGACCCTAGTCTTGTTTTGTTGGTATACTTGACCTTGGGAAATGATGAATAGGAACGGTTGGGGGCATTTGTATTTGGTCGCT	Eukaryota	Opisthokonta	Fungi	Mucoromycota	Mucoromycotina	Mucoromycotina_X	Cunninghamella	Cunninghamella_elegans
TAGCGTATATTAAAGTTGTTGCAGTTAAAAAGCTCGTAGTTGAATTTCTGGCCGGTCCTGTTTTGGCTCTCTGAGTCGATTCAGGACCTGGTCATCCGTATGGGAAGCTAGCTCGGCCTTCACTGGTCGGCTAGTGGATCATACACTTTACTTTGAAAAAATTAGAGTGTTTCAGGCAGGCAATTGCTTGGATACTTCAGCATGGAATAATGGAATAGGACTTTGACCTATTTGTTGGTTTCTTGAGGTCAAAGTAATGATTAATAGGGACAGTTGGGGGCATTCGTATTTAATTGTC	Eukaryota	Alveolata	Ciliophora	Colpodea	Colpodea_X	Colpodida	Colpodida_X	Colpodida_X_sp.
TAGCGTATATTAAAGTTGTTGCAGTTAAAAAGCTCGTAGTTGAACCTTTGGCCTGGCTGGCGGGTCCGCCTCACCGCGTGCACTCGTCCGGCCGGGCCTTTTCTTCTGGAGAACCGCATGCCCTTCACTGGGTGTGTTGGGGACCAGGACTTTTACTTTGAAAAAATTAGAGTGTTCAAAGCAGGCCTATGCTCGAATACATTAGCATGGAATAATAGAATAGGACGTGTGGTTCTATTTTGTTGGTTTCTAGGACCGCCGTAATGATTAATAGGGATAGTCGGGGGCATCAGTATTCCGTTGTC	Eukaryota	Opisthokonta	Fungi	Ascomycota	Pezizomycotina	Dothideomycetes	NA	NA
TAGCGTATATTAAAGTTGTTGCAGTTAAAAAGCTCGTAGTTGAACTTCGGGCCTGGCTGACCGGTCCGCCTCACCGCGTGCACTGGTCCGGCCGGGTCTTTCCTTCTGGCAAACCTCATGCCCTTTACTGGGTGTGTTGGGGAACCAGGACTTTTACTTTGAAAAAATTAGAGTGTTCAAAGCAGGCATATGCTCGAATACATTAGCATGGAATAATAGAATAGGACGTGCGGTTCTATTTTGTTGGTTTCTAGGACCGCCGTAATGATTAATAGGGATAGTCGGGGGCATCCGTATTCAATTGTC	Eukaryota	Opisthokonta	Fungi	Ascomycota	Pezizomycotina	Pezizomycetes	NA	NA
TGGGGAATATTGCACAATGGGCGCAAGCCTGATGCAGCAACGCCGCGTGAGTGAAGAAGTATTTCGGTATGTAAAGCTCTATCAGCAGGGAAGAAAGGCTCTTCGGAGAGATGACGGTACCTGACTAAGAAGCCCCGGCTAACTACGTGCCAGCAGCCGCGGTAATACGTAGGGGGCAAGCGTTATCCGGATTTACTGGGTGTAAAGGGAGCGCAGACGGCAGTGCAAGTCTGATGTGAAAGCCCGGGGCTCAACCCCGGAACTGCATTGGAAACTGTACAGCTTGAGTGTCGGAGAGGTAAGCGGAATTCCTAGTGTAGCGGTGAAATGCGTAGATATTAGGAGGAACACCGGTGGCGAAGGCGGCTTACTGGACGATTACTGACGTTGAGGCTCGAA…	Eukaryota	NA	NA	NA	NA	NA	NA	NA
TAGCGTATATTAAAGTTGTTGCCGTTAAAAAGCTCGTAGTCGAACTTCGGTCCCTGTCGGTCGGTCCGCCTTCTTGGTGTGTACTTACTCGACGGGGACTTACCTCCTGGTGAACTGCGATGTCCTTTACTGGGTGTCGTAGCGAACCAGGACTTTTACTTTGAAAAAATTAGAGTGTTCAAAGCAGGCCTACGCCCGAATACATTAGCATGGAATAATAGAATAGGACGCGCGTTCCCATTTTGTTGGTTTCTGAGATCGCCGTAATGATTAATAGGGATAGTTGGGGGCATTTGTATTCCGTCGTC	Eukaryota	Opisthokonta	Fungi	Basidiomycota	Pucciniomycotina	NA	NA	NA
TGGGGGATATTGCACAATGGGCGCAAGCCTGATGCAGCGACGCCGCGTGAGTGAAGAAGTATTTCGGTATGTAAAGCTCTATCAGCAGGGAAGAAAGGCCCGCAAGGGAGATGACGGTACCTGACTAAGAAGCCCCGGCTAACTACGTGCCAGCAGCCGCGGTAATACGTAGGGGGCAAGCGTTATCCGGATTTACTGGGTGTAAAGGGAGCGCAGACGGAACTGCAAGTCTGATGTGAAAGCCCGGGGCTCAACCGCGGGACTGCATCGGATACTGTGGATCTGGAGTGCCGGAGGGGCAAGCGGAATTCCTGGTGTAGCGGTGAAATGCGTAGATATCAGGAGGAACACCGGCGGCGAAGGCGGCTTGCTGGACGGCAACTGACGTTGAGGCTCGAA…	Eukaryota	NA	NA	NA	NA	NA	NA	NA
TAGCGTATATTAAAGTTGTTGCAGTTAAAAAGCTCGTAGTTGAACCTTGGGCCTGGCTGGCCGGTCCGCCTCACCGCGTGTACTGGTCCGGCCGGGCCTTTCCCTCTGTGGAACCTCATGCCCTTCACTGGGCGTGGCGGGGAAACAGGACTTTTACTTTGAAAAAATTAGAGTGCTCCAGGCAGGCCTATGCTCGAATACATTAGCATGGAATAATGAAATAGGACGTGCGGTTCTATTTTGTTGGTTTCTAGGACCGCCGTAATGATTAATAGGGACAGTCGGGGGCATCAGTATTCAATTGTC	Eukaryota	Opisthokonta	Fungi	Ascomycota	Pezizomycotina	Sordariomycetes	NA	NA
TAGCGTATATTAAAGTTGTTGCAGTTAAAAAGCTCGTAGTTGAAGTTTGGGCCTGGGCGGGCGGTCTACCTATGGTGAGTACTGCAGCGGCCGGGTCTTTCCTTCTGGCTAGCCCTCGTGGCGAACCAGGACGATTACTTTGAGGAAATTAGAGTGTTCAAAGCAGGCCTTTGCTCGGATATATTAGCATGGAATAATAGAATAGGACGTATGGTTCTATTTTGTTGGTTTCTAGGACCATCGTAATGATTAATAGGGACGGTCGGGGGCATCAGTATTCAGTTGTC	Eukaryota	Opisthokonta	Fungi	Ascomycota	Saccharomycotina	Saccharomycetales	Candida	Candida_ethanolica
TAGCGTATATTAAAGTTGTTGTGGTTAAAAAGCTCGTAGTTGAACCTTGGGCCTGGCCGTCTGGTCCGCCTCACCGCGTGAACTGGCACGGCCGGGCCTTCCCACCGCGGAGCCGCATGTCCTTAACTGGGTGTGTCGGGGAAGCGGTACTTTTACTGTGAAAAAATTAGAGTGCTCTAAGCAGGCCTATGCTCGAATACATTAGCATGGAATAATAGAATAGGACGTGTGGTTCTATTTTGTTGGTTTCTAGGACCGCCGTAATGATTAATAGGGATAGTCGGGGGCATCAGTATTCCGTTGTC	Eukaryota	Opisthokonta	Fungi	Ascomycota	Pezizomycotina	Sordariomycetes	Melanospora	NA
TAGCGTATATTAAAGTTGTTGCAGTTAAAACGCTCGTAGTTGAAATTCTGCTAGTGAGAACGGGTCATCTCTTTGAGCATGTACCTGTTGTCATTGGCATTAATCCGATCCATTCAGCGGGTCAAACCGTTGGATATTCGGAGCAGTTACTTTGAGAAAATTAGAGTGTTTCAAGCAGGCGTAATGCCTTGAATACTCCAGCATGGAATAACAAGTAAGGACTCAAGTTCTTCTTGTTGGTTTAAGAACCTGAGTAATGATTAAGAGGAACAGTCGGGGGTATTCGTACTCGGTCGTC	Eukaryota	Alveolata	Apicomplexa	Gregarinomorphea	Neogregarinorida	Actinocephalidae	Monocystis	Monocystis_sp.
TAGCGTATATTAATGTTGTTGCAGTTAAAAAGCTCGTAGTTGAAATTGGGCGGGCTATTAGTTTAGGCCGCTTCAGGAAGAACTTCTTCCAGTTACTTTGAAAAAATTAGAGTGTTCAACGCAGGTTTCGCCTGAATATATTAGCATGGAATAACATAACACGACGAGGGTCCATTTTGTTGGCTTGCAAACCCACGTAATGATTAATAGGGACAGTCGGGGGCGTCAGTATTGTGTTGTC	Eukaryota	Opisthokonta	Fungi	Ascomycota	Saccharomycotina	Saccharomycetales	Yarrowia	Yarrowia_lipolytica
TAGCGTATATTAAAGTTGTTGCAGTTAAAAAGCTCGTAGTTGAACCTTGGGCCTGGCTGGCCGGTCCGCCTCACCGCGTGCACTGGTTCGGCCGGGCCTTTCCCTCTGGGGAGCCTCATGCCCTTCACTGGGTGTGTTGGGGAACCAGGACTTTTACTGTGAAAAAATTAGAGTGTTCAAAGCAGGCCTATGCTCGAATACATTAGCATGGAATAATAGAATAGGACGTGTGGTTCTATTTTGTTGGTTTCTAGGACCGCCGTAATGATTAATAGGGACAGTCGGGGGCATTAGTATTCAATTGTC	Eukaryota	Opisthokonta	Fungi	Ascomycota	Pezizomycotina	Sordariomycetes	NA	NA
TAGCGTATATTAAAGTTGTTGCCGTTAAAAAGCTCGTAGTCGAACTTCGGCCTCTGCCGCCCGGTCCGCCTATTTGGGTGTGTACTGGAGCGGTGGAGGCTTACCTCGTGGTGAACGGCCATGCACTTTATTGGGTGTGGTCGGGAACCATGACTTTTACTGTGAAAAAATTAGAGTGTTCAAAGCAGGCTTACGCCCGAATACATTAGCATGGAATAATAAAATAGGACGTGCGGTCCTATTTTGTTGGTTTCTAGGATCGCCGTAATGATTAATAGGGATAGTTGGGGGCATTCGTATTCAATTGTC	Eukaryota	Opisthokonta	Fungi	Basidiomycota	Pucciniomycotina	Cystobasidiomycetes	Rhodotorula	NA
TAGCGTATATTAAAGTTGTTGTGGTTAAAAAGCTCGTAGTTGAACCTTGGGCCTGGCTGGCCGGTCCGCCTCACCGCGTGTACTGGTCCGGCCGGGCCTTTCCCTCTGTGGAACCCCATGCCCTTCACTGGGTGTGGCGGGGAAACAGGACTTTTACTTTGAAAAAATTAGAGTGCTCCAGGCAGGCAATTGCTTGGATACTGTAGCATGGAATAATGGAATAGGACTTTGACCTATTTGTTGGTTTCTCGAGGTCAAAGTAATGATTAATAGGGACAGTTGGGGGCATTCGTATTTAATTGTC	Eukaryota	Opisthokonta	Fungi	Ascomycota	Pezizomycotina	Sordariomycetes	NA	NA
TAGCGTATATTAAAGTTGTTGCAGTTAAAAAGCTCGTAGTTGAACCTTGGGCCTGGTTGGTCGGTCCGCCTCGCGGCGTGCACTGATCCGACCGGGCCTTTCCTTCTGGGGAACCGCATGTCCTTCATTGGGTGTGTCGGGGATCCAGGACTTTTACTTTGAAAAAATTAGAGTGTTCAAAGCAGGCCTATGCTCGAATACATTAGCATGGAATAATAGAATAGGACGTGTGGTTCTATTTTGTTGGTTTCTAGGACCGCCGTAATGATTAATAGGGATAGTCGGGGGCATCAGTATTCCGTTGTC	Eukaryota	Opisthokonta	Fungi	Ascomycota	Pezizomycotina	Leotiomycetes	Thelebolus	Thelebolus_stercoreus
TAGCGTATATTAAAGTTGTTGCAGTTAAAAAGCTCGTAGTTGAATTTTGGACATTGCTGTACGGTACCGCGTAAGTGGTTTACTGTTCTTGGCTTTGTCTTTCCTTCTAGTTAACCTTTATGCACTTCATTGTGTGTACTGGCGATCTAGGACTTTTACTTTGAAAAAATTAGAGTGTTTAAAGCAGGCATTTGCTTGAATACATTAGCATGGAATAATAGAATAGGACTTTGGTTCTATTTTGTTGGTTTCTAGGACCGAAGTAATGATTAATAGGGATAGTTGGGGGCATTAGTATTTAATTGTC	Eukaryota	Opisthokonta	Fungi	Chytridiomycota	Chytridiomycotina	Neocallimastigomycetes	Cyllamyces	Cyllamyces_aberensis
TAGCGTATATTAAAGTTGTTGCAGTTAAAAAGCTCGTAGTTGAACCTTGGGTCTGGCTGGCCGGTCCGCCTCACCGCGAGTACTGGTCCGGCTGGACCTTTCCTTCTGGGGAACCCCATGGCCTTCACTGGCTGTGGGGGGAACCAGGACTTTTACTGTGAAAAAATTAGAGTGTTCAAAGCAGGCCTTTGCTCGAATACATTAGCATGGAATAATAGAATAGGACGTGTGGTTCTATTTTGTTGGTTTCTAGGACCGCCGTAATGATTAATAGGGATAGTCGGGGGCGTCAGTATTCAGCTGTC	Eukaryota	Opisthokonta	Fungi	Ascomycota	Pezizomycotina	Eurotiomycetes	NA	NA
TAGCGTATATTAAAGTTGTTGCAGTTAAAAAGCTCGTAGTTGAACCTTGGGCTTGGTTGGCCGGTCCGCTTTATGGCGAGTACTGGACCCAACCGAGCCTTTCCTTCTGGCTAACCATTCGCCCTTGTGGTGTTTGGCGAACCAGGACTTTTACTTTGAAAAAATTAGAGTGTTCAAAGCAGGCCTTTGCTCGAATATATTAGCATGGAATAATAGAATAGGACGTTATGGTTCTATTTTGTTGGTTTCTAGGACCATCGTAATGATTAATAGGGACGGTCGGGGGCATCAGTATTCAGTTGTC	Eukaryota	Opisthokonta	Fungi	Ascomycota	Saccharomycotina	Saccharomycetales	Candida	Candida_zeylanoides
TAGCGTATATTAAAGTTGTTGTGGTTAAAAAGCTCGTAGTTGAACCTTGGGCCTGGCTGGCCGGTCCGCCTCACCGCGTGCACTGGTCCGGCCGGGCCTTTCCTCCTGCGGAACCCGGCGCTCTTCACTGGGCGCCGCGGGGAAGCAGGACATTTACTTTGAAAAAATTAGAGTGCTCCAGGCAGGCCTATGCTCGAATACATTAGCATGGAATAATAAAATAGGACGCGCGGTTCTATTTTGTTGGTTTCTAGGACCGCCGTAATGATTAATAGGGACAGTCGGGGGCATCAGTATTCAAGCGTC	Eukaryota	Opisthokonta	Fungi	Ascomycota	Pezizomycotina	Sordariomycetes	Acremonium	Acremonium_breve
CTACCTGTTAATGCAGTAATCTCCCTCAACCCCTTCCTGAAAACGGGAAGGGGTTCTCCTTACAATCTGTGAACTTCACCACAACTCCATACATCTTCATCATCCTTTAGGCATTTGCACAATGCCGTACGTTACGTACTTCCTTATGCTAAGCCGTGCATAACGGAGGACTTATGGCTGGCTGGCATCTTGATACCAAAATGGCGCAGGATATCGTGGCACGTACCATGCGCATCATCGATACCAATATCAACGTAATGGATGCCCGTGGGCGAATTATCGGCAGCGGCGATCGTGAGCGTATTGGTGAATTGCACGAAGGTGCATTGCTGGTACTTTCACAGGGACGAGTCGTCGATATCGATGACGCGGTGGCACGTCATCTGCACGGTGTGCGGC…	Eukaryota	NA	NA	NA	NA	NA	NA	NA
TAGCGTATATTAAAGTTGTTGCCGTTAAAAAGCTCGTAGTCGAACTTCGGCCTCTGCCGCCCGGTCCGCCTATTTGGGTGTGTACTGGAGCGGTGGAGGCTTACCTCGTGGTGAACGATCATGCACTTTATTGGGTGTGGTCGGGAACCATGACTTTTACTGTGAAAAAATTAGAGTGTTCAAAGCAGGCTTACGCCCGAATACATTAGCATGGAATAATAAAATAGGACGTGCGGTCCTATTTTGTTGGTTTCTAGGATCGCCGTAATGATTAATAGGGATAGTTGGGGGCATTCGTATTCAATTGTC	Eukaryota	Opisthokonta	Fungi	Basidiomycota	Pucciniomycotina	Cystobasidiomycetes	NA	NA
TAGGGAATCTTCGGCAATGGGCGAAAGCCTGACCGAGCAACGCCGCGTGAATGATGAAGGCCTTCGGGTTGTAAAATTCTGTTATAAGGGAAGAATGACTCTAGTAGGAAATGGCTAGAGTGTGACGGTACCTTATGAGAAAGCCACGGCTAACTACGTGCCAGCAGCCGCGGTAATACGTAGGTGGCGAGCGTTATCCGGAATTATTGGGCGTAAAGAGCGCGCAGGTGGTTGATTAAGTCTGATGTGAAAGCCCACGGCTTAACCGTGGAGGGTCATTGGAAACTGGTCAACTTGAGTGCAGAAGAGGGAAGTGGAATTCCATGTGTAGCGGTGAAATGCGTAGAGATATGGAGGAACACCAGTGGCGAAGGCGGCTTCCTGGTCTGTAACTGACAC…	Eukaryota	NA	NA	NA	NA	NA	NA	NA
TAGCGTATATTAAAGTTGTTGCAGTTAAAAAGCTCGTAGTTGAACCTTGGGCCTGGCTGGCCGGTCCGCCTCACCGCGTGTACTGGTCCGGCCGGGCCTTTCCTTCTGGGGAGCCGCATGCCCTTCACTGGGCGTGTCGGGGAACCAGGACTTTTACTTTGAAAAAATTAGAGTGTTCAAAGCAGGCCTTTGCTCGAATACATTAGCATGGAATAATAGAATAGGACGTGCGGTTCTATTTTGTTGGTTTCTAGGACCGCCGTAATGATTAATAGGGATAGTCGGGGGCATCAGTATTCAATTGTC	Eukaryota	Opisthokonta	Fungi	Ascomycota	Pezizomycotina	Dothideomycetes	NA	NA
TAGCGTATATTAAAGTTGTTGCAGTTAAAAAGCTCGTAGTTGAACCTTGGGCCTGGTTGGTCGGTCCGCCTCGCGGCGTGCACTGATCCGACCGGGCCTTTCCTTCTGGGGAACCGCATGTCCTTCATTGGGCGTGTCGGGGATCCAGGACTTTTACTTTGAAAAAATTAGAGTGTTCAAAGCAGGCCTATGCTCGAATACATTAGCATGGAATGATAGAATAGGACGTGTGGTTCTATTTTGTTGGTTTCTAGGACCGCCGTAATGATTAATAGGGATAGTCGGGGGCATCAGTATTCCGTTGTC	Eukaryota	Opisthokonta	Fungi	Ascomycota	Pezizomycotina	Leotiomycetes	Thelebolus	Thelebolus_stercoreus
TAGCGTATATTAAAGTTGTTGCAGTTAAAAAGCTCGTAGTTGAATTTCTGGCCGGCGCTGTTCACGGCTCTCGCAGTCGGTTCAGGAGCCTGGTCATCCGTATGGGAAGCTAGCTCGTCCTTCGGTGGTCGGCTAGTGGATCATACACTTTACTTTGAAAAAATTAGAGTGTTTCAGGCAGGCAATTGCTTGGATACTGCAGCATGGAATAATGGAATAGGACTTTGACCTATTTGTTGGTTTCTTGAGGTCAAAGTAATGATTAATAGGGACAGTTGGGGGCATCCGTATTTAATTGTC	Eukaryota	Alveolata	Ciliophora	Colpodea	Colpodea_X	Colpodida	Colpoda	Colpoda_steinii
TAGCGTATATTAAAGTTGTTGTGGTTAAAAAGCTCGTAGTAGAAGCTCGGGCTCCGGCCGACCGGTCCGCCTCACCGCGTGCACTGGTTCGGCCGGGCCTTCACCTTCTGCGGAACCGCATCTCCTTCACTGGGGGTGTCGGGGAAACAGGACGTTTACTGTGAAAAAATTAGAGTGCTCCAGGCAGGCCTATGCTCGAATAGATTAGCATGGAATAATGGAATAGGACGTGTGGTCTTATTTCGTTGGTTTCTAGGACCGCCGTAATGATTAATAGGGATAGTCGGGGGCATCAGTATTCCGTTGTC	Eukaryota	Opisthokonta	Fungi	Ascomycota	Pezizomycotina	Sordariomycetes	Plectosphaerella	Plectosphaerella_sp.
TAGCGTATATTAAAGTTGTTGCAGTTAAAAAGCTCGTAGTTGAACTTGGGCCCTGGCTGGGCGGTCCGCCTAACGGCGAGTACTGCCTTTCAAGCTGGGGCTTATCCTCTTGTGTGAACCCAGTCGTACTTTGTGCGGTTGGGGGAACCAGGGAAATTACTTTGAAAAAATTAGAGTGTTCAAAGCAGGCCTCACGGCTCGAATAGATTAGCATGGAATAAGGGAACAGGACGTTGCGGTCCCGTTTCGTTGGTTTTTGGGATCGCCGTAATGATTAATAGGGACGGTCGGGGGCATTAGTATTCACAAGCT	Eukaryota	Opisthokonta	Fungi	Basidiomycota	Ustilaginomycotina	Ustilaginomycetes	Urocystis	Urocystis_colchici
TAGCGTATATTAAAGTTGTTGTGGTTAAAAAGCTCGTAGTTGAACCTTGGGCCTGGCTGGCCGGTCCGCCTCACCGCGTGTACTGGTCCGGCCGGGCCTTTCCCTCTGTGGAACCCTATGCCCTTCACTGGGTGTAGCGGGGAAACAGGACTTTTACTTTGAAAAAATTAGAGTGCTCCAGGCAGGCCTTTGCTCGAATACATTAGCATGGAATAATAAAATAGGACGTGTGGTTCTATTTTGTTGGTTTCTAGGACCGCCGTAATGATTAATAGGGACAGTCGGGGGCATCAGTATTCAATTGTC	Eukaryota	Opisthokonta	Fungi	Ascomycota	Pezizomycotina	Sordariomycetes	Bionectria	Bionectria_ochroleuca
TAGCGTATATTAAAGTTGTTGCAGTTAAAAAGCTCGTAGTTGAATTTTGGACATCGCTGTACGGTACCGCGTAAGTGGTTTACTGTTCTTGGCTTTGTCTTTCCTTCTAGTTAACCTTTATGCACTTCATTGTGTGTATTGGCGATCTAGGACTTTTACTTTGAAAAAATTAGAGTGTTTAAAGCAGGCATTTGCTTGAATACATTAGCATGGAATAATAGAATAGGACTTTGGTTCTATTTTGTTGGTTTCTAGGACCGAAGTAATGATTAATAGGGATAGTTGGGGGCATTAGTATTTAATTGTC	Eukaryota	Opisthokonta	Fungi	Chytridiomycota	Chytridiomycotina	Neocallimastigomycetes	Cyllamyces	Cyllamyces_aberensis
TAGCGTATATTAAAGTTGTTGCAGTTAAAAAGCTCGTAGTTGAACCTTGGGCCTGGCTGGCCGGTCCGCCTCACCGCGTGTACTGGTCCGGCCGGGCCTTTCCTTCTGGGGAACCTCATGCCCTTCACTGGGCGTGTTGGGGAACCAGGACTTTTACTTTGAAAAAATTAGAGTGTTCAAAGCATGCCTTTGCTCGAATACATTAGCATGGAATAATAGAATAGGACGTGTGGTTCTATTTTGTTGGTTTCTAGGACCGCCGTAATGATTAATAGGGATAGTCGGGGGCATCAGTATTCAATCGTC	Eukaryota	Opisthokonta	Fungi	Ascomycota	Pezizomycotina	Dothideomycetes	Davidiella	Davidiella_macrospora
TAGCGTATATTAAAGTTGTTGTGGTTAAAAAGCTCGTAGTTGAACCTTGGGCCTGGCTGGCCGGTCCGCCTCACCGCGTGTACTGGTCCGGCCGGGCCTTTCCCTCTGTGGAACCCCATGCCCTTCACTGGGTGTGGCGGGGAAACAGGACTTTTACTTTGAAAAAATTAGAGTGCTCCAGGCAGGCCTATGCTCGAATACATTAGCATGGAATAATAGAATAGGACGTGTGGTTCTATTTTGTTGGTTTCTAGGACCGCCGTAATGATTAATAGGGATAGTCGGGGGCATCAGTATTCCGTTGTC	Eukaryota	Opisthokonta	Fungi	Ascomycota	Pezizomycotina	Sordariomycetes	NA	NA
TAGCGTATATTAAAGTTGTTGCAGTTAAAAAGCTCGTAGTTGAAAATCTGGCCGGTGCTATTCTCGGCTCCCTGAGTCGGTGTAGCGCCTGGTCATCCGTACGGGAAACTAGCTCGACCTTCACTGGTCGGCTAGTGGATCGTACACTTTACTTTGAAAAAATTAGAGTGTTTCAGGCAGGCAATTGCTTGGATACTGTAGCATGGAATAATGGAATAGGACTTTGACCTATTTGTTGGTTTCTCGAGGTCAAAGTAATGATTAATAGGGACAGTTGGGGGCATTCGTATTTAATTGTC	Eukaryota	Alveolata	Ciliophora	Colpodea	Colpodea_X	Colpodida	Colpodida_X	Colpodida_X_sp.
TAGCGTATATTAAAGTTGTTGCAGTTAAAAAGCTCGTAGTTGAACCTTGGGCCTGGCTGGCCGGTCCGCCTCACCGCGTGCACTGGTCCGGCCGGGCCTTTCCCTCTGGGGAACCGCATGCCCTTCACTGGGTGTGTCGGGGAACCAGGACTTTTACTTTGAACAAATTAGATCGCTTAAAGAAGGCCTATGCTCGAATACATTAGCATGGAATAATAGAATAGGACGTGTGGTTCTATTTTGTTGGTTTCTAGGACCGCCGTAATGATTAATAGGGACAGTCGGGGGCATCAGTATTCAATTGTC	Eukaryota	Opisthokonta	Fungi	Ascomycota	Pezizomycotina	Sordariomycetes	Coniochaeta	Coniochaeta_velutina
TAGCGTATATTAAAGTTGTTGCAGTTAAAAAGCTCGTAGTTGAACCTTGGGCCTGGTTGGTCGGTCCGCCTCGCGGCGTGCACTGATCCGACCGGGCCTTTCCTTCTGGGGAACCGCATGTCCTTCATTGGGCGTGTCGGGGATCCAGGACTTTTACTTTGAAAAAATTAGAGTGTTCAAAGCAGGCATATGCTCGAATACATTAGCATGGAATAATAGAATAGGACGTGTGGTTCTATTTTGTTGGTTTCTAGGACCGCCGTAATGATTAATAGGGATAGTCGGGGGCATCAGTATTCCGTTGTC	Eukaryota	Opisthokonta	Fungi	Ascomycota	Pezizomycotina	Leotiomycetes	Thelebolus	Thelebolus_stercoreus
TAGCGTATATTAAAATTGCTGCAGTTAAAGCGTCCGTAGTTGAATTTCGTCCATTCGAGATGGATGCAGCGGCTCTTCGTGAGTTTGCTTGCGCTTTCTCCTTTGGACTTGGATAGAGCGAGGGCAACCTTGATCTATCCCGTTACTTTGAGCAAATTGGAGTGCTCCAACCAGGCTATAGCTTGAACAGCTCAGCATGGAATAACAAGATAGGACTTTGGTTCTTCTTCGTTGGTGTCATGAACCAAAAGTAATGGTTGATAAGGACATACGGGGGCATTTGTACTTGCTGGAG	Eukaryota	Alveolata	Apicomplexa	Gregarinomorphea	Eugregarinorida	Gregarinidae	Leidyana1	Gregarina_caledia
TAGCGTATATTAAAGTTGTTGCAGTTAAAACGTCCGTAGTCGAACGTCAGCCTTTAGCAGTGCACAGCTTCCTTCACTGGTTGCTGTGTCACTTGCTATGGCTTTAATAGGATCTTCCTTCGGGGAGTTCCTGATTACCGTGAGCAAATCAGAGTGTTTAAAGCAGGCTTTATGGCTTGAATGAGTTAGCATGGGATAACGGAATACGACTATGGTCTATTTCGTTGGTTTTAAAGACCAAAGTAATGATGAATAGGAGTGGTCGAGGGTATTTGTATTTGGGCGCT	Eukaryota	Opisthokonta	Fungi	Mucoromycota	Mucoromycotina	Mucoromycotina_X	Rhizomucor	Rhizomucor_pusillus
TAGCGTATATTAAAGTTGTTGCAGTTAAAAAGCTCGTAGTTGGATTTCGGGCGGGGTCCGCCGGTCCGCCCTTTGGGTGTGCACTGGTGGGGTCTGCCTTGCTGCCGGGGACGGGCTCCTGGGCTTCACTGTCTGGGACCCGGAGTCGGCGAGGTTACTTTGAGTAAATTAGAGTGTTCAAAGCAGGCATACGCTCTGAATACGTTAGCATGGAATAACACGATAGGACTCTGGCCTATCTTGTTGGTCTGTGGGACCGGAGTAATGATTAAGAGGGACAGTCGGGGGCATTCGTATTTCATTGTC	Eukaryota	Archaeplastida	Chlorophyta	NA	NA	NA	NA	NA
TAGCGTATATTAAAGTTGTTGCAGTTAAAAAGCTCGTAGTTGAACCTTGGGCCTGGTTGGTCGGTCCGCCTCGCGGCGTGCACTGATCCGACCGGGCCTTTCCTTCTGGGGAACCGCATGTCCTTCATTGGGCGTGTCGGGGATCCAGGACTTTTACTTTGAAAAAATTAGAGTGTTTAAAGCAGGCTTATGCTTGAATACATTAGCATGGAATAATAGAATAGGACGTGTGGTTCTATTTTGTTGGTTTCTAGGACCGCCGTAATGATTAATAGGGATAGTCGGGGGCATCAGTATTCCGTTGTC	Eukaryota	Opisthokonta	Fungi	Ascomycota	Pezizomycotina	Leotiomycetes	Thelebolus	Thelebolus_stercoreus
TAGGGAATCTTCCGCAATGGACGAAAGTCTGACGGAGCAACGCCGCGTGAGCGATGAAGGCCTTCGGGTCGTAAAGCTCTGTTGTTAGGGAAGAACAAGTACCGGAGTAACTGTCGGTACCTTGACGGTACCTAACCAGAAAGCCACGGCTAACTACGTGCCAGCAGCCGCGGTAATACGTAGGTGGCAAGCGTTGTCCGGAATTATTGGGCGTAAAGCGCGCGCAGGCGGTCCTTTAAGTCTGATGTGAAAGCCCACGGCTCAACCGTGGAGGGTCATTGGAAACTGGGGGACTTGAGTACAGAAGAGGAAAGCGGAATTCCACGTGTAGCGGTGAAATGCGTAGAGATGTGGAGGAACACCAGTGGCGAAGGCGGCTTTCTGGTCTGTAACTGACGC…	Eukaryota	NA	NA	NA	NA	NA	NA	NA
TAGTGTATATTAGAGTTGTTGCAGTTAAAAAGCTCGTAGTTGGATTTCTGCTGTGGTCATCCGGTACCGCCCGTATGGGTGCGCACCTGGTTTGGCTCCGGCTTTCTTCCTGTAGCCGTCCGCGCTTAATTGCGTGTACTGTGTTACGGAACTTTTACTTTGAGAAAAATAGAGTGTTTCAAGCAGGCTTGTCGCCCTGAATACTTCAGCATGGAATAATAGGATAGGACCTTGGTTCTATTTTGTTGGTTTCTAGGACCAAGGTAATGATTAATAGGGACAGTTGGGGGCATTCGTATTTAACTGTC	Eukaryota	Alveolata	Apicomplexa	Coccidiomorphea	Eimeriida	Eimeriidae	Eimeria3	Eimeria3_bovis
TAGCGTATATTAAAGTTGTTGTGGTTAAAAAGCTCGTAGTTGAACCTTGGGCCTGGCTGGCCGGTCCGCCTCACCGCGTGCACTGGTCCGGCCGGGCCTTTCCCTCTGCGGAACCCCATGCCCTTCACTGGGCGTGGCGGGGAAGCAGGACTTTTACTTTGAAAAAATTAGAGTGCTCAAGGCAGGCCTATGCTCGAATACATTAGCATGGAATAATAAAATAGGACGTGCGGTTCTATTTTGTTGGTTTCTAGGACCGCCGTAATGATTAATAGGGACAGTCGGGGGCATCAGTATTCAGTTGCT	Eukaryota	Opisthokonta	Fungi	Ascomycota	Pezizomycotina	Sordariomycetes	NA	NA
TAGCGTATATTAAAGTTGTTGCAGTTAAAAAGCTCGTAGTTGAACCTTGGGCCTGGTTGGTCGGTCCGCCTCGCGGCGTGCACTGATCCGACCGGGCCTTTCCTTCTGGGGAACCGCATGTCCTTCATTGGGCGTGTCGGGGATCCAGGACTTTTACTTTGAAAAAATTAGAGTGTTCAAAGCAGGCCTTTGCTCGAATATATTAGCATGGAATAATAGAATAGGACGTTATGGTTCTATTTTGTTGGTTTCTAGGACCATCGTAATGATTAATAGGGACGGTCGGGGGCATCAGTATTCAGTTGTC	Eukaryota	Opisthokonta	Fungi	Ascomycota	NA	NA	NA	NA
TAGCGTATATTAAAGTTGTTGCAGTTAAAAAGCTCGTAGTTGAATATCTGGCCGGTGCTGTTCTCGGCTCCCTGAGTCGGCTCAGCGCCTGGTCATCCGTATGGGAAACTAGCTCGACCTTCACTGGTCGGCTAGTGGATCATACACTTTACTTTGAAAAAATTAGAGTGTTTCAGGCAGGCAATTGCTTGGATACTGTAGCATGGAATAATGGAATAGGACTTTGACCTATTTGTTGGTTTCTCGAGGTCAAAGTAATGATTAATAGGGACAGTTGGGGGCATTCGTATTTAATTGTC	Eukaryota	Alveolata	Ciliophora	Colpodea	Colpodea_X	Colpodida	Colpoda	Colpoda_inflata
TAGCGTATATTAAAGTTGTTGTGGTTAAAAAGCTCGTAGTTGAACCTTGGGCCTGGCTGGCCGGTCCGCCTCACCGCGTGTACTGGTCCGGCCGGGCCTTTCCCTCTGTGGAACCTCATGCCCTTCACTGGGCGTGACGGGGAAACAGGACTTTTACTGTGAAAAAATTAGAGTGCTCCAGGCAGGCCTATGCTCGAATACATTAGCATGGAATAATGAAATAGGACGTGCGGTTCTATTTTGTTGGTTTCTAGGACCGCCGTAATGATTAATAGGGACAGTCGGGGGCATCAGTATTCAATTGTC	Eukaryota	Opisthokonta	Fungi	Ascomycota	Pezizomycotina	Sordariomycetes	Simplicillium	Simplicillium_lanosoniveum
TAGCGTATATTAAAGTTGTTGCAGTTAAAAAGCTCGTAGTTGAACTTTGGGCCTGGGCGGACGGTCTACCTATGGTAAGCACTGTTGCGGCCGGGTCTTTCCTTCTGGCTAGCCCTTGGGCGAACCAGGACGATTACTTTGAGGAAATTAGAGTGTTCAAAGCAGGCCTTTGCTCGGATATATTAGCATGGAATAATAGAATAGGACGCATGGTTCTATTTTGTTGGTTTCTAGGACCATCGTAATGATTAATAGGGACGGTCGGGGGCATCAGTATTCAGTCGTC	Eukaryota	Opisthokonta	Fungi	Ascomycota	Saccharomycotina	Saccharomycetales	Pichia	Pichia_kudriavzevii
TAGCGTATATTAAAGTTGTTGAGGTTAAAAAGCTCGTAGTTGAACCTTGGGCCTAGCCGGCCGGTCCGCCTCACCGCGTGCACTGGCTCGGCTGGGCCTTTCCTTCTGGAGAACCGCATGCCCTTCACTGGGTGTGCCGGGGAACCAGGACTTTTACTCTGAACAAATTAGATCGCTTAAAGAAGGCCTATGCTCGAATACATTAGCATGGAATAATAGAATAGGACGTGTGGTTCTATTTTGTTGGTTTCTAGGACCGCCGTAATGATTAATAGGGACAGTCGGGGGCATCAGTATTCAATTGTC	Eukaryota	Opisthokonta	Fungi	Ascomycota	Pezizomycotina	Sordariomycetes	NA	NA
TAGCGTATATTAAAGTTGTTGCAGTTAAAAAGCTCGTAGTTGGATTTCGGAAGGTCTTTAGTGGTCCGCCCCTTCGGGGAGCGGGTCACTGGCCTCCTATGTTCCTAACGGTCCTCATCCGCGAGGGTGGGGAATCAACCGCTAGGATCGTTTACTTTGAGGAAATTAGAGTGTTCAAAGCAGGCGTAACTCGCCTCCGAATACGTTAGCATGGGATAATGGAATACGACTTCGGTCTTGTTTCGTTGGTTTCGCTTGGCTGAAGTAATGATTGATAGGGACAGTTGGGGGCATTAGTATTTAGTTGTC	Eukaryota	Amoebozoa	Lobosa	Tubulinea	Echinamoebida	Vermamoebidae	Hartmannella	Hartmannella_vermiformis
TAGCGTATATTAAAGTTGTTGCAGTTAAAAAGCTCGTAGTTGAACCTTGGGCCTGGCTGGCCGGTCCGTCTCATCGCGTGTACTGGTCCGGCCGGGCCTTTCCTTCTGGCTAGGCACATGCCCTTTACTGGGTGTGTGTCCGAACCAGGACTTTTACTTTGAAAAAATTAGAGTGTTCAAAGCAGGCATATGCTCGAATACATTAGCATGGAATAATAGAATAGGACGTGTGGTTCTATTTTGTTGGTTTCTAGGACCGCCGTAATGATTAATAGGGATAGTCGGGGGCATCAGTATTCAATTGTC	Eukaryota	Opisthokonta	Fungi	Ascomycota	Pezizomycotina	Pezizomycetes	Ascobolus	Ascobolus_sp.
TAGCGTATATTAAAGTTGTTGAGGTTAAAAAGCTCGTAGTTGAACCTTGGGCCCAGCCGGCCGGTCCGCCTCACCGCGTGCACTGGCTCGGCCGGGCCTTTCCTTCTGGGGAGCCGCATGCCCTTCACTGGGTGTGCCGGGGAACCAGGACTTTTACTCTGAACAAATTAGATCGCTTAAAGAAGGCCTATGCTCGAATACATTAGCATGGAATAATAGAATAGGACGCGTGGTTCTATTTTGTTGGTTTCTAGGACCGCCGTAATGATTAATAGGGATAGTCGGGGGCATCAGTATTCCGTTGTC	Eukaryota	Opisthokonta	Fungi	Ascomycota	Pezizomycotina	Sordariomycetes	NA	NA
TGGGGAATATTGCACAATGGGGGAAACCCTGATGCAGCGACGCCGCGTGAGTGAAGAAGTATTTCGGTATGTAAAGCTCTATCAGCAGGGAAGAAGATGACGGTACCTGCACAAGAAGCCCCGGCTAACTACGTGCCAGCAGCCGCGGTAATACGTAGGGGGCAAGCGTTATCCGGATTTACTGGGTGTAAAGGGAGCGCAGACGGAAGGCCAAGTCAGGTGTGAAAGGCATGGGCTCAACCCATGGACTGCACTTGAAACTGGTCATCTCGAGTATCGGAGGGGCAGGCGGAATTCCTGGTGTAGCGGTGAAATGCGTAGATATCAGGAAGAACACCGGTGGCGAAGGCGGCCTGCTGGACGATAACTGACGTTGAGGCTCGAAAGCGTGGGGAGCAA…	Eukaryota	NA	NA	NA	NA	NA	NA	NA
TAGCGTATATTAAAGTTGTTGCAGTTAAAAAGCTCGTAGTTGAACCTTGGGCCTGGTTGGTCGGTCCGCCTCGCGGCGTGCACTGATCCGACCGGGCCTTTCCTTCTGGGGAACCGCATGTCCTTCATTGGGCGTGTCGGGGATCCAGGACTTTTACTTTGAAAAAATTAGAGTGTTCAAAGCAGGCCTATGCTCGAATACATTAGCATGGAATAATAGAATAGGACGTGTGGTTCTATTTTGTTGGTTTCTAGGACCATCGTAATGATTAATAGGGACGGTCGGGGGCATCAGTATTCAGTTGTC	Eukaryota	Opisthokonta	Fungi	Ascomycota	Pezizomycotina	Leotiomycetes	Thelebolus	NA
TAGCGTATATTAAAGTTGTTGCAGTTAAAAAGCTCGTAGTTGAACTTTGGGCCTGGGCGGACGGTCTACCTATGGTAAGCACTGTTGCGGCCGGGTCTTTCCTTCTGGCTAGCCCTCGGGCGAACCAGGACGATTACTTTGAGGAAATTAGAGTGTTCAAAGCAGGCCTTTGCTCGGATATATTAGCATGGAATAATAGAATAGGACGCATGGTTCTATTTTGTTGGTTTCTAGGACCATCGTAATGATTAATAGGGATAGTCGGGGGCATCAGTATTCCGTTGTC	Eukaryota	Opisthokonta	Fungi	Ascomycota	Saccharomycotina	Saccharomycetales	Pichia	Pichia_kudriavzevii
TAGCGTATATTAAAGTTGTTGCAGTTAAAAAGCTCGTAGTTGAACCTTGGGCTTGGTTGGCCGGTCCGCTTTATGGCGAGTACTGGACCCAACCGAGCCTTTCCTTCTGGCTAACCATTCGCCCTTGTGGTGTTTGGCGAACCAGGACTTTTACTTTGAAAAAATTAGAGTGTTCAAAGCAGGCCTATGCTCGAATACATTAGCATGGAATAATAGAATAGGACGTGTGGTTCTATTTTGTTGGTTTCTAGGACCGCCGTAATGATTAATAGGGATAGTCGGGGGCATCAGTATTCCGTTGTC	Eukaryota	Opisthokonta	Fungi	Ascomycota	Saccharomycotina	Saccharomycetales	Candida	Candida_zeylanoides
TAGCGTATATTAAAGTTGTTGAGGTTAAAAAGCTCGTAGTTGAACCTTGGGCCTAGCCGGCCGGTCCGCCTCACCGCGTGCACTGGCTCGGTTGGGCCTTTCCTTCTGGAGAACCCCATGCCCTTCACTGGGTGTGGCGGGGAACCAGGACTTTTACTTTGAAAAAATTAGAGTGTTCAAAGCAGGCCTATGCTCGAATACATTAGCATGGAATAATAGAATAGGACGTGTGGTTCTATTTTGTTGGTTTCTAGGACCGCCGTAATGATTAATAGGGATAGTCGGGGGCATCAGTATTCCGTTGTC	Eukaryota	Opisthokonta	Fungi	Ascomycota	Pezizomycotina	Sordariomycetes	NA	NA
TAGCGTATATTAAAGTTGTTGCAGTTAAAAAGCTCGTAGTTGAACCTTGGGCCTGGTTGGTCGGTCCGCCTCGCGGCGTGCACTGATCCGACCGGGCCTTTCCTTCTGGGGAACCGCATGTCCTTCATTGGGCGTGTCGGGGATCCAGGACTTTTACTTTGAAAAAATTAGAGTGTTCAAAGCAGGCCATAGGCCCGAATATATTAGCATGGAATAACAGAATAGGACGTGCGGTTCTATTTTGTTGGTTTCTAGGACCGCCGTAATGATTAATAGGGATAGTCGGGGGCATCAGTATTCCGTTGTC	Eukaryota	Opisthokonta	Fungi	Ascomycota	Pezizomycotina	Leotiomycetes	Thelebolus	NA
TAGCGTATATTAAAGTTGTTGCAGTTAAAAAGCTCGTAGTTGAACTTCAGGCCCGACGGGGTGGTCTGCCTCACGGTATGTACTATCCGGTTGGGCCTTACCTCCTGGTGAGCCCGTATGTCGTTTACTCGGTGTGCGGGGGAACCAGGAATTTTACTTTGAAAAAATTAGAGTGTTCAAAGCAGGCATATGCCCGAATACATTAGCATGGAATAATAGAATAGGACGTGCGGTTCTATTTTGTTGGTTTCTAGGATCGCCGTAATGATTAATAGGGACGGTTGGGGGCATTAGTATTCAGTTGCT	Eukaryota	Opisthokonta	Fungi	Basidiomycota	Agaricomycotina	Tremellomycetes	Cryptococcus	Cryptococcus_vishniacii
TAGCGTATATTAAAATTGTTGCAGTTAAAAAGCTCGTAGTTGGATTTCTGGTTTGGCGCACTTGGCCCGCTGCGGTTACGTAGTTGTGTGCCGGTGTGCGCCTACCATCCATCTAGAGAACTATTACGCCCTTCACTGGGTTGTGGTAGGTATCTAGATCTTTTACTTTGAAAAAATTAGAGTGTTTAAAGCAGGCTTGTGCTATGAATACATTAGCATGGAATAATAATTTAGGACTTTAGTCTTATTTTGTTGGTTTCTAGGACTGAAGTAATGATTGATAGGGATAGTTGGGGGTGCTAGTATTCAGCGGCC	Eukaryota	Rhizaria	Cercozoa	Filosa-Sarcomonadea	Cercomonadida	Cercomonadidae	Cercomonas	Cercomonas_clavideferens
TGGGGAATATTGCACAATGGGCGCAAGCCTGATGCAGCCATGCCGCGTGTATGAAGAAGGCCTTCGGGTTGTAAAGTACTTTCAGCGGGGAGGAAGGTGTTGAGGTTAATAACCTCAGCAATTGACGTTACCCGCAGAAGAAGCACCGGCTAACTCCGTGCCAGCAGCCGCGGTAATACGGAGGGTGCAAGCGTTAATCGGAATTACTGGGCGTAAAGCGCACGCAGGCGGTCTGTCAAGTCGGATGTGAAATCCCCGGGCTCAACCTGGGAACTGCATTCGAAACTGGCAGGCTAGAGTCTTGTAGAGGGGGGTAGAATTCCAGGTGTAGCGGTGAAATGCGTAGAGATCTGGAGGAATACCGGTGGCGAAGGCGGCCCCCTGGACAAAGACTGACGC…	Eukaryota	NA	NA	NA	NA	NA	NA	NA
TAGCGTATATTAAAGTTGTTGCAGTTAAAAAGCTCGTAGTTGAACTTTGGGCCCGGTTGGCCGGTCCGATTTTTTCGTGTACTGGATTTCCAACGGGGCCTTTCCTTCTGGCTAACCTTGAGTCCTTGTGGCTCTTGGCGAACCAGGACTTTTACTTTGAAAAAATTAGAGTGTTCAAAGCAGGCGTATTGCTCGAATATATTAGCATGGAATAATAGAATAGGACGTTTGGTTCTATTTTGTTGGTTTCTAGGACCATCGTAATGATTAATAGGGACGGTCGGGGGCATCAGTATTCAATTGTC	Eukaryota	Opisthokonta	Fungi	Ascomycota	Saccharomycotina	Saccharomycetales	Saccharomyces	Saccharomyces_cerevisiae
TGGGGGATATTGCACAATGGGCGCAAGCCTGATGCAGCGACGCCGCGTGAGTGAAGAAGTATTTCGGTATGTAAAGCTCTATCAGCAGGGAAGAAAGGCCCATTATGGGAGATGACGGTACCTGACTAAGAAGCCCCGGCTAACTACGTGCCAGCAGCCGCGGTAATACGTAGGGGGCAAGCGTTATCCGGATTTACTGGGTGTAAAGGGAGCGCAGACGGAACTGCAAGTCTGATGTGAAAGCCCGGGGCTCAACCGCGGGACTGCATTGGAAACTGTAGATCTGGAGTGCCGGAGGGGCAAGCGGAATTCCTGGTGTAGCGGTGAAATGCGTAGATATCAGGAGGAACACCGGCGGCGAAGGCGGCTTGCTGGACGGCAACTGACGTTGAGGCTCGA…	Eukaryota	NA	NA	NA	NA	NA	NA	NA
TAGCGTATATTAAAGTTGTTGCAGTTAAAAAGCTCGTAGTTGAACCTTGGGCCTGGCTGGCCGGTCCGCCTCACCGCGTGCACTGGTCCGGCCGGGCCTTTCCTCCTGGGGAGCCGCATGCCCTTCACTGGGTGTGTCGGGGAACCAGGACTTTTACTTTGAAAAAATTAGAGTGTTCAAAGCAGGCCTATGCTCGAATACATTAGCATGGAATAATAGAATAGGACGTGTGGTTCTATTTTGTTGGTTTCTAGGACCGCCGTAATGATTAATAGGGATAGTCGGGGGCATCAGTATTCCGTTGTC	Eukaryota	Opisthokonta	Fungi	Ascomycota	Pezizomycotina	NA	NA	NA
TAGCGTATATTAAAGTTGTTGCAGTTAAAACGTCCGTAGTCAAATTTTAGCCTTTAGATGAGGTGGCCTGGTCTTCATTGATCAAGCTCGCTTTTATCGAGGCTTTTTTTCTGGTTATGCTATGAATAGCTTCGGTTGTTTATAGTCTCTAGCCAGATGATTACCATGAGCAAATCAGAGTGTTTAAAGCAGGCTTTCAAGCTTGAATGTGTTAGCATGGAATAATGAAATATGACTTTAGTCCCTATTTCGTTGGTTCAGGAACTTAAGTAATGATGAATAGAAACGGTTGGGGACATTTGTATTTGGTCGCT	Eukaryota	Opisthokonta	Fungi	Mucoromycota	Mucoromycotina	Mucoromycotina_X	Mucor	Mucor_circinelloides
TAGCGTATATTAAAGTTGTTGCAGTTAAAAAGCTCGTAGTTGAATTTTGGACTTAGCTGTACGGTACTGCGTAAGCAGTTTACTGTTCTTGGCTTTGTCTTTCCTTCTAGTTAACCTTTATGCACTTCATTGTGTGTACTGGCGATCTAGGACTTTTACTTTGAAAAAATTAGAGTGTTTAAAGCAGGCTTATGCTTGAATACATTAGCATGGAATAATAGAATAGGACTTTGGTTCTATTTTGTTGGTTTCTAGGACCGAAGTAATGATTAATAGGGATAGTTGGGGGCATTAGTATTTAATTGTC	Eukaryota	Opisthokonta	Fungi	Chytridiomycota	Chytridiomycotina	Neocallimastigomycetes	Piromyces	Piromyces_sp.
TAGCGTATATTAAAGTTGTTGCAGTTAAAAAGCTCGTAGTTGAACCTTGGGCCTGGTTGGTCGGTCCGCCTCGCGGCGTGCACTGATCCGACCGGGCCTTTCCTTCTGGGGAACCGCATGTCCTTCATTGGGCGTGTCGGGGATCCAGGACTTTTACTTTGAAAAAATTAGAGTGTTCAAAGCAGGCCTATGCTCGAATACATTAGCATGGAATAATAGAATAGGACGTGTGGTTCTATTTTGTTGGTTTCTAGGACCGCCGTAATGATTAATAGGGATAGTCGGGGGCATCAGTATTCAGTTGTC	Eukaryota	Opisthokonta	Fungi	Ascomycota	Pezizomycotina	Leotiomycetes	Thelebolus	Thelebolus_stercoreus
TAGCGTATATTAAAGTTGTTGCAGTTAAAAAGCTCGTAGTTGAACCTTGGGCCTGGCTGGCCGGTCCGCCTCACCGCGTGTACTGGTCCTGCCGGGCCTTTCCTTCTGGGGAACCTCATGCCCTTCACTGGGCGTGTTGGGGAACCAGGACTTTTACTTTGAAAAAATTAGAGTGTTCAAAGCAGGCCTTTGCTCGAATACATTAGCATGGAATAATAGAATAGGACGTGTGGTTCTATTTTGTTGGTTTCTAGGACCGCCGTAATGATTAATAGGGATAGTCGGGGGCATCAGTATTCAATCGTC	Eukaryota	Opisthokonta	Fungi	Ascomycota	Pezizomycotina	Dothideomycetes	Davidiella	Davidiella_macrospora
TAGCGTATATTAAAGTTGTTGCAGTTAAAAAGCTCGTAGTTGAACCTTGGGTCTGGCTGGCCGGTCCGCCTCACCGCGAGTACTGGTCCGGCTGGACCTTTCCTTCTGGGGAATCCCATGGCCTTCACTGGCTGTGGGTGGAACCAGGACTTTTACTGTGAAAAAATTAGAGTGTTCAAAGCAGGCCTTTGCTCGAATACGTTAGCATGGAATAATAAAATAGGGCGTGCGGTTCTATTTTGTTGGTTTCTAGAGACGCCGCAATGATTAACAGGAACAGTCGGGGGCATCAGTATTCAATTGTC	Eukaryota	Opisthokonta	Fungi	Ascomycota	Pezizomycotina	Eurotiomycetes	Aspergillus	Aspergillus_sp.
TAGGGAATATTGCACAATGGGGGAAACCCTGATGCAGCGACGCCGCGTGAGTGATGAAGTATTTCGGTACGTAAAACTCTATCAGCAGGGAAGATAATGACGGTACCTGACTAAGAAGCCCCGGCTAACTACGTGCCAGCAGCCGCGGTAATACGTAGGGGGCAAGCGTTATCCGGATTTACTGGGTGTAAAGGGAGTGTAGGTGGTCTGGCAAGTCAGATGTGAAAGCCCGCGGCTCAACTGCGGGACTGCATTTGAAACTGTCAGACTGGAGTGCAGGAGAGGAAAGTGGAATTCCTAGTGTAGCGGTGAAATGCGTAGATATTAGGAAGAACACCAGTGGCGAAGGCGGCTTTCTGGACTGTAACTGACACTGAGGCTCGAAAGCGTGGGGAGCAA…	Eukaryota	NA	NA	NA	NA	NA	NA	NA
TGGGGAATCTTGCACAATGGGCGAAAGCCTGATGCAGCGACGCCGCGTGCGGGAAGAAGGCCCTCGGGTTGTAAACCGCTTTCAGCAGGGACGAGGCGAGAGTGACGGTACCTGCAGAAGAAGCCCCGGCTAACTACGTGCCAGCAGCCGCGGTAATACGTAGGGGGCGAGCGTTATCCGGATTCATTGGGCGTAAAGCGCGCGTAGGCGGCCTGTTAGGTCGGGAGTCAAATCCGGGGGCTCAACCCCCGCCCGCTCCCGATACCGGCGGGCTTGAGTCTGGTAGGGGAAGGTGGAACTCCAAGTGTAGCGGTGGAATGCGCAGATATTTGGAAGAACACCGGTGGCGAAGGCGGCCTTCTGGGCCACGACTGACGCTGAGGCGCGAAAGCTAGGGGA…	Eukaryota	NA	NA	NA	NA	NA	NA	NA
TAGGGAATCTTCCGCAATGGACGAAAGTCTGACGGAGCAACGCCGCGTGAGTGAAGAAGGTTTTCGGATCGTAAAACTCTGTTGTTAGAGAAGAACAAGGATGAGAGTAACTGCTCATCCCTTGACGGTATCTAACCAGAAAGCCATGGCTAACTACGTGCCAGCAGCCGCGGTAATACGTAGATGGCAAGCGTTGTCCGGATTTATTGGGCGTAAAGCGAGCGCAGGCGGTTCTTTAAGTCTGATGTGAAAGCCCCTGGCTCAACCAGGGAGGGTCATTGGAAACTGGAGAACTTGAGTGCAGAAGAGGAAAGTGGAATTCCATGTGTAGCGGTGAAATGCGTAGATATATGGAGGAACACCAGTGGCGAAGGCGACTTTCTGGTCTGTAACTGACGC…	Eukaryota	NA	NA	NA	NA	NA	NA	NA
TAGCGTATATTAAAGTTGTTGTGGTTAAAAAGCTCGTAGTTGAACCTTGGGCCTGGCTGGCCGGTCCGCCTCACCGCGTGTACTGGTCCGGCCGGGCCTTTCCCTCTGTGGAACCCCATGCCCTTCACTGGGTGTGGCGGGGAAACAGGACTTTTACTTTGAAAAAATTAGAGTGTTCAAAGCAGGCCTATGCTCGAATACATTAGCATGGAATAATAGAATAGGACGTGTGGTTCTATTTTGTTGGTTTCTAGGACCGCCGTAATGATTAATAGGGATAGTCGGGGGCATCAGTATTCCGTTGTC	Eukaryota	Opisthokonta	Fungi	Ascomycota	Pezizomycotina	Sordariomycetes	NA	NA
TAGCGTATATTAAAGTTGTTGCAGTTAAAAAGCTCGTAGTTGAACTTTGGGCTTGGTCAGCCGGTCCGCTTTTTTGCGTGTACTGGTCCTGACCGAGCCTTTCCTTCTGGCTAACCTGTCTCTCGGGGCAGGCGAACCAGGACTTTTACTTTGAAAAAATTAGAGTGTTCAAAGCAGGCCTTTGCTCGAATATATTAGCATGGAATAATAGAATAGGACGTTTGGTTCTATTTTGTTGGTTTCTAGGACCATCGTAATGATTAATAGGGACGGTCGGGGGCATCAGTATTCAATTGTC	Eukaryota	Opisthokonta	Fungi	Ascomycota	Saccharomycotina	Saccharomycetales	Wickerhamomyces	Wickerhamomyces_anomalus
TAGCGTATATTAAAATTGTTGCCGTTAAAAAGCTCGTAGTCGAACTTCGGGCTCTGTCAGCCGGTCCGCCTTCTTGGTGTGTACTTGTTTGATGGAGCCTTACCTCCTGGTGAACGGCGATGTCCTTTACTGGGTGTCGTCGCAAACCAGGACTTTTACTTTGAAAAAATTAGAGTGTTCAAAGCAGGCCTTTGCCCGAATACATTAGCATGGAATAATAAAATAGGACGCGCGTTCCCATTTTGTTGGTTTCTGAGATCGCCGTAATGATTAATAGGGATAGTTGGGGGCATTTGTATTCCGTCGTC	Eukaryota	Opisthokonta	Fungi	Basidiomycota	Pucciniomycotina	Cystobasidiomycetes	Rhodotorula	Rhodotorula_mucilaginosa
TAGCGTATATTAAAGTTGTTGCAGTTAAAAAGCTCGTAGTTGAACTTCAGACCTGGCTGGGCGGTCCGCTTAACGGCGTGTACTGTCTGGCTGGGCCTTACCTCTTGGTGAGCCGGCGTGCCCTTTATTGGTGTGCGTCGGGGAACCAGGACTTTTACCTTGAGAAAATTAGAGTGTTCAAAGCAGGCCTACGCCCGAATACATTAGCATGGAATAATAGAATAGGACGTGCGGTCCTATTTTGTTGGTTTCTAGGATCGCCGTAATGATAAATAGGGACAGTCGGGGGCATCAGTATTCAATTGTC	Eukaryota	Opisthokonta	Fungi	Basidiomycota	Agaricomycotina	Agaricomycetes	NA	NA
TAGCGTATATTAAAGTTGTTGCAGTTAAAAAGCTCGTAGTTGAACCTTGGGCCTGGTTGGTCGGTCCGCCTCGCGGCGTGCACTGATCCGACCGGGCCTTTCCTTCTGGGGAACCGCATGTCCTTCATTGGGCGTGTCGGGGATCCAGGACTTTTACTTTGAAAAAATTAGAGTGTTCAAAGCAGGCCTATGCTCGAATACATTAGCATGGAATAATAGAATAGGACGTTATGGTTCTATTTTGTTGGTTTCTAGGACCATCGTAATGATTAATAGGGACGGTCGGGGGCATCAGTATTCAGTTGTC	Eukaryota	Opisthokonta	Fungi	Ascomycota	Pezizomycotina	Leotiomycetes	Thelebolus	Thelebolus_stercoreus
TAGCGTATATTAAAGTTGTTGCAGTTAAAAAGCTCGTAGTTGAATTTCTGGCCGGCGCTGTTCTCGGCTCTCGCAGTCGGTTCAGGGCTTGGTCATCCGTATGGGAAGCTAGCTCGGCCTTCACTGGTCGGTTAGTGGATCATACACTTTACTTTGAAAAAATTAGAGTGTTTCAGGCAGGCAATTGCTTGGATACTGCAGCATGGAATAATGGAATAGGACTTTGACCTATTTGTTGGTTTCTTCGAGGTCAAAGTAATGATTAATAGGGACAGTTGGGGGCATTCGTATTTAATTGTC	Eukaryota	Alveolata	Ciliophora	Colpodea	Colpodea_X	Colpodida	Colpoda	NA
TGGGGAATATTGCACAATGGGCGAAAGCCTGATGCAGCAACGCCGCGTGAAGGATGAAGGTCTTCGGATTGTAAACTTCTATCAGCAGGGAAGAATAAATGACGGTACCTGACTAAGAAGCTCCGGCTAACTACGTGCCAGCAGCCGCGGTAATACGTAGGGAGCAAGCGTTATCCGGATTTACTGGGTGTAAAGGGTGCGTAGGCGGCTTGGTAAGTCTAAAGTGAAATTTCGGGGCTCAACCCCGGAGCTGCTTTGGAAACTGCCGAGCTAGAGTGTGGGAGAGGAAAGTGGAACTTTGAGTGTAGCGGTGAAATGCGTAGAGATTCAAAGGAACACCAGTAGCGAAGGCGGCTTTCTGGACCATAACTGACGCTGAGGCACGAAAGCGTGGGGAGC…	Eukaryota	NA	NA	NA	NA	NA	NA	NA
TGGGGAATATTGGGCAATGGGCGAAAGCCTGACCCAGCAACGCCGCGTGAGTGAAGAAGGCCTTCGGGTTGTAAAGCTCTGTTATAGTTGACGAAGGAAGTGACGGTAGGCTATAAGGAAGCCCCGGCTAACTACGTGCCAGCAGCCGCGGTAATACGTAGGGGGCGAGCGTTGTCCGGAATGACTGGGCGTAAAGGGCGTGTAGGCGGTCATTTAAGTCTGGAGTGAAAGTCCTGCATTCAATGTGGGAATTGCTTTGGATACTGGATGACTTGAGTGCGGAAGAGGTAAGTGGAATTCCCAGTGTAGCGGTGAAATGCGTAGAGATTGGGAGGAACACCAGTGGCGAAGGCGACTTACTGGGCCGTAACTGACGCTGAGGCGCGAAAGCGTGGGGAG…	Eukaryota	NA	NA	NA	NA	NA	NA	NA
TAGCGTATATTAAAGTTGTTGCAGTTAAAAAGCTCGTAGTTGAACCTTTGGCCTGGCTGGCAGGTCCGCCTCACCGCGTGCACTTGTCCGGCCGGGCCTTTTCTTCTGGAGAACCGCATGCTCTTCACTGAGTGTGTTGGGGACCAGGACTTTTACTTTGAAAAAATTAGAGTGTTCAAAGCAGGCCTATGCTCGAATACATTAGCATGGAATAATAGAATAGGACGTGTGGTTCTATTTTGTTGGTTTCTAGGACCGCCGTAATGATTAATAGGGATAGTCGGGGGCATCAGTATTCCGTTGTC	Eukaryota	Opisthokonta	Fungi	Ascomycota	Pezizomycotina	Dothideomycetes	NA	NA
TAGCGTATATTAAAGTTGTTGTGGTTAAAAAGCTCGTAGTTGAACCTTGGGCCTGGCTGGCCGGTCCCCCTCACCGGGTGCACTGATCCAGCCGGGCCTTTCCCTCTGTGGAACCCCATGGCCTTCACTGGCCGTGGCGGGGAAACAGGACTTTTACTTTGAAAAAATTAGAGTGCTCCAGGCAGGCCTATGCTCGAATACATTAGCATGGAATAATAGAATAGGACGTGTGGTTCTATTTTGTTGGTTTCTAGGACCGCCGTAATGATTAATAGGGATAGTCGGGGGCATCAGTATTCCGTTGTC	Eukaryota	Opisthokonta	Fungi	Ascomycota	Pezizomycotina	Sordariomycetes	Pseudallescheria	Pseudallescheria_boydii
TAGCGTATATTAAAGTTGTTGCAGTTAAAAAGCTCGTAGTTGAACTTCAGACTCGGTTGGGTGGTCTGCCTTACGGTATGTACTGCTCGACTGAGTCTTACCTCCTGGTGAGCCTGCATGTCCTTTACGGGGTGTGTAGGGGAACCAGGAATTTTACTTTGAAAAAATTAGAGTGTTCAAAGCAGGCATATGCCCGAATACATTAGCATGGAATAATAGAATAGGACGTGCGGTTCTATTTTGTTGGTTTCTAGGATCGCCGTAATGATTAATAGGGACGGTTGGGGGCATTAGTATTCCGGTGCT	Eukaryota	Opisthokonta	Fungi	Basidiomycota	Agaricomycotina	Tremellomycetes	Holtermannia	Holtermannia_corniformis
TCCGATCTCAAGACTAAGCGCGGTAATTCCAGCTCCGATAATGTATGCCAAAATTGCTGCGGTTGAAAAGTTCGTAGTTTCGAGGATGTCATATTTACAAAAATGATGCAAGGATCTCTCAAAAATAAAGTTGGTCTTATAAGGCAGTAGTCAATCTCAGTGGGATAGATCTTGAAAATGATAAATATCCGGGTGGTGGAGGATTACAGGACGGGTCGGGTAGAGGTGAAATTCTTGGATTTTGTGAAGAAGATCGGA	Eukaryota	Opisthokonta	Metazoa	NA	NA	NA	NA	NA
TGGGGAATTTTGGACAATGGGGGAAACCCTGATCCAGCCATCCCGCGTGTGCGATGAAGGCCTTCGGGTTGTAAAGCACTTTTGGCAGGAAAGAAACGTCATGGGCTAATACCCCGTGAAACTGACGGTACCTGCAGAATAAGCACCGGCTAACTACGTGCCAGCAGCCGCGGTAATACGTAGGGTGCAAGCGTTAATCGGAATTACTGGGCGTAAAGCGTGCGCAGGCGGTTCGGAAAGAAAGATGTGAAATCCCAGAGCTTAACTTTGGAACTGCATTTTTAACTACCGGGCTAGAGTGTGTCAGAGGGAGGTGGAATTCCGCGTGTAGCAGTGAAATGCGTAGATATGCGGAGGAACACCGATGGCGAAGGCAGCCTCCTGGGATAACACTGACGC…	Eukaryota	NA	NA	NA	NA	NA	NA	NA
TAGCGTATATTAAAGTTGTTGAGGTTAAAAAGCTCGTAGTTGAACCTTGGGCCCAGCCGGCCGGTCCGCCTCACCGCGTGCACTGGCTCGGCCGGGCCTTTCCTTCTGGAGAACCGCATGCCCTTCACTGGGCGTGCTGGGGAACCAGGACTTTTACTCTGAACAAATTAGATCGCTTAAAGAAGGCCTATGCTCGAATACATTAGCATGGAATAATAGAATAGGACGTGTGGTTCTATTTTGTTGGTTTCTAGGACCGCCGTAATGATTAATAGGGATAGTCGGGGGCATCAGTATTCCGTTGTC	Eukaryota	Opisthokonta	Fungi	Ascomycota	Pezizomycotina	Sordariomycetes	NA	NA
TAGCGTATATTAAAGTTGTTGCAGTTAAAAAGCTCGTAGTTGGATTTCTGGGAGGGTGCCAATGCCGTCATGCGATTGGCAGCGGCGCCCTTCCATCCTTCTGTTAACGTTTCTGATATTCATTTATTGGTCTCGGGCTCAGATATTTTACCTTGAGAAAATTAGAGTGTTCCAGGCAGGCTTGCGCCGGAATACATTAGCATGGAATAATAGAATAGGACTTTAGTCTCCTTTGTTGGTTTGAGGGACTGAAGTAATGATTAATAGGGATAGTTGGGGGCATTAGTATTTAATTGTC	Eukaryota	Alveolata	Ciliophora	Spirotrichea	Hypotrichia	Oxytrichidae	Rigidohymena	Rigidohymena_candens
TAGCGTATATTAAAGTTGTTGCAGTTAAAAAGCTCGTAGTTGAACCTTGGGCCTGGCTGGCCGGTCCGCCTCACCGCGTGTACTGGTCCGGCCGGGCCTTTCCTTCTGGAGAGCCCCATGCCCTTCACTGGGCGTGCGGGGGAACCAGGACTTTTACTTTGAAAAAATTAGAGTGTTCAAAGCAGGCCTTTGCTCGAATACGTTAGCATGGAATAATAGAATAGGACGTGCGGTCCTATTTTGTTGGTTTCTAGGACCGCCGTAATGATTAATAGGGACAGTCGGGGGCATCAGTATTCAATTGTC	Eukaryota	Opisthokonta	Fungi	Ascomycota	Pezizomycotina	Dothideomycetes	Preussia	Preussia_lignicola
TGGGGAATATTGCACAATGGGCGAAAGCCTGATGCAGCAACGCCGCGTGAGCGATGAAGGCCTTCGGGTCGTAAAGCTCTGTCCTCAAGGAAGATAATGACGGTACTTGAGGAGGAAGCCCCGGCTAACTACGTGCCAGCAGCCGCGGTAATACGTAGGGGGCTAGCGTTATCCGGAATTACTGGGCGTAAAGGGTGCGTAGGTGGTTTTTTAAGTCAGAAGTGAAAGGCTACGGCTCAACCGTAGTAAGCTTTTGAAACTGAGAAACTTGAGTGCAGGAGAGGAGAGTAGAATTCCTAGTGTAGCGGTGAAATGCGTAGATATTAGGAGGAATACCAGTTGCGAAGGCGGCTCTCTGGACTGTAACTGACACTGAGGCACGAAAGCGTGGGGAGCAAA…	Eukaryota	NA	NA	NA	NA	NA	NA	NA
TAGCGTATATTAAAGTTGTTGCAGTTAAAAAGCTCGTAGTTGAATTTCTGGCCGGCGCTGTTCACGGCTCTCGCAGTCGGTTCAGGAGCCTGGTCATCCGTATGGGAAGCTAGCTCGTCCTTCAGTGGTCGGCTAGTGGATCATACACTTTACTTTGAAAAAATTAGAGTGTTTCAGGCAGGCAATTGCTTGGATACTGCAGCATGGAATAATGGAATAGGACTTTGACCTATTTGTTGGTTTCTTGAGGTCAAAGTAATGATTAATAGGGACAGTTGGGGGCATCCGTATTTAATTGTC	Eukaryota	Alveolata	Ciliophora	Colpodea	Colpodea_X	Colpodida	Colpoda	Colpoda_steinii
TAGCGTATATTAAAGTTGTTGAGGTTAAAAAGCTCGTAGTTGAACCTTGGGCCTAGCCTTCCGGTCCCCCTCACCGGGTGCACTGGCTCGGCTGGGCCTTTCCTTCTGGAGAACCGCATGCCCTTCACTGGGTGTGCCGGGGAACCAGGACTTTTACTCTGAACAAATTAGATCGCTTAAAGAAGGCCTATGCTCGAATAGTCTAGCATGGAATAATAGAATAGGACGTGTGGTTCTATTTTGTTGGTTTCTAGGACCGCCGTAATGATTAATAGGGACAGTCGGGGGCATCAGTATTCAATTGTC	Eukaryota	Opisthokonta	Fungi	Ascomycota	Pezizomycotina	Sordariomycetes	Podospora	Podospora_anserina
TAGCATATATTAATGCTGTTGCAGTTAAAAAGCTCGTAGTTGAACCTTGGGTCTGGCTGGTTGGTCCGCTTCACCGCGTGTATCAGCTGGCTGGGCCTTTCCTTCTGGGGAGGCGCATGCCCTTTACTGGGTGTGTGTTTGAACCAGGACTTTTACTTTGAAAAAATTAGAGTGTTCAAAGCAGGCCTATGCTCGAATACATTAGCATGGAATAATAGAATAGGACGTGTGGTTCTATTTTGTTGGTTTCTAGGACCGCCGTAATGATTAATAGGGATAGTCGGGGGCATCAGTATTCCGTTGTC	Eukaryota	Opisthokonta	Fungi	Ascomycota	Pezizomycotina	NA	NA	NA
TAGCGTATATTAAAGTTGTTGCAGTTAAAAAGCTCGTAGTTGAACCTTGGGTCTGGCTGACCGGTCCGCCTCACCGCGAGTACTGGTTCGGCTGGACCTTTCCTTCTGGGGAACCTCATGGCCTTCACTGGCTGTGGGGGGAACCAGGACTTTTACTGTGAAAAAATTAGAGTGTTCAAAGCAGGCCTTTGCTCGAATACATTAGCATGGAATAATAGAATAGGACGTGCGGTTCTATTTTGTTGGTTTCTAGGACCGCCGTAATGATTAATAGGGATAGTCGGGGGCGTCAGTATTCAGCTGTC	Eukaryota	Opisthokonta	Fungi	Ascomycota	Pezizomycotina	Eurotiomycetes	Aspergillus	Aspergillus_penicillioides
TAGCGTATATTAAAGTTGTTGCCGTTAAAAAGCTCGTAGTCGAACTTCGGCGCCTGATGGCCGGTCCGCCTTCTTGGTGTGTACTTGCTCATCGGGCGCTTACCTCCTGGTGAACTCTGATGTCCTTTATTGGGTGTCAGAGCAAACCAGGACGTTTACTTTGAAAAAATTAGAGTGTTCAAAGCAGGCCTACGCCCGAATACATTAGCATGGAATAATAGAATAGGACGCGCGTTCCCATTTTGTTGGTTTCTGAGATCGCCGTAATGATTAATAGGGATAGTTGGGGGCATTTGTATTCCGTCGTC	Eukaryota	Opisthokonta	Fungi	Basidiomycota	Pucciniomycotina	Cystobasidiomycetes	Sporobolomyces	Sporobolomyces_roseus
TAGCGTATATTAAAGTTGTTGCAGTTAAAAAGCTCGTAGTTGAACCTTGGGCCTGGTTGGTCGGTCCGCCTCGCGGCGTGCACTGATCCGACCGGGCCTTTCCTTCTGGGGAACCGCATGTCCTTCATTGGGCGTGTCGGGGATCCAGGACTTTTACTTTGAAAAAATTAGAGTGTTCAAAGCAGGCCTTTGCTCGAATATATTAGCATGGAATAATAGAATAGGACGTGTGGTTCTATTTTGTTGGTTTCTAGGACCGCCGTAATGATTAATAGGGATAGTCGGGGGCATCAGTATTCCGTTGTC	Eukaryota	Opisthokonta	Fungi	Ascomycota	Pezizomycotina	Leotiomycetes	Thelebolus	Thelebolus_stercoreus
TAGCGTATATTAAAATTGCTGCAGTTAAAGCGTCCGTAGTCGAATTTCGTTCAACTCAAATGGATGTCGATGCAGCTTCGGCTGTAATCTTCGCTTTTTGAATTGAACTTGGGGAGAATTGGTGGGCAACTGCTCTTTTTCCCCCGTTACTTTGAGCAAATTGGAGTGCTCCAAACAGGCTATAGCTTGAACAGCTCAGCATGGAATAACAAGATAGGACTTTGGTTCTTCTTGTTGGTGTCATGAACCAAACGTAATGGTTGATAAGGACATACGGGGGCATTTGTACTTGCTGGAG	Eukaryota	Alveolata	Apicomplexa	Gregarinomorphea	Eugregarinorida	Gregarinidae	Leidyana1	Gregarina_caledia
TAGCGTATATTAAAGTTGTTGCAGTTAAAAAGCTCGTAGTTGAACTTTGGGCCTGGGCGGGCGGTCTACCTATGGTAAGTACTGTTGCGGCCGGGTCTTTTCCTTCTGGCTAACTCTTCGGAGTGAACCAGGACGATTACTTTGAGGAAATTAGAGTGTTCAAAGCAGGCCTTTGCTCGGATATATTAGCATGGAATAATAGAATAGGACGTTATGGTTCTATTTTGTTGGTTTCTAGGACCATCGTAATGATTAATAGGGACGGTCGGGGGCATCAGTATTCAGTTGTC	Eukaryota	Opisthokonta	Fungi	Ascomycota	Saccharomycotina	Saccharomycetales	Pichia	Pichia_kluyveri_var._kluyveri
TAGCGTATATTAAAGTTGTTGCAGTTAAAAAGCTCGTAGTTGAACCTTGGGCCTGGTTGGTCGGTCCGCCTCGCGGCGTGCACTGATCCGACCGGGCCTTTCCTTCTGGGGAACCGCATGTCCTTCATTGGGCGTGTCGGGGATCCAGGACTTTTACTTTGAAAAAATTAGAGTGTTCAAAGCAGGCCTATGCTCGAATACATTAGCATGGAATAATAGAATAGGACGCGTGGTTCTATTTTGTTGGTTTCTAGGACCGCCGTAATGATTAATAGGGACAGTCGGGGGCATCAGTATTCAATTGTC	Eukaryota	Opisthokonta	Fungi	Ascomycota	Pezizomycotina	Leotiomycetes	Thelebolus	Thelebolus_stercoreus
TAGCGTATATTAAAGTTGTTGTGGTTAAAAAGCTCGTAGTTGAACCTTGGGCCTGGCTGGCCGGTCCGCCTCACCGCGTGTACTGGTCCGGCCGGGCCCTTCCCTCTGCGGAACCCCATGCCCTTCACTGGGCGTGGCGGGGAAACAGGACTTTTACTTTGAAAAAATTAGAGTGCTCCAGGCAGGCCTATGCTCGAATACATTAGCATGGAATAATAGAATAGGACGTGTGGTTCTATTTTGTTGGTTTCTAGGACCGCCGTAATGATTAATAGGGACAGTCGGGGGCATCAGTATTCAATTGTC	Eukaryota	Opisthokonta	Fungi	Ascomycota	Pezizomycotina	Sordariomycetes	NA	NA
TAGCGTATATTAAAGTTGTTGCAGTTAAAAAGCTCGTAGTTGAACTTCAGACCTGGTCGGGCGGTCCGCTTAACGGCGTGTACTGTCTGACTGGGCCTTACCTCTTGGTGAGCCGGCGTGCCCTTTATTGGTGTGCGTCGGGGAACCAGGACTTTTACCTTGAGAAAATTAGAGTGTTCAAAGCAGGCTTATGCTCGAATACATTAGCATGGAATAATAAAATAGGATGTGCGGTTCTATTTTGTTGGTTTCTAGAATCGCCGTAATGATTAATAGGGACAGTCGGGGGCATCAGTATTCAATTGTC	Eukaryota	Opisthokonta	Fungi	Basidiomycota	Agaricomycotina	Agaricomycetes	Clitopilus	Clitopilus_sp.
TAGCGTATATTAAAGTTGTTGCAGTTAAAAAGCTCGTAGTTGAACTTCAGACCTGGCTGGGCGGTCCGCCTAACGGCGAGTACTGTCTGGCTGGGCCTTACCTCTTGGTGAGCCGGCGTGCCCTTTATTGGTGTGCGTCGGGGAACCAGGACTTTTACCTTGAGAAAATTAGAGTGTTCAAAGCAGGCCTGTGCCCGAATACATTAGCATGGAATAATAAAATAGGACGTGCGGTTCTATTTTGTTGGTTTCTAGAGTCGCCGTAATGATTAATAGGGATAGTTGGGGGCATTGGTATTGAGTCGCT	Eukaryota	Opisthokonta	Fungi	Basidiomycota	Agaricomycotina	Agaricomycetes	Coprinopsis	Coprinopsis_lagopus
TAGCATATATTAAAGTTGTTGCAGTTAAAAAGCTCGTAGTTGAACTTTGGCCCTGGCTGGCCGGTCCGCCTCACCGCGTGCACTGGTCTGGTCGGGGCTTTCCGCTTGGGGAACCCCATGGCCTTCACTGGGTGTGGCGGGGAAACAGGACTTTTACTGTGAAAAAATTAGAGTGCTCCAGGCAGGCCTATGCTCGAATACATTAGCATGGAATAATAGAATAGGACGTGTGGTTCTATTTTGTTGGTTTCTAGGACCGCCGTAATGATTAATAGGGACAGTCGGGGGCATCAGTATTCAATTGTC	Eukaryota	Opisthokonta	Fungi	Ascomycota	Pezizomycotina	Sordariomycetes	NA	NA
TAGCGTATATTAAAGTTGTTGCAGTTAAAAAGCTCGTAGTTGAACCTCGGGCCTGGCTGTCCGGTCCCCCTCACCGGGTGCACTGGTTCGGCCGGGCCTTTCCTTCTGGCAAGCCGCATGCCCTTTACTGGGTGTGTTGGGGAACCAGGACTTTTACTTTGAAAAAATTAGAGTGTTCAAAGCAGGCATATGCTCGAATACATTAGCATGGAATAATAGAATAGGACGTGCGGTTCTATTTTGTTGGTTTCTAGGACCGCCGTAATGATTAATAGGGATAGTCGGGGGCATCCGTATTCAATTGTC	Eukaryota	Opisthokonta	Fungi	Ascomycota	Pezizomycotina	NA	NA	NA
TGGGGAATATTGCACAATGGGGGGAACCCTGATGCAGCGACGCCGCGTGAGTGAAGAAGTATTTCGGTATGTAAAGCTCTATCAGCAGGGAAGAAGATGACGGTACCTGCACAAGAAGCCCCGGCTAACTACGTGCCAGCAGCCGCGGTAATACGTAGGGGGCAAGCGTTATCCGGATTTACTGGGTGTAAAGGGAGCGTAGACGGAAGGTCAAGTCAGGTGTGAAAGGCATGGGCTCAACCCATGGACTGCACTTGAAACTGGTCATCTTGAGTGTCGGAGGGGCAGGCGGAATTCCTGGTGTAGCGGTGAAATGCGTAGATATCAGGAAGAACACCGGTGGCGAAGGCGGCCTGCTGGACGATTACTGACGTTGAGGCTCGAAGGCGTGGGGAGCAA…	Eukaryota	NA	NA	NA	NA	NA	NA	NA
TAGCGTATATTAAAGTTGTTGCAGTTAAAAAGCTCGTAGTTGAACCTTGGGCCTGGTTGGTCGGTCCGCCTCGCGGCGTGCACTGATCCGACCGGGCCTTTCCTTCTGGGGAACCGCATGTCCTTCATTGGGCGTGTCGGGGATCCAGGACTTTTACTTTGAAAAAATTAGAGTGTTCAAAGCAGGCCTTTGCTCGAATACGTTAGCATGGAATAATAGAATAGGACGCGCGGTCCTATTTTGTTGGTTTCTAGGACCGCCGTAATGATTAATAGGGATAGTCGGGGGCATCAGTATTCCGTTGTC	Eukaryota	Opisthokonta	Fungi	Ascomycota	Pezizomycotina	Leotiomycetes	Thelebolus	Thelebolus_stercoreus
TGAGGAATATTGGTCAATGGGCGGGAGCCTGAACCAGCCAAGTCGCGTGAGGGATGACGGCCCTATGGGTTGTAAACCTCTTTTGCCGGGGAGCAAAGTGCCGCACGTGTGCGGTTTGGAGAGTACCCGGAGAAAAAGCATCGGCTAACTCCGTGCCAGCAGCCGCGGTAATACGGAGGATGCGAGCGTTATCCGGATTTATTGGGTTTAAAGGGTGCGTAGGCGGACGCTTAAGTCAGCGGTAAAATTGCGGGGCTCAACCTCGTCGAGCCGTTGAAACTGGGTGCCTTGAGTGGGCGAGAAGTACGCGGAATGCGTGGTGTAGCGGTGAAATGCATAGATATCACGCAGAACCCCGATTGCGAAGGCAGCATGCCGGCTTCCGACTGACGCTGAAGC…	Eukaryota	NA	NA	NA	NA	NA	NA	NA
TAGCGTATATTAAAGTTGTTGCAGTTAAAAAGCTCGTAGTTGAACCTTGGGCCCGGCCCTCCGGTCCCCCTCACCGGGTGCACTGGCTCGGCCGGGCCTTTCCTTCTGGAGAACCGCATGCCCTTCACTGGGCGTGCCGGGGAACCAGGACTTTTACTCTGAACAAATTAGATCGCTTAAAGAAGGCCTATGCTCGAATAGTCTAGCATGGAATAATGGAATAGGACGTGTGGTTCTATTTTGTTGGTTTCTAGGACCGCCGTAATGATTAATAGGGACAGTCGGGGGCATCAGTATTCAATTGTC	Eukaryota	Opisthokonta	Fungi	Ascomycota	Pezizomycotina	Sordariomycetes	Podospora	Podospora_anserina
TAGCGTATATTAAAGTTGTTGCAGTTAAAAAGCTCGTAGTTGAACCTTGGGCCTGGTTGGTCGGTCCGCCTCGCGGCGTGCACTGATCCGACCGGGCCTTTCCTTCTGGGGAACCGCATGTCCTTCATTGGGCGTGTCGGGGATCCAGGACTTTTACTTTGAAAAAATTAGAGTGTTCAAAGCAGGCCTTTGCTCGAATACGTTAGCATGGAATAATAAAATAGGACGCGCGGTCCTATTTTGTTGGTTTCTAGGACCGCCGTAATGATTAATAGGGATAGTCGGGGGCATCAGTATTCCGTTGTC	Eukaryota	Opisthokonta	Fungi	Ascomycota	Pezizomycotina	Leotiomycetes	Thelebolus	Thelebolus_stercoreus
TTGTTGTCCTTGAATCCGTTGTAGTCGTAGCCGTAGTTGAAGAGCGAGGCGTTCAGGCGGATGTTGAAGAAGCCCGTGGGACGGTAGGTGACGTTGGCCTCGATGCCTTCGGTGTGGCTGGAGCCGATGTTGACGGGATAGGTGTAGTTGACCAGATAGGGGCCGATGACGGGGTCGAGGTCGTAGCCTGTCATGGTGCCGATTTCGTCGGTGTTGGCGCGGAAGTAGGCGTTGAGGCCGATGTTGCCGAAACCCATAATGTACTTGTTGAAGGCGGCCTCGAGGTTGTGGGTGTAGCACATCAGCAGGTTGGGGTTGCCGGTGCTGTAGCTGTAGTCGTCGTACATGCGGAAGAGCATGTATTTGCTCAGGTCGCCCTCATGCGAGAAGCGGCGCGTG…	Eukaryota	Opisthokonta	Metazoa	NA	NA	NA	NA	NA
TAGCGTATATTAAAGTTGTTGCAGTTAAAAAGCTCGTAGTTGAACTTTGGGCCTGGACAGGCGGTCCACCTATGGTGCGTACTGCATTGTCCGGGTCTTTCCTTCTGGCTACCCTTTGGGGGAACCAGGACGATTACTTTGAGAAAATTAGAGTGTTCAAAGCAGGCCTTTGCTCGAATATATTAGCATGGAATAATAGAATAGGACGTATGGTTCTATTTTGTTGGTTTCTAGGACCATCGTAATGATTAATAGGGACGGTCGGGGGCATCAGTATTCAGTCGTC	Eukaryota	Opisthokonta	Fungi	Ascomycota	Saccharomycotina	Saccharomycetales	Issatchenkia	Issatchenkia_terricola
TAGCATATATTAATGCTGTTGCAGTTAAAAAGCTCGTAGTTGAACCTTGGGTCTGGCTGGTTGGTCCGCTTCACCGCGTGTATCAGCTGGCTGGGCCTTTCCTTCTGGGGAGGCGCATGCCCTTTACTGGGTGTGTGTTTGAACCAGGACTTTTACTTTGAAAAAATTAGAGTGTTCAAAGCAGGCATATGCTCGAATACATTAGCATGGAATAATAGAATAGGACGTTGGTTCAATTTTGTTGGTTTCTAGGACCGCCGTAATGATTAATAGGGACAGTCGGGGCCATCAGTATTCCGTTGTC	Eukaryota	Opisthokonta	Fungi	Ascomycota	Pezizomycotina	NA	NA	NA
TAGCGTATATTAAAGTTGTTGCAGTTAAAAAGCTCGTAGTTGAACCTTGGGCCTGGTTGGTCGGTCCGCCTCGCGGCGTGCACTGATCCGACCGGGCCTTTCCTTCTGGGGAACCGCATGTCCTTCATTGGGCGTGTCGGGGATCCAGGACTTTTACTCTGAACAAATTAGATCGCTTAAAGAAGGCCTATGCTCGAATACATTAGCATGGAATAATAGAATAGGACGTGTGGTTCTATTTTGTTGGTTTCTAGGACCGCCGTAATGATTAATAGGGATAGTCGGGGGCATCAGTATTCCGTTGTC	Eukaryota	Opisthokonta	Fungi	Ascomycota	Pezizomycotina	Leotiomycetes	Thelebolus	Thelebolus_stercoreus
TAGCGTATATTAAAGTTGTTGCAGTTAAAAAGCTCGTAGTTGAACTTCAGGCTCGGTTGGGTGGTCTGCCTTACGGTATGTACTGCTCGACTGAGCCTTACCTCCTGGTGAGCCTGCATGTCCTTTACGGGGTGTGTAGGGGAACCAGGAATTTTACTTTGAAAAAATTAGAGTGTTCAAAGCAGGCATATGCCCGAATACATTAGCATGGAATAATAGAATAGGACGTGCGGTTCTATTTTGTTGGTTTCTAGGATCGCCGTAATGATTAATAGGGACGGTTGGGGGCATTAGTATTCCGGTGCT	Eukaryota	Opisthokonta	Fungi	Basidiomycota	Agaricomycotina	Tremellomycetes	NA	NA
TAGCGTATATTAAAGTTGTTGCAGTTAAAAAGCTCGTAGTTGAACCTTGGGCCTGGTTGGTCGGTCCGCCTCGCGGCGTGCACTGATCCGACCGGGCCTTTCCTTCTGGGAAACCGCATGTCCTTCATTGGGCGTGTCGGGGATCCAGGACTTTTACTTTGAAAAAATTAGAGTGTTCAAAGCAGGCCTATGCTCGAATACATTAGCATGGAATAATAGAATAGGACGTGTGGTTCTATTTTGTTGGTTTCTAGGACCGCCGTAATGATTAATAGGGATAGTCGGGGGCATCAGTATTCCGTTGTC	Eukaryota	Opisthokonta	Fungi	Ascomycota	Pezizomycotina	Leotiomycetes	Thelebolus	Thelebolus_stercoreus
TAGCGTATATTAAAGTTGTTGCAGTTAAAAAGCTCGTAGTTGAACCTTGGGCCTGGCTGGCCGGTCCGCCTCACCGCGTGTACTGGTCCGGCCGGGCCTTTCCCTCTGGGGAGCCGCATGCCCTTTACTGGGTGTGTCGGGGAACCAGGACTTTTACTGTGAACAAATCAGATCGCTTAAAGAAGGCCTATGCTCGAATGCTTTAGCATGGAATAATAGAATAGGACGTGTGGTTCTATTTTGTTGGTTTCTAGGACCGCCGTAATGATTAATAGGGACAGTCGGGGGCATCAGTATTCAATTGTC	Eukaryota	Opisthokonta	Fungi	Ascomycota	Pezizomycotina	Sordariomycetes	Albertiniella	Albertiniella_polyporicola
TAGCGTATATTAAAGTTGTTGCAGTTAAAAAGCTCGTAGTTGAACCTTGGGCCTGGCTGGCCGGTCCGCCTCACCGCGTGCACTGGTTCGGCCGGGCCTTTCCCTCTGGGGAACCTCATGCCCTTCACTGGGTGTGATGGGGAACCAGGACTTTTACTGTGAAAAAATTAGAGTGTTCAAAGCAGGCCTATGCTCGAATACATTAGCATGGAATAATAGAATAGGACGTGTGGTTCTATTTTGTTGGTTTCTAGGACCGCCGTAATGATTAATAGGGACAGTCGGGGGCATTAGTATTCAATTGTC	Eukaryota	Opisthokonta	Fungi	Ascomycota	Pezizomycotina	Sordariomycetes	NA	NA
TAGTGTAAATCGTCATTGCTGCGGTTAAAAAGCTCGTAGTTGGATCTGAGTTACATGCAGTGGTTCGCCTTTGGCGTTAATCGCTGTTGTAACTATTTGCTGGTTTTCTATTGAGGTTTCGGCTTCTTTAGTGGCTAGCGAGTTTACTTTGAATAAATTAGAGTGCTCAGAACAAGCGTTTGCTTGAATGGTCGATCATGGAATAATAAAAGAGGACTTCGGTTCTATTTATTGGTTCAGGAACTGAAATAATGGTTAAGAGGGACAATTCGGGGGCATTCGTATCCCTGCGCG	Eukaryota	Opisthokonta	Metazoa	Nematoda	Chromadorea	Chromadorea_X	Ostertagia	Ostertagia_ostertagi
TGGGGAATATTGGGCAATGGGCGCAAGCCTGACCCAGCAACGCCGCGTGAAGGAAGAAGGCTTTCGGGTTGTAAACTTCTTTTATGAGGGACGAAGAACGTGACGGTACCTCATGAATAAGCCACGGCTAACTACGTGCCAGCAGCCGCGGTAATACGTAGGTGGCGAGCGTTATCCGGATTTACTGGGTGTAAAGGGCGCGTAGGCGGGGAAGCAAGTCAGATGTGAAATCCATGGGCTCAACTCATGAACTGCATTTGAAACTGTTTCTCTTGAGTGCCGGAGAGGTAGACGGAATTCCTAGTGTAGCGGTGAAATGCGTAGATATTAGGAGGAACACCAGTGGCGAAGGCGGTCTACTGGACGGTAACTGACGCTGAGGCGCGAAAGCGTGGGGAG…	Eukaryota	NA	NA	NA	NA	NA	NA	NA
TGGGGAATATTGCACAATGGGCGAAAGCCTGATGCAGCAACGCCGCGTGAGCGAAGAAGGCGGAATCGTCGTAAAGCTCTGTCCTTGGGGAAGAAAAAAATGACGGTACCCTTGGAGGAAGCCCCGGCTAAATACGTGCCAGCAGCCGCGGTAATACGTATGGGGCAAGCGTTATCCGGAATTATTGGGCGTAAAGAGTGCGTAGGTGGTTTTTTAAGCGTGGGGTTTAAGGCTACGGCTTAACCGTAGTTCGCCCCATGAACTGGGAGACTTGAGTGCAGGAGAGGAAAGCGGAATTCCTAGTGTAGCGGTGAAATGCGTAGATATTAGGAGGAACACCGGTGGCGAAGGCGGCTTTCTGGACTGTAACTGACACTGAGGCACGAAAGCGTGGGGAGC…	Eukaryota	NA	NA	NA	NA	NA	NA	NA
TAGCGTATATTAAAGTTGTTGCAGTTAAAAAGCTCGTAGTTGAACTTCAGACCTGGCTGGGCGGTCCGCCTCACGGCGTGTACTGTCTGGCTGGGCCTTACCTCTTGGTGAACCGGCGTGCCCTTAATTGGCGTGCGTCGGGGAACCAGGACTTTTACCTTGAGAAAATTAGAGTGCTCCAGGCAGGCCTATGCTCGAATACATTAGCATGGAATAATAAAATAGGACGTGTGGTTCTATTTTGTTGGTTTCTAGGACCGCCGTAATGATTAATAGGGACAGTCGGGGGCATCAGTATTCAATTGTC	Eukaryota	Opisthokonta	Fungi	Basidiomycota	Agaricomycotina	Agaricomycetes	NA	NA
TAGCGTATATTAAAGTTGTTGAGGTTAAAAAGCTCGTAGTTGAACCTTGGGCCTAGCCGGCCGGTCCGCCTCACCGCGTGCACTGGCTCGGCTGGGCCTTTCCTTCTGGAGAACCGCATGCCCTTCACTGGGTGTGCCGGGGAACCAGGACTTTTACTCTGAACAAATTAGATCGCTTAAAGAAGGCCTATGCTCGAATACATTAGCATGGAATAATAGAATAGGACGTGTGGTTCTATTTTGTTGGTTTCTAGGACCGCCGTAATGATTAATAGGGATAGTCGGGGGCATCAGTATTCCGTTGTC	Eukaryota	Opisthokonta	Fungi	Ascomycota	Pezizomycotina	Sordariomycetes	NA	NA
TAGCGTATATTAAAGTTGTTGCAGTTAAAAAGCTCGTAGTTGAACCTTGGGTCTGGCTGGCCGGTCCGCCTCACCGCGAGTACTGGTCCGGCTGGACCTTTCCTTCTGGGGAACCCCATGGCCTTCACTGGCTGTGGGGGGAACCAGGACTTTTACTGTGAAAAAATTAGAGTGTTCAAAGCAGGCCTTTGCTCGAATACATTAGCATGGAATAATAGAATAGGACGTGTGGTTCTATTTTGTTGGTTTCTAGGACCGCCGTAATGATTAATAGGGATAGTCGGGGGCATCAGTATTCCGTTGTC	Eukaryota	Opisthokonta	Fungi	Ascomycota	Pezizomycotina	Eurotiomycetes	NA	NA
TCCGATCTCAAGACTAAGCGCGGTAATTCCAGCTCCGATAATGTATGCCAAAATTGCTGCGGTTGAAAAGTTCGTAGTTTCGAGGATGTCATATTTACAAAAATGATGCAAGGATCTCTCAAAAATAAAGTTGGTCTTATAAGGCAGTAGTCAATCTCAGTGGGATAGATCTTGAAAATGATAAATATCCGGGTGGTGGAGGATTACAGGACGGGTCGGGTAGAGGTGAAATTCTCGGATTTTGTGAAGAAGATCGGA	Eukaryota	Opisthokonta	Metazoa	NA	NA	NA	NA	NA
TAGCGTATATTAAAGTTGTTGCAGTTAAAAAGCTCGTAGTTGGACCTTGGGCGTGGGGGCCGGGTTGGCCGCAAGGCACGACTCGGAACTCTTGCCTCTTTGGGGGACTCGTCGTTCTGCGGCGAGGTAACCCGGGTTACTGTGAAGAAATTAGAGTGTTTAAAGCAGGCGTTTGCTTGAATACATCAGCATGGAATAACAAGATAGGACTTTGTTCTACTTGTTGGTTTGGGAACTATAGTAATGATTAATAGGGCCAGTTGGGGGCATTAGTATTCAGTAGTC	Eukaryota	Opisthokonta	Fungi	Cryptomycota	Cryptomycotina	Cryptomycotina_X	Cryptomycotina_XX	Cryptomycotina_XX_sp.
TAGCGTATATTAAAATTGCTGCAGTTAAAGCGTCCGTAGTCGGATTTCGTCTATTCGGGATGGATGCAGTAGCTACTTGTAGTTCACTAGCGCTTTCTCTTTTAGGCTTGGGTGGGGCTTTGGGGCAACTCATGGTTCCACCCTGTTACTTTGAGCAAATTGGAGTGCTCCAACCAGGCTTTAGCTTGAACAGCTCAGCATGGAATAACGAGATAGGACTTTAGGTTCTTCTTGTTGGTGTCATGAACCAAAAGTAATGGTTGATAAGGACATACGGGGGCATTTGTACTTGCTGGAG	Eukaryota	Alveolata	Apicomplexa	Gregarinomorphea	Eugregarinorida	Gregarinidae	Leidyana1	NA
TAGCGTATATTAAAGTTGTTGCAGTTAAAAAGCTCGTAGTTGAATATCTGGCCGTTGCTGTTCTCGGCTCCCTGAGTCGGCTCAGTGGCTGGTCATCCGTATGGGAAACTAGCTCGACCTTCACTGGTCGGCTAGTGGATCATACACTTTACTTTGAAAAAATTAGAGTGTTTCAGGCAGGCAATTGCTTGGATACTGTAGCATGGAATAATGGAATAGGACTTTGACCTATTTGTTGGTTTCTCGAGGTCAAAGTAATGATTAATAGGGACAGTTGGGGGCATTCGTATTTAATTGTC	Eukaryota	Alveolata	Ciliophora	Colpodea	Colpodea_X	Colpodida	Colpoda	NA
TAGCGTATATTAAAGTTGTTGCAGTTAAAAAGCTCGTAGTTGAATTTCTAGTCAACCGTTAGCTGGCTTCACAGTCGTTAACGATTGCCTATCCGACATTGAACCTGTATGGTTATTAAGTTAACCTACTGGCGAACTGTCATTTTACTTTGAAAAAATTAGAGTGTTTCAGGCAGGCAATTGCCCGAATATCTTAGCATGGAATAATGGAATAGGACTTTGGTTCATTTGATTGGTTATTGAATCAGAGTAATGATTAATAGGGACAGTTGGGGGCATTAGTATTTAATTGTC	Eukaryota	Alveolata	Ciliophora	Oligohymenophorea	Apostomatia	Opalinopsidae	Chromidina	Chromidina_sp.
GCGCGAAACCTCCGCAATGTGAGAAATCGCGACGGGGGGATCCCAAGTGCCATTCTTAACGGGATGGCTTTTCATTAGTGTAAAGAGCTTTTGGAATAAGGGCTGGGCAAGACCGGTGCCAGCCGCCGCGGTAACACCGGCAGCTCTAGTGGTAGCAGTTTTTATTGGGCCTAAAGCGTCCGTAGCCGGTTTAATAAGTCTCTGGTGAAATCCTGTAGCTTAACTGTGGGAATTGCTGGAGATACTATTAGACTTGAGACCGGGAGAGGTTAGAGGTACTCCCAGGGTAGAGGTGAAATTCTGTAATCCTGGGAGGACCGCCTGTTGCGAAGGCGTCTAACTGGAACGGTTCTGACGGTGAGGGACGAAAGTTAGGGGCGCGAACCGG	Eukaryota	Opisthokonta	Metazoa	NA	NA	NA	NA	NA
TAGGGAATCTTCGGCAATGGACGAAAGTCTGACCGAGCAACGCCGCGTGAGTGAAGAAGGTTTTCGGATCGTAAAACTCTGTTGTTAGAGAAGAATAAGGATGAGAGTAACTGTTCATCCCTTGACGGTATCTAACCAGAAAGCCACGGCTAACTACGTGCCAGCAGCCGCGGTAATACGTAGGTGGCAAGCGTTGTCCGGATTTATTGGGCGTAAAGCGAGCGCAGGCGGTTTCTTAAGTCTGATGTGAAAGCCCCCGGCTCAACCGGGGAGGGTCATTGGAAACTGGGAGACTTGAGTGCAGAAGAGGAGAGTGGAATTCCATGTGTAGCGGTGAAATGCGTAGATATATGGAGGAACACCAGTGGCGAAGGCGGCTCTCTGGTCTGTAACTGACGC…	Eukaryota	NA	NA	NA	NA	NA	NA	NA
TAGCGTATATTAAAGTTGTTGCAGTTAAAAAGCTCGTAGTTGAACCTCGGGCCTAGCTGGCCGGTCCGCCTCACCGCGAGTACTGGACTGGCTGGGCCTTCCCTCCTGGGGAACCCCATGGCCTTCACTGGCTGTGGCGGGGAACCAGGACTTTTACTGTGAAAAAATTAGAGTGTTCAAAGCAGGCCTTTGCTCGGATACATTAGCATGGAATAATAGAATAGGACGTGCGGTTCTATTTTGTTGGTTTCTAGGACCGCCGTAATGATTAATAGGGATAGTCGGGGGCGTCAGTATTCAATTGTC	Eukaryota	Opisthokonta	Fungi	Ascomycota	Pezizomycotina	Eurotiomycetes	Thermomyces	Thermomyces_lanuginosus
TAGCGTATATTAAAGTTGTTGCAGTTAAAAAGCTCGTAGTTGAAACTTGGGTCTGGCTGGCGGGTCCGCCTCACCGCGTGCACTCGTCCGGCCGGGCCTTCCTTCTGAAGAACCTCATGCCCTTTACTGGGCGTGTTGGGGAATCAGGACTTTTACTTTGAAAAAATTAGAGTGTTCAAAGCAGGCCTTTGCTCGAATACGTTAGCATGGAATAATAAAATAGGGCGTGCGTTTCTATTTTGTTGGTTTCTAGAGACGCCGCAATGATTAACAGGAACAGTCGGGGGCATCAGTATTCAGTTGTC	Eukaryota	Opisthokonta	Fungi	Ascomycota	Pezizomycotina	Dothideomycetes	Cochliobolus	Cochliobolus_cynodontis
TAGCGTATATTAAAGTTGTTGCAGTTAAAAAGCTCGTAGTTGAACCTTGGGCCTGGCTGGCCGGTCCGCCTCACCGCGTGCACTGGTCCGGCCGGGCCTTTCCTTCTGGGGAGCCGCATGCCCTTCACTGGGTGTGTCGGGGAACCAGGACTTTTACTTTGAAAAAATTAGAGTGTTCAAAGCAGGCCTATGCTCGAATACATTAGCATGGAATAATAGAATAGGACGTGTGGTTCTATTTTGTTGGTTTCTAGGACCGCCGTAATGATTAATAGGGATAGTCGGGGGCATCAGTATTCAATTGTC	Eukaryota	Opisthokonta	Fungi	Ascomycota	Pezizomycotina	Pezizomycotina_X	Ceuthospora	Ceuthospora_sp.
TAGCGTATATTAAAGTTGTTGCAGTTAAAAAGCTCGTAGTTGAATTTTGGGTTTAGCTGTATTGGCTCTACTTCACGTAGTAGCTATACTGGCTTTACCTTTCCTTCTAGCTAACCTTTATGCACTTCACTGTGTGTACTGGCGAACTAGGACTTTTACTTTGAAAAAATTAGAGTGTTTAAAGCAGGCTTATGCTTGAATACATTAGCATGGAATAATAGAATAGGACTTTGGTTCTATTTTGTTGGTTTCTAGGACCGAAGTAATGATTAATAGGGATAGTTGGGGGCATTAGTATTTAATTGTC	Eukaryota	Opisthokonta	Fungi	Chytridiomycota	Chytridiomycotina	Neocallimastigomycetes	Neocallimastix	Neocallimastix_sp.
TAGCGTATATTAAAGTTGTTGTGGTTAAAAAGCTCGTAGTTGAACCTTGGGCCTGGCTGGCCGGTCCGCCTCACCGCGTGCACTGGTCCGGCCGGGCCTTTCCCTCTGTGGAACCCCATACCCTTCACTGGGCGTGGCGGGGAAACAGGACATTTACTTTGAAAAAATTAGAGTGCTCCAGGCAGGCCTATGCTCGAATACATTAGCATGGAATAATAAAATAGGACGCGCGGTTCTATTTTGTTGGTTTATAGGACCGCCGTAATGATTAATAGGGATAGTCGGGGGCATCAGTATTCCGTTGTC	Eukaryota	Opisthokonta	Fungi	Ascomycota	Pezizomycotina	Sordariomycetes	Sarocladium	Sarocladium_kiliense
TAGCGTATATTAAAGTTGCTGCAGTTAAAGCGTCCGTAGTTGGATTTCGTTCAAATGGATTAGTGCCGAATACTCTTCGTGTTTATTCGTGCGTTTTTCAATTAGAACTTGGGTGAGATGGTTCTGCTTCGGTAGAATTATTTCGCTCCGTTACTTTGAGCAAATTGGAGTGCTCCAACCAGGCTAAAGCTTGAACAGCTCAGCATGGAATAACAAGATAGGACTTTGGTTCTTCTTGTTGGTGTCATGAACTAAAAGTAATGGTTGATAAGGACATACGGGGGCATTTGTACTTGCTGGAG	Eukaryota	Alveolata	Apicomplexa	Gregarinomorphea	Eugregarinorida	Gregarinidae	Leidyana1	Gregarina_chortiocetes
TAGCGTATATTAAAGTTGTTGCAGTTAAAAAGCTCGTAGTTGAACCTTGGGCCTGGTTGGTCGGTCCGCCTCACCGCGTGCACTGATCCGACCGGGCCTTTCCTTCTGGGGAGCCGCATGCCCTTCACTGGGTGTGTCGGGGAACCAGGACTTTTACTTTGAAAAAATTAGAGTGTTCAAAGCAGGCCTATGCTCGAATACATTAGCATGGAATAATAGAATAGGACGTGTGGTTCTATTTTGTTGGTTTCTAGGACCGCCGTAATGATTAATAGGGATAGTCGGGGGCATCAGTATTCAATTGTC	Eukaryota	Opisthokonta	Fungi	Ascomycota	Pezizomycotina	Leotiomycetes	Articulospora	Articulospora_tetracladia
TAGCGTATATTAAAGTTGTTGCAGTTAAAAAGCTCGTAGTTGAACCTTGGGCCTGGTTGGTCGGTCCGCCTCGCGGCGTGCACTGATCCGACCGGGCCTTTCCTTCTGGGGAACCGCATGTCCTTCATTGGGCGTGTCGGGGATCCAGGACTTTTACTTTGAAAAAATTAGAGTGTTCAAAGCAGGCCTATGCTCGAATACATTAGCATGGAATAATAGAATAGGACGTGCGGTTCTATTTTGTTGGTTTCTAGGATCGCCGTAATGATTAATAGGGACGGTTGGGGGCATTAGTATTCAGTTGCT	Eukaryota	Opisthokonta	Fungi	Ascomycota	Pezizomycotina	Leotiomycetes	Thelebolus	NA
TAGCGTATATTAAAGTTGTTGTGGTTAAAAAGCTCGTAGTAGAAGCTCGGGCTCCGGCCGACCGGTCCGCCTCACCGCGTGCACTGGTTCGGCCGGGCCTTCACCTTCTGCGGAACCGCATCTCCTTCACTGGGGGTGTCGGGGAAACAGGACGTTTACTGTGAAAAAATTAGAGTGCTCCAGGCAGGCCTATGCTCGAATAGATTAGCATGGAATAATGGAATAGGACGTGTGGTCTTATTTCGTTGGTTTCTAAGACCGCCGTAATGATTAATAGGGACAGTCGGGGGCATCAGTATTCAATCGTC	Eukaryota	Opisthokonta	Fungi	Ascomycota	Pezizomycotina	Sordariomycetes	Plectosphaerella	Plectosphaerella_sp.
TAGCGTATATTAAAGTTGTTGTGGTTAAAAAGCTCGTAGTTGAACCTTGGGCCTGGCTGGCCGGTCCGCCTCACCGCGTGTACTGGTCCGGCCGGGCCTTTCCCTCTGTGGAACCCCATGCCCTTCACTGGGTGTGGCGGGGAAACAGGACTTTTACTGTGAAAAAATTAGAGTGCTCCAGGCAGGCCTATGCTCGAATACATTAGCATGGAATAATAGAATAGGACGTGTGGTTCTATTTTGTTGGTTTCTAGGACCGCCGTAATGATTAATAGGGATAGTCGGGGGCATCAGTATTCCGTTGTC	Eukaryota	Opisthokonta	Fungi	Ascomycota	Pezizomycotina	Sordariomycetes	Gibberella	Gibberella_moniliformis
TAGCGTATATTAAAGTTGTTGCCGTTAAAAAGCTCGTAGTTGAACCTTGGACCTGGCTGATCTGTCCTCCTAATCGAGCGTACGGATTCGGTCGGGTCTTTCCTTCTGGGGAACCCTATGTCCTTTATTGGGTGTAGCGGGGAACCAGGACTTTTACCTTGAAAAAATTAGAGTGTTCAAAGCAGGCCTTTGCTCGAATACATTAGCATGGAATAATAGAATAGGACATCGGTTCTATTTTGTTGGTTTCTAGGACCGCTGTAATGATTAATAGGGATAGTCGGGGGCGTCCGTATTCAATTGTC	Eukaryota	Opisthokonta	Fungi	Ascomycota	Pezizomycotina	Eurotiomycetes	Cyphellophora	NA
TGGGGAATATTGGGCAATGGGGGAAACCCTGACCCAGCAACGCCGCGTGAGGGAAGAAGGTTTTCGGATCGTAAACCTCTGTCCCAGGTGAAGAGGAAGAGACGGTAGCCTGGGAGGAAGCCCCGGCTAACTACGTGCCAGCAGCCGCGGTAATACGTAGGGGGCGAGCGTTGTCCGGAATGATTGGGCGTAAAGGGCGCGTAGGCGGCCCGGTAAGTCTGGAGTGAAAGTCCTGCTTTTAAGGTGGGAATTGCTTTGGATACTGTCGGGCTTGAGTGCAGGAGAGGTAAGTGGAATTCCCAGTGTAGCGGTGAAATGCGTAGAGATTGGGAGGAACACCAGTGGCGAAGGCGACTTACTGGACTGTAACTGACGCTGAGGCGCGAAAGTGTGGGGAGC…	Eukaryota	NA	NA	NA	NA	NA	NA	NA
TAGCGTATATTAAAGTTGTTGCAGTTAAAAAGCTCGTAGTTGAATTTTGGACTTGGCTGTACGATTCCACGCAAGTGGTTAATTGTACTTGGCTTTGTCTTTCCTTCTAGCTAACCTTTATGCACTTTATTGTGTGTACTGGGGATCTAGGACTTTTACTTTGAAAAAATTAGAGTGTTTAAAGCAGGCTTATGCTTGAATACATTAGCATGGAATAATAGAATAGGACTTTGGTTCTATTTTGTTGGTTTCTAGGACCGAAGTAATGATTAATAGGGATAGTTGGGGGCATTAGTATTTAATTGTC	Eukaryota	Opisthokonta	Fungi	Chytridiomycota	Chytridiomycotina	Neocallimastigomycetes	Neocallimastix	Neocallimastix_frontalis
TAGCGTATATTAAAGTTGTTGCAGTTAAAAAGCTCGTAGTTGGATTTCTGCTGAAGACAGCCGGTCCGCCTTCGGGTGTGCACCTGGTTCGGCTTTGGCATTCTTCTGGGGAACGTACGTGCACTTGACTGTGTGCTACGGTATCCAGGAATTTTACTTTGAGAAAATTAGAGTGTTTCAAGCAGGCAATCGCCTTGAATACTGCAGCATGGAATAATAAGATAGGACTTTAGTCCTAGCTTGTTGGTTTCTGGGACTGAAGTAATGATTAATAGGGATAGTTGGGGGCATTCGTATTTAACTGTC	Eukaryota	Alveolata	Apicomplexa	Colpodellidea	Colpodellida	Alphamonaceae	Aphamonas	Aphamonas_sp.
TAGCGTATATTAAAGTTGTTGCAGTTAAAAAGCTCGTAGTTGGATTTCTGGCGAACCGTTGCGGCCCGTGGTCGTTTCGGCCGTGTGTGCCGTGTCGTGTTTGTCATCCTTCCAGAAAGCTGCGTCTACCATTTACTTGGCCGGACGTACGTGATCTGGATCGATTACTTTGAAAAAATTAGAGTGTTTAAAGCAGGCTTATGCTGTGAATACATTAGCATGGAATAATAATTTAGGACTTCGGTTCTATTTTGTTGGTTTCTAGGACTGAAGTAATGATTGATAGGGACAGTTGGGGGTGCTAGTATTCCGCGGCC	Eukaryota	Rhizaria	Cercozoa	Filosa-Imbricatea	Euglyphida	Trinematidae	NA	NA
TAAGGAATCTTGCACAATGGGGGAAACCCTGATGCAGCAACGCCGCGTGAGTGATGAAGGCCCTAGGGTTGTAAAGCTCTGATCTGTGGGAAGAAGAAAGTGACGGTACCACAGGAGAAAGCCCCGGCTAACTACGTGCCAGCAGCCGCGGTAATACGTAGGGGGCAAGCGTTATCCGGAATTATTGGGCGTAAAGAGTGCGTAGGTGGTTACCTAAGCGCAAGGTTTAATCTTGAGGCTTAACCTCATTCTGCCTTGCGAACTGGGCTACTTGAGTGCTGGAGGGGAAAGCGGAATTCCCAGTGTAGCGGTGAAATGCGTAGATATTGGGAAGAACACCGGAGGCGAAGGCGGCTTTCTGGACAGTAACTGACACTGAGGCACGAAAGCGTGGGGAGC…	Eukaryota	NA	NA	NA	NA	NA	NA	NA
TAGCGTATATTAAAGTTGTTGCAGTTAAAAAGCTCGTAGTTGAATTTCTGGCCGGCGCTGTTCCTGGCTCTCGCAGTCGGTTCAGGAGCTTGGTCATCCGTATGGGAAGCTAGCACGTCCTTCAGTGGTCGGCTAGTGGATCATACACTTTACTTTGAAAAAATTAGAGTGTTTCAGGCAGGCAATTGCTTGGATACTGCAGCATGGAATAATGGAATAGGACTTTGACCTATTTGTTGGTTTCTTGAGGTCAAAGTAATGATTAATAGGGACAGTTGGGGGCATCCGTATTTAATTGTC	Eukaryota	Alveolata	Ciliophora	Colpodea	Colpodea_X	Colpodida	Colpoda	Colpoda_steinii
TAGCGTATATTAAAGTTGTTGCAGTTAAAAAGCTCGTAGTTGAAACTTGGGCCTGGCTGGCAGGTCCGCCTCACCGCGTGTACTTGTCCGGCCGGGCCTTTCCTTCTGGAGAACCTCATGCCCTTCACTGGGTGTGTTGGGGAACCAGGACTTTTACTTTGAAAAAATTAGAGTGTTCAAAGCAGGCCTTTGCTCGAATATATTAGCATGGAATAATAGAATAGGACGTATGGTTCTATTTTGTTGGTTTCTAGGACCGTCGTAATGATTAATAGGGACGGTCGGGGGCATCAGTATTCAGTTGTC	Eukaryota	Opisthokonta	Fungi	Ascomycota	Pezizomycotina	Dothideomycetes	Ascochyta	Ascochyta_pisi_var._pisi
TAGCGTATATTAAAGTTGTTGCAGTTAAAAAGCTCGTAGTTGAACTTTGGGCCTGGGCGGGCGGTCTACCTATGGTTTGTACTGCTGCGGCCGGGTCTTTCCTTCTGGCTACTCCTCCGGGGGGAACCAGGACGATTACTTTGAGGAAATTAGAGTGTTCAAAGCAGGCCTTTGCTCGGATATATTAGCATGGAATAATAGAATAGGACGTATGGTTCTATTTTGTTGGTTTCTAGGACCATCGTAATGATTAATAGGGACGGTCGGGGGCATCAGTATTCAGTCGTC	Eukaryota	Opisthokonta	Fungi	Ascomycota	Saccharomycotina	Saccharomycetales	Pichia	Pichia_fermentans
TAGCGTATATTAAAGTTGTTGCAGTTAAAAAGCTCGTAGTTGAACCTTGGGCCTGGCTGGCCGGTCCGCCTCACCGCGTGCACTGGTCCGGCCGGGTCTTTCCTCCTGAGGAATCGCATGCCCTTCACTGGGTGTGTCGGGGAATCAGGACTTTTACTGTGAAAAAATTAGAGTGTTCAAAGCAGGCCTATGCTCGAATACATTAGCATGGAATAATGAAATATGCCGTCGCGGTCTTATTTTGTTGGTTTCTAGGACCGCCGGAATGATTAATAGGGATAGTCGGGGGCATCAGTATTCAATTGTC	Eukaryota	Opisthokonta	Fungi	Ascomycota	Pezizomycotina	Leotiomycetes	NA	NA
TAGCGTATATTAAAGTTGTTGCAGTTAAAAAGCTCGTAGTTGAACTTTGGGCCTGGGCGGACGGTCTACCTATGGTAAGCACTGTTGCGGCCGGGTCTTTCCTTCTGGCTAGCCTTCGGGCGAACCAGGACGATTACTTTGAGGAAATTAGAGTGTTCAAAGCAGGCCTTTGCTCGGATATATTAGCATGGAATAATAGAATAGGACGCATGGTTCTATTTTGTTGGTTTCTAGGACCATCGTAATGATTAATAGGGACGGTCGGGGGCATCAGTATTCAGTCGTC	Eukaryota	Opisthokonta	Fungi	Ascomycota	Saccharomycotina	Saccharomycetales	Pichia	Pichia_kudriavzevii
TGGGGAATATTGGGCAATGGGGGAAACCCTGACCCAGCGACGCCGCGTGAGGGAAGAAGGTCTTCGGATTGTAAACCTCTGTCTTCGGGGACGATAGTGACTGTACCCGAGGAGGAAGCCACGGCTAACTACGTGCCAGCAGCCGCGGTAAAACGTAGGTGGCAAGCGTTGTCCGGATTTACTGGGTGTAAAGGGAGCGCAGGCGGATTGACCAGTCGAATGTGAAATGCAGAGGCTCAACCTCTGAACTGCGTTCGATACTGTTGATCTTGAGTGGAGTAGGGGCAGGCGGAATTCCCGGTGTAGCGGTGGAATGCGTAGATATCGGGAGGAATACCAGTAGCGAAGGCGGCCTGCTGGGCTCTAACTGACGCTGAGGCTCGAAAGCGTGGGGAGCAA…	Eukaryota	NA	NA	NA	NA	NA	NA	NA
TAGCGTATATTAAAGTTGTTGCAGTTAAAAAGCTCGTAGTTGACCATTTGGCCTGGCTGGCAGGTCCGCCTCACCGCGTGCACTTGTCCGGCCGGGCCTTTCTTTCTGGAGAACCGCATGCCCTTCACTGGGCGTGTTGGGGACCAGGACTTTTACTTTGAAAAAATTAGAGTGTTCAAAGCAGGCCTTTGCTCGAATACGTTAGCATGGAATAATAAAATAGGACGTGCGGTCCTATTTTGTTGGTTTCTAGGACCGCCGTAATGATTAATAGGGACAGTCGGGGGCATCAGTATTCAATTGTC	Eukaryota	Opisthokonta	Fungi	Ascomycota	Pezizomycotina	Dothideomycetes	NA	NA
TAGCGTATATTAAAGTTGTTGCAGTTAAAAAGCTCGTAGTTGAACCTTGGGCCTGGTTGGTCGGTCCGCCTCGCGGCGTGCACTGATCCGACCGGGCCTTTCCTTCTGGGGAACCGCATGTCCTTCATTGGGCGTGTCGGGGATCCAGGACTTTTACTTTGAAGAAATTAGAGTGTTCAAAGCAGGCCTATGCTCGAATACATTAGCATGGAATAATAGAATAGGACGTGTGGTTCTATTTTGTTGGTTTCTAGGACCGCCGTAATGATTAATAGGGATAGTCGGGGGCATCAGTATTCCGTTGTC	Eukaryota	Opisthokonta	Fungi	Ascomycota	Pezizomycotina	Leotiomycetes	Thelebolus	Thelebolus_stercoreus
TGGGGAATTTTGGACAATGGGCGAAAGCCTGATCCAGCAATGCCGCGTGTGTGAAGAAGGCCTTCGGGTTGTAAAGCACTTTTGTCCGGAAAGAAATCCCTTGCCCTAATATGGCGGGGGGATGACGGTACCGGAAGAATAAGCACCGGCTAACTACGTGCCAGCAGCCGCGGTAATACGTAGGGTGCGAGCGTTAATCGGAATTACTGGGCGTAAAGCGTGCGCAGGCGGTTTGTTAAGACAGATGTGAAATCCCCGGGCTCAACCTGGGAACTGCATTTGTGACTGGCAGGCTAGAGTATGGCAGAGGGGGGTAGAATTCCACGTGTAGCAGTGAAATGCGTAGAGATGTGGAGGAATACCGATGGCGAAGGCAGCCCCCTGGGCCAATACTGACGC…	Eukaryota	NA	NA	NA	NA	NA	NA	NA
TAGCGTATATTAAAGTTGTTGCAGTTAAAAAGCTCGTAGTTGAACCTTGGGCCTGGCTGGCCGGTCCGCCTCACCGCGTGTACTGGTCCGGCCGGGCCTTTCCTTCTTGGGAACCTCATGCCCTTCACTGGGCGTGTTGGGGAACCAGGACTTTTACTTTGAAAAAATTAGAGTGTTCAAAGCAGGCCTTTGCTCGAATACATTAGCATGGAATAATAGAATATGACGTGTGGTTCTATTTTGTTGGTTTCTAGGACCGCCGTAATGATTAATAGGGATAGTCGGGGGCATCAGTATTCAATCGTC	Eukaryota	Opisthokonta	Fungi	Ascomycota	Pezizomycotina	Dothideomycetes	Davidiella	Davidiella_macrospora
TGGGGGATATTGCACAATGGGCGCAAGCCTGATGCAGCGACGCCGCGTGAGTGAAGAAGTATTTCGGTATGTAAAGCTCTATCAGCAGGGAAGAAAGGCCCTTTTAGGGAGATGACGGTACCTGACTAAGAAGCCCCGGCTAACTACGTGCCAGCAGCCGCGGTAATACGTAGGGGGCAAGCGTTATCCGGATTTACTGGGTGTAAAGGGAGCGCAGACGGAACTGCAAGTCTGATGTGAAAGCCCGGGGCTCAACCGCGGGACTGCATCGGATACTGTAGATCTGGAGTGCCGGAGGGGCAAGCGGAATTCCTGGTGTAGCGGTGAAATGCGTAGATATCAGGAGGAACACCGGCGGCGAAGGCGGCTTGCTGGACGGCAACTGACGTTGAGGCTCGA…	Eukaryota	NA	NA	NA	NA	NA	NA	NA
TAGCGTATATTAAAGTTGTTGCAGTTAAAAAGCTCGTAGTTGAACCTTGGGCCTGGTTGGTCGGTCCGCCTCGCGGCGTGCACTGATCCGACCGGGCCTTTCCTTCTGGGGAACCGCATGTCCTTCATTGGGCGTGTCGGGGATCCAGGACTTTTACTTTGAAAAAATTAGAGTGCTCCAGGCAGGCCTATGCTCGAATACATTAGCATGGAATAATAGAATAGGACGTGTGGTTCTATTTTGTTGGTTTCTAGGACCGCCGTAATGATTAATAGGGACAGTCGGGGGCATCAGTATTCAATTGTC	Eukaryota	Opisthokonta	Fungi	Ascomycota	Pezizomycotina	Leotiomycetes	Thelebolus	NA
TAGCGTATATTAAAGTTGTTGTGGTTAAAAAGCTCGTAGTAGAAGCTCGGGCTCCGGCCGACTGGTCCGCCTCACCGCGTGCACTGGTTCGGCCGGGCCTTCACCTTCTGCGGAACCGCATCTCCTTCACTGGGGGTGTCGGGGAAACAGGACGTTTACTGTGAAAAAATTAGAGTGCTCCAGGCAGGCCTATGCTCGAATAGATTAGCATGGAATAATGGAATAGGACGTGTGGTCTTATTTCGTTGGTTTCTAGGACCGCCGTAATGATTAATAGGGACAGTCGGGGGCATCAGTATTCAATCGTC	Eukaryota	Opisthokonta	Fungi	Ascomycota	Pezizomycotina	Sordariomycetes	Plectosphaerella	Plectosphaerella_sp.
TAGCGTATATTAAAGTTGTTGCAGTTAAAAAGCTCGTAGTCGAACTTCGGGCCTGGCGGGACGGTCTGCCTTACGGTATGTACTGTCCGGCCGGGCCTTACCTCTTGGTGAGGCTGTATGCCCTTTATTGGGTGTGCAGTGGAACCAGGAATTTTACCTTGAGAAAATTAGAGTGTTCAAAGCAGGCAATTGCCCGAATACATTAGCATGGAATAATAGAATAGGACGTGCGGTTCTATTTTGTTGGTTTCTAGGATCGCCGTAATGATTAATAGGGACGGTCGGGGGCATTAGTATTTCGTTGCT	Eukaryota	Opisthokonta	Fungi	Basidiomycota	Agaricomycotina	Tremellomycetes	Trichosporon	Trichosporon_porosum
TAGCGTATATTAAAGTTGTTGCAGTTAAAAAGCTCGTAGTTGGATTTCAAGGTACGTGTGCTCCTATGGAACATACTGCCTACTAGTCTTTGACTGTTACTGTGAGAAAATTAGAGTGTTTCAAGCAGGCTACTGCAAGAATACATTAGCATGGAATAACGAATGTGTCTAGAATCTTGGTTAATTCTAGGTCGCGATTAATAGGGACAGTTGGGGGCATTAGTATTTAATTGTC	Eukaryota	Alveolata	Ciliophora	Litostomatea	Trichostomatia	Trichostomatia_X	Buxtonella	Buxtonella_sulcata
TAGCGTATATTAAAGTTGTTGCAGTTAAAAAGCTCGTAGTTGGATTTCTGGTTAGGTGCGCTTGGCCCGCCACCGTCAGGTGTTGTGAGTGCCGATGCGCGCTTGCCATCTCCGTCTGGAGAACGTTCCTGCCCTTTACTGGGTTGGGTTCGCAATCCAGAACTTTTACTTTGAAAAAATTAGAGTGTTTAAAGCAGGCGTCTGTTGCTGTGAATACATTAGCATGGAATAATAACTTAGGGCTTCTGTCTTATTTTGTTGGTTTCTAAGACTTGAAGTAATGATTGATAGGGACAGTTGGGGGTGCTAGTATTCAGCGGCC	Eukaryota	Rhizaria	Cercozoa	Filosa-Imbricatea	Thaumatomonadida	Peregriniidae	Peregrinia	Peregrinia_clavideferens
TAGGGAATCTTCCACAATGGACGAAAGTCTGATGGAGCAATGCCGCGTGAGTGAAGAAGGGTTTCGGCTCGTAAAACTCTGTTGTTAGAGAAGAACGGGCGTGAGAGTAACTGCTCACGTCGCGACGGTATCTAACCAGAAAGTCACGGCTAACTACGTGCCAGCAGCCGCGGTAATACGTAGGTGGCAAGCGTTGTCCGGATTTATTGGGCGTAAAGCGAGCGCAGGCGGTCTTCTAAGTCTGATGTGAAAGCCTTCGGCTTAACCGGAGAAGTGCATCGGAAACTGGGAAACTTGAGTGCAGAAGAGGACAGTGGAACTCCATGTGTAGCGGTGAAATGCGTAGATATATGGAGGAACACCAGTGGCGAAGGCGGCTGTCTAGTCTGTAACTGACGC…	Eukaryota	NA	NA	NA	NA	NA	NA	NA
TGGGGAATATTGGGCAATGGGCGAAAGCCTGACCCAGCAACGCCGCGTGAAGGAAGAAGGCCCTCGGGTTGTAAACTTCTTTTACCAGGGACGAAGAACGTGACGGTACCTGGAGAAAAAGCCACGGCTAACTACGTGCCAGCAGCCGCGGTAATACGTAGGTGGCAAGCGTTGTCCGGATTTACTGGGTGTAAAGGGCGTGTAGGCGGAGATGCAAGTCAGGAGTGAAATCCCGGGGCTCAACCCCGGAACTGCTTTTGAAACTGTATCCCTTGAGTGTCGGAGAGGCAAGCGGAATTCCTAGTGTAGCGGTGAAATGCGTAGATATTAGGAGGAACACCAGTGGCGAAGGCGGCTTGCTGGACGATAACTGACGCTGAGGCGCGAAAGCGTGGGGAG…	Eukaryota	NA	NA	NA	NA	NA	NA	NA
TGGGGAATATTGCACAATGGGCGCAAGCCTGATGCAGCAACGCCGCGTGAGTGAAGAAGTATTTCGGTATGTAAAGCTCTATCGGCAGGGAAGAAAGGCCCTTAACAGGGAGATGACGGTACCTGACTAAGAAGCCCCGGCTAACTACGTGCCAGCAGCCGCGGTAATACGTAGGGGGCAAGCGTTATCCGGATTTACTGGGTGTAAAGGGAGCGCAGACGGCAGTGCAAGTCTGATGTGAAAGCCCGGGGCTCAACCCCGGAACTGCATTGGAAACTGTACAGCTTGAGTGTCGGAGAGGTAAGCGGAATTCCTAGTGTAGCGGTGAAATGCGTAGATATTAGGAGGAACACCGGTGGCGAAGGCGGCTTACTGGACGATTACTGACGTTGAGGCTCG…	Eukaryota	NA	NA	NA	NA	NA	NA	NA
TAGCGTATATTAAAGTTGTTGTGGTTAAAAAGCTCGTAGTTGAACCTTGGGCCTGGCTGGCCGGTCCGCCTCACCGCGTGTACTGGTCCGGCCGGGCCTTTCCCTCTGTGGAACCCCATGCCCTTCACTGGGTGTGGTGGGGAAACAGGACTTTTACTTTGAAAAAATTAGAGTGCTCCAGGCAGGCCTATGCTCGAATACATTAGCATGGAATAATAGAATAGGACGTGCGGTTCTATTTTGTTGGTTTCTAGGACCGCCGTAATGATTAATAGGGATAGTTGGGGGCATCCGTATTCAATTGTC	Eukaryota	Opisthokonta	Fungi	Ascomycota	Pezizomycotina	Sordariomycetes	NA	NA
TGGGGAATATTGGACAATGGGCGCAAGCCTGATCCAGCCATGCCGCGTGAGTGATGAAGGCCCTAGGGTTGTAAAGCTCTTTTGTGCGGGAAGATAATGACGGTACCGCAAGAATAAGCCCCGGCTAACTTCGTGCCAGCAGCCGCGGTAATACGAAGGGGGCTAGCGTTGCTCGGAATCACTGGGCGTAAAGGGTGCGTAGGCGGGTCTTTAAGTCAGGGGTGAAATCCTGGAGCTCAACTCCAGAACTGCCCTTGATACTGAGGATCTTGAGTTCGGGAGAGGTGAGTGGAACTGCGAGTGTAGAGGTGAAATTCGTAGATATTCGCAAGAACACCAGTGGCGAAGGCGGCTCACTGGCCCGATACTGACGCTGAGGCACGAAAGCGTGGGGAGCAA…	Eukaryota	NA	NA	NA	NA	NA	NA	NA
TAGCATATATTAATGCTGTTGCAGTTAAAAAGCTCGTAGTTGAACCTTGGGCCTGGTTGGTCGGTCCGCCTCGCGGCGTGCACTGATCCGACCGGGCCTTTCCTTCTGGGGAACCGCATGTCCTTCATTGGGCGTGTCGGGGATCCAGGACTTTTACTTTGAAAAAATTAGAGTGTTCAAAGCAGGCCTATGCTCGAATACATTAGCATGGAATAATAGAATAGGACGTGTGGTTCTATTTTGTTGGTTTCTAGGACCGCCGTAATGATTAATAGGGATAGTCGGGGGCATCAGTATTCCGTTGTC	Eukaryota	Opisthokonta	Fungi	Ascomycota	Pezizomycotina	Leotiomycetes	Thelebolus	Thelebolus_stercoreus
TAGCGTATATTAAAGTTGTTGCAGTTAAAAAGCTCGTAGTTGAATTTTGGGTTTAGCTGTATTGGCACTGCTTCTTGTAGTCGCTATACTGGCTTTACCTTTCCTTCTAGCTAACCTTTATGCACTTCACTGTGTGTATTGGCGAACTAGGACTTTTACTTTGAAAAAATTAGAGTGTTTAAAGCAGGCTTATGCTTGAATACATTAGCATGGAATAATAGAATAGGACTTTGGTTCTATTTTGTTGGTTTCTAGGACCGAAGTAATGATTAATAGGGATAGTTGGGGGCATTAGTATTTAATTGTC	Eukaryota	Opisthokonta	Fungi	Chytridiomycota	Chytridiomycotina	Neocallimastigomycetes	Neocallimastix	Neocallimastix_sp.
TAGCGTATATTAAAGTTGTTGCAGTTAAAAAGCTCGTAGTTGAACCTTGGGCTTGGCTGGCCGGTCCATCTTTTTTGATGCGTACTGGACCCAGCCGAGCCTTTCCTTCTGGCTAGCCTTTTTGGCGAACCAGGACTTTTACTTTGAAAAAATTAGAGTGTTCAAAGCAGGCCTTTGCTCGAATATATTAGCATGGAATAATAGAATAGGACGTTATGGTTCTATTTTGTTGGTTTCTAGGACCATCGTAATGATTAATAGGGACGGTCGGGGGTATCAGTATTCAGTAGTC	Eukaryota	Opisthokonta	Fungi	Ascomycota	Saccharomycotina	Saccharomycetales	Candida	Candida_parapsilosis
TAGCGTATATTAAAATTGCTGCAGTTAAAGCGTCCGTAGTCGAATTTCGTTCAACTCGAATGGATGTCGATGCAGCTTCGGCTGTAATCTTCGCTTTTTGAATTGAACTTGGGGAGAATTGGTGGGCAACTGCTCTTTTTCCCCCGTTACTTTGAGCAAATTGGAGTGCTCCAAACAGGCTATAGCTTGAACAGCTCAGCATGGAATAACAAGATAGGACTTTGGTTCTTCTTGTTGGTGTCATGAACCAAACGTAATGGTTGATAAGGACATACGGGGGCATTTGTACTTGCTGGAG	Eukaryota	Alveolata	Apicomplexa	Gregarinomorphea	Eugregarinorida	Gregarinidae	Leidyana1	Gregarina_caledia
TAGCGTATATTAACGTTGTTGCAGTTAAAAAGCTCGTAGTTGAGGCAGCGGGGCGGAGTGGAGAAGACAGTGATGTTGGGTCCATTGCGCCCTACCTTCTGGGAGGGCGGCGTTGCGCCAGTGATGGTGCCGCGCAGACCGGCCAGGACGATTACCTTGAGAAAAAGAGAGTGTTCAAGGCAGGCAAGTGCTTGGATACGGTAGCATGGAATAATGGGACAGGACGGAGTGACCTGACCGTTGGGGAGGACGCGCGTCAAGAGAGAATAGGGACAGATGGGGGCATTCGAATTGTGCAGCT	Eukaryota	Opisthokonta	NA	NA	NA	NA	NA	NA
TAGCGTATATTAAAGTTGTTGCAGTTAAAAAGCTCGTAGTCGAAGTTCTGGCTGGTCCTGTTTTTGGCTCCGGTCGACTCAGGACCTAGTCATCCGTCGGAGAACTCTTGTCGTCCTTCACTGGTCGCTTGAGGGAACTGACCCTTTACTTTGAAAAAATTAGAGTGTTTCAGGCAGGCTCTCGCCCGAATACTCCAGCATGGAATAATGGAATAGGACTTTCTTCTATTTTGTTGGTTATTAGTGGAAAGTAATGATTAATAGGGACAGTTGGGGGCATTCGTACTTAATTGTC	Eukaryota	Alveolata	Ciliophora	Colpodea	Colpodea_X	Platyophryida	Platyophrya	Platyophrya_sp.
TAGCGTATATTAAAGTTGTTGCAGTTAAAAAGCTCGTAGTTGAACCTTGGGCCTGGCTGGCCGGTCCGCCTCACCGCGTGCACTGGTCCGGCCGGGCCTTTCCCTCTGGGGAACCGCATGTCCTTCACTGGGCGTGCTGGGGAACCAGGACTTTTACTTTGAAAAAATTAGAGTGTTCAAAGCAGGCCTATGCTCGAATACATTAGCATGGAATAATAGAATAGGACGTGCGGTTCTATTTTGTTGGTTTCTAGGACCGCCGTAATGATTAATAGGGACAGTCGGGGGCATCAGTATTCAATTGTC	Eukaryota	Opisthokonta	Fungi	Ascomycota	Pezizomycotina	Sordariomycetes	NA	NA
TGGGGAATATTGCACAATGGGGGAAACCCTGATGCAGCGACGCCGCGTGAAGGATGAAGTATTTCGGTATGTAAACTTCTATCAGCAGGGAAGATGATGACGGTACCTGACTAAGAAGCCCCGGCTAACTACGTGCCAGCAGCCGCGGTAATACGTAGGGGGCAAGCGTTATCCGGATTTACTGGGTGTAAAGGGAGCGTAGGCGGCGGGACAAGTCAGAAGTGAAATCCCCGGGCTCACCCCGGGGGCTGCTTTTGAAACTGTTCTGCTGGATTTCAGGAGAGGTAAGCGGAATTCCTAGTGTAGCGGTGAAATGCGTAGATATTAGGAGGAACACCAGTGGCGAAGGCGGCTTACTGGACTGACAATGACGCTGAGGCTCGAAAGCGTGGGGAGCAA…	Eukaryota	NA	NA	NA	NA	NA	NA	NA
TAGCGTATATTAAAGTTGTTGCAGTTAAAAAGCTCGTAGTTGAACCTTGGGCCTAGCCGGCCGGTCCGCCTCACCGCGTGCACTGGCTCGGCTGGGTCTTTCCTTCTGGAGAACCGCATGCCCTTCACTGGGTGTGCCGGGGAACCAGGACTTTTACTCTGAACAAATTAGATCGCTTAAAGAAGGCCTATGCTCGAATACATTAGCATGGAATAATAGAATAGGACGTGTGGTTCTATTTTGTTGGTTTCTAGGACCGCCGTAATGATTAATAGGGACAGTCGGGGGCATCAGTATTCAATTGTC	Eukaryota	Opisthokonta	Fungi	Ascomycota	Pezizomycotina	Sordariomycetes	Chaetomium	Chaetomium_globosum
TAGCGTATATTAAAGTTGTTGTGGTTAAAAAGCTCGTAGTTGAACCTTGGGCCTGGCTGGCCGGTCCGCCTCACCGCGTGCACTGGTCCGGCCGGGCCTTTCCTCCTGCGGAACCCGGCGCTCTTCATTGGGCGCCGCGGGGAAGCAGGACATTTACTTTGAAAAAATTAGAGTGCTCCAGGCAGGCCTATGCTCGAATACATTAGCATGGAATAATAAAATAGGACGCGCGGTTCTATTTTGTTGGTTTCTAGGACCGCCGTAATGATTAATAGGGACAGTCGGGGGCATCAGTATTCAAGCGTC	Eukaryota	Opisthokonta	Fungi	Ascomycota	Pezizomycotina	Sordariomycetes	Acremonium	Acremonium_breve
TAGCGTATATTAAAGTTGTTGCAGTTAAAAAGCTCGTAGTTGGACTTTAGGCAAGGCGGCCTGGTCACCCTTTGGGTGTACTGGGATCGCTGCGCCTCACCTTCGGGGAGCTAGTCGTGCTTCGGTGCGCTAGGGAACCGAGCCTTACCTTGAGGAAATTAGAGTGTTTAAAGCAGGCTTATGCTTGAATACGTTAGCATGGAATAACATGATAGGACTTTGGTTCTATTTTGTTGGTTTGAGGACCAAAGTAATGATTAATAGGGACAGTTGGGGGCATTAGTATTCAATAGTC	Eukaryota	Opisthokonta	Fungi	Cryptomycota	Cryptomycotina	Cryptomycotina_X	Cryptomycotina_XX	Cryptomycotina_XX_sp.
TAGCGTATATTAAAGTTGTTGCAGTTAAAAAGCTCGTAGTTGGATTTCTGGCGAACCGGTGCGGCCCGTGCTCGTTTCGGGCGTGTGTGCCGTGTCGTGTTTGTCATCCTTCCAGAGAGCTGCGTCTACCATTCATTTGGCCGGACGTACGCGATCTGGATCGATTACTTTGAAAAAATTAGAGTGTTTAAAGCAGGCTTATGCTGTGAATACATTAGCATGGAATAATAATTTAGGACTTCGGTTCTATTTTGTTGGTTTCTAGGACTGAAGTAATGATTGATAGGGACAGTTGGGGGTGCTAGTATTCCGCGGCC	Eukaryota	Rhizaria	Cercozoa	Filosa-Imbricatea	Euglyphida	Trinematidae	Trinematidae_X	Trinematidae_X_sp.
GCGCGAAACCTCCGCAATGTGAGAAATCGCGACGGGGGGATCCCAAGTGCCATTCTTAACGGGATGGCTTTTCATTAGTGTAAAGAGCTTTTGGAATAAGAGCTGGGCAAGACCGGTGCCAGCCGCCGCGGTAACACCGGCAGCTCTAGTGGTAACAATTTTTATTGGGCCTAAAGCGTCCGTAGCCGGTTTAATAAGTCTCTGGTGAAATCCTGCAGCTTAACTGTGGGAATTGCTGGAGATACTATTAGACTTGAGACCGGGAGAGGTTAGAGGTACTCCCAGGGTAGAGGTGAAATTCTGTAATCCTGGGAGGACCGCCTGTTGCGAAGGCGTCTAACTGGAACGGTTCTGACGGTGAGGGACGAAAGTTAGGGGCGCGAACCGG	Eukaryota	Opisthokonta	Metazoa	NA	NA	NA	NA	NA
TAGCGTATATTAAAGTTGTTGCAGTTAAAAAGCTCGTAGTTGAACCTTGGGCCTGGTTGGTCGGTCCGCCTCGCGGCGTGCACTGATCCGACCGGGCCTTTCCTTCTGGGGAACCGCATGTCCTTCATTGGGCGTGTCGGGGATCCAGGACTTTTACTTTGAAAAAATTAGAGTGTTCAAAGCAGGCCTATGCTCGAATACATTAGCATGGAATAATAGAATAGGACTTTGGTTCTATTTTGTTGGTTTCTAGGACCGAAGTAATGATTAATAGGGATAGTCGGGGGCATCAGTATTCCGTTGTC	Eukaryota	Opisthokonta	Fungi	Ascomycota	Pezizomycotina	Leotiomycetes	Thelebolus	Thelebolus_stercoreus
TAGCGTATATTAAAGTTGTTGCAGTTAAAAAGCTCGTAGTTGAACTTCAGACCTGGCTGGGCGGTCTGCCTAACGGTACGTACTGTCCGGCTGGGTCTTACCTCTTGGTGAGCCGGCATGCCCTTCACTGGGTGTGTCGGGGAACCAGGACTTTTACCTTGAGAAAATTAGAGTGTTCAAAGCAGGCTTATGCCCGAATACATTAGCATGGAATAATAAAATAGGACGTGCGGTTCTATTTTGTTGGTTTCTAGAGTCGCCGTAATGATTAATAGGGATAGTTGGGGGCATTAGTATTCCGTTGCT	Eukaryota	Opisthokonta	Fungi	Basidiomycota	Agaricomycotina	Agaricomycetes	Bjerkandera	Bjerkandera_sp.
GAGTGTATATTAAAGTTGTTGCGGTTAAAAAGCTCGTAGTTGGACTTTGGGTAGGAGCGTGGGGTCCCCGGCGGTCAACGCCGTCGGGATCAGGACCGAGCGTTTCCCTCCCCGTCGCTCGGAACGCACAACGGCGGCGATTCTCTCGCCGTCGGTTCCGTAGGGTTTACTTTGAATAAATTAGGGTGTTCAAAGCAGGCGAATCGCCTTGAATACATTAGCATGGGATAATGAAAGATGACCTTCGGTCTATACTTTATTGGTTTCCAAGGCCGAGGTAATGATTGATAGGGACGGTCGGGGTCGCTCGTATTCGGCGGTC	Eukaryota	Amoebozoa	Lobosa	Tubulinea	NA	NA	NA	NA
TAGCGTATATTAAAGTTGTTGCAGTTAAAACGCTCGTAGTCGAACTTCGGGCCTGGCGGGATGGTCCGCCTTACGGTGTGTACTGTCCGGCCGGGCCTTACCTCTTGGTGAGACCTCATGCCCTTTACTGGGTGTGGGGTGGAACCAGGAATTTTACCTTGAGAAAATTAGAGTGTTCAAAGCAGGCAAACGCCCGAATACATTAGCATGGAATAATAGAATAGGACGTGCGGTTCTATTTTGTTGGTTTCTAGGATCGCCGTAATGATTAATAGGGACGGTCGGGGGCATTGGTATTCCGTTGCT	Eukaryota	Opisthokonta	Fungi	Basidiomycota	Agaricomycotina	Tremellomycetes	Cryptococcus	Cryptococcus_carnescens
TGGGGAATTTTCCGCAATGGGCGAAAGCCTGACGGAGCAATGCCGCGTGGAGGTGGAAGGCCTACGGGTCGTCAACTTCTTTTCTCGGAGAAGAAACAATGACGGTATCTGAGGAATAAGCATCGGCTAACTCTGTGCCAGCAGCCGCGGTAAGACAGAGGATGCAAGCGTTATCCGGAATGATTGGGCGTAAAGCGTCTGTAGGTGGCTTTTCAAGTCCGCCGTCAAATCCCAGGGCTCAACCCTGGACAGGCGGTGGAAACTACCAAGCTGGAGTACGGTAGGGGCAGAGGGAATTTCCGGTGGAGCGGTGAAATGCATTGAGATCGGAAAGAACACCAACGGCGAAAGCACTCTGCTGGGCCGACACTGACACTGAGAGACGAAAGCTAGGGGAGC…	Eukaryota	Excavata	Discoba	Euglenozoa	Euglenida	NA	NA	NA
TAGCGTATATTAAAGTTGTTGCAGTTAAAACGTCCGTAGTCGAACGTTTGCCTGTTGTCCAGGCCTCTCATCATTCAGTTGTTGAGTTTGGTCTTGGACTGGGCACAAAGTCTAGATGGCTTGAGTCTCTCGGGGCTTGAGTCTATTCACTAGGCGTATTACCATGAGCAAATCAGAGTGTTTAAAGCAGGCTTTTTAAGCTTGAACGTGTTAGCATGGAATAATGAAATATGACCCAGGGTCTATTTCGTTGGTTTTGAGACCCAAAGTAATGATGAATAGGAGTGGTCGGGGGCATTTGTATTTCGGCGCT	Eukaryota	Opisthokonta	Fungi	Mucoromycota	Mucoromycotina	Mucorales	Lichtheimia	Lichtheimia_ramosa
TAGCGTATATTAAAGTTGTTGCAGTTAAAAAGCTCGTAGTTGAACATTGGGCCTGGCTGGCCGGTCCGCCTCACCGCGTGTACTGGTCCGGCCGGGCCTTTCCTTCTGGGGAACCTCATGCCCTTCACTGGGCGTGTTGGGGAACCAGGACTTTTACTTTGAAAAAATTAGAGTGTTCAAAGCAGGCCTTTGCTCGAATACATTAGCATGGAATAATAGAATAGGACGTGTGGTTCTATTTTGTTGGTTTCTAGGACCGCCGTAATGATTAATAGGGATAGTCGGGGGCATCAGTATTCAATCGTC	Eukaryota	Opisthokonta	Fungi	Ascomycota	Pezizomycotina	Dothideomycetes	Davidiella	Davidiella_macrospora
TGGGGAATATTGGGCAATGGGCGAAAGCCTGACCCAGCAACGCCGCGTGAGTGAAGAAGGCCTTCGGGTTGTAAAGCTCTGTTATAGGGGACGAAGGAAGTGACGGTACCCTATAAGGAAGCCCCGGCTAACTACGTGCCAGCAGCCGCGGTAATACGTAGGGGGCGAGCGTTGTCCGGAATGACTGGGCGTAAAGGGCGTGTAGGCGGTTTTTTAAGTCTGGAGTGAAAGTCCTGCATTCAATGTGGGAATTGCTTTGGATACTGGAAGACTTGAGTGCGGAAGAGGTAAGTGGAATTCCCAGTGTAGCGGTGAAATGCGTAGAGATTGGGAGGAACACCAGTGGCGAAGGCGACTTACTGGGCCGTAACTGACGCTGAGGCGCGAAAGCGTGGGGAG…	Eukaryota	NA	NA	NA	NA	NA	NA	NA
TAGCGTATATTAAAGTTGTTGCAGTTAAAAAGCTCGTAGTTGAACCTTGGGCCTGGCTGGCCGGTCCGCCTCACCGCGTGCACTGGTCCGGCCGGGCCTTTCCTCCTGGGGAACCACATGCCCTTCACTGGGTGTGGCGGGGAACCAGGACTTTTACTTTGAAAAAATTAGAGTGTTCAAAGCAGGCCTATGCTCGAATACATTAGCATGGAATAATAGAATAGGACGTGTGGTTCTATTTTGTTGGTTTCTAGGACCGCCGTAATGATTAATAGGGATAGTCGGGGGCATCAGTATTCAATTGTC	Eukaryota	Opisthokonta	Fungi	Ascomycota	Pezizomycotina	Leotiomycetes	NA	NA
TGGGGAATATTGCACAATGGGCGCAAGCCTGATGCAGCAACGCCGCGTGAGTGAAGAAGTATTTCGGTATGTAAAGCTCTATCAGCAGGGAAGAAAGGCCCTTCGGGGAGATGACGGTACCTGACTAAGAAGCCCCGGCTAACTACGTGCCAGCAGCCGCGGTAATACGTAGGGGGCAAGCGTTATCCGGATTTACTGGGTGTAAAGGGAGCGCAGACGGCATCGCAAGTCTGATGTGAAAGCCCGGGGCTCAACCCCGGAACTGCATTGGAAACTGCGGAGCTTGAGTGTCGGAGGGGTAAGCGGAATTCCTAGTGTAGCGGTGAAATGCGTAGATATTAGGAGGAACACCGGTGGCGAAGGCGGCTTACTGGACGACTACTGACGTTGAGGCTCGAA…	Eukaryota	NA	NA	NA	NA	NA	NA	NA
TAGCGTATATTAAAGTTGTTGCCGTTAAAAAGCTCGTAGTCGAACTTCGGCCTTTGCCGCCCGGTCCGCCTATTTGGGTGTGTACTGGAGCGGTGGAGGCTTACCTCGTGGTGAACGGCCATGCCCTTTACTGGGTGTGGTCGGGAACCATGACTTTTACTGTGAAAAAATTAGAGTGTTCAAAGCAGGCTTACGCCCGAATACATTAGCATGGAATAATAAAATAGGACGTGCGGTCCTATTTTGTTGGTTTCTAGGATCGCCGTAATGATTAATAGGGATAGTTGGGGGCATTCGTATTCAATTGTC	Eukaryota	Opisthokonta	Fungi	Basidiomycota	Pucciniomycotina	Cystobasidiomycetes	Cystobasidiomycetes_X	Cystobasidiomycetes_X_sp.
TAGCGTATATTAAAGTTGTTGCAGTTAAAACGCTCGTAGTCGAACTTCGGGCCTGGCGGGATGGTCCGCCTTACGGTGTGTACTGTCCGGCCGGGCCTTACCTCTTGGTGAGACCTCATGCACTTTATTGGGTGTGGGGTGGAACCAGGAATTTTACCTTGAGAAAATTAGAGTGTTCAAAGCAGGCAAACGCCCGAATACATTAGCATGGAATAATAGAATAGGACGTGCGGTTCTATTTTGTTGGTTTCTAGGATCGCCGTAATGATTAATAGGGACGGTCGGGGGCATTGGTATTCCGTTGCT	Eukaryota	Opisthokonta	Fungi	Basidiomycota	Agaricomycotina	Tremellomycetes	Cryptococcus	Cryptococcus_carnescens
TAGCGTATATTAAAGTTGTTGCAGTTAAAAAGCTCGTAGTTGAACCTTGGGTCTGGTCGTGCGGTCCGGCCGTGTGCCGCGCACTGCAGGGGCGGGCCTTTGCGCTTCTGGGAAGCCCGTGGAGCTGCGGCTCTGCGTGGGGGACCAGGACTTTTTACTTTGAAAAAATTAGAGTGTTCAAAGCAGGCGAAGTCGCTCGGATATATTAGCATGGAATGATAGAATAGGACGTTTGGTTCTATTTTGTTGGTTTCTAGGACCATCGTAATGATTAATAGGGACGGTCGGGGGCATCAGTATTCAACTGTC	Eukaryota	Opisthokonta	Fungi	Ascomycota	Saccharomycotina	Saccharomycetales	Cyniclomyces	Cyniclomyces_guttulatus
TAGCGTATATTAAAGTTGTTGAGGTTAAAAAGCTCGTAGTTGAACCTTGGGCCCAGCCGGCCGGTCCGCCTCACCGCGTGCACTGGCTCGGTTGGGCCTTTCCTTCTGGAGAACCGCATGCCCTTCACTGGGTGTGTCGGGGAACCAGGACTTTTACTCTGAACAAATTAGATCGCTTAAAGAAGGCCTATGCTCGAATACATTAGCATGGAATAATAGAATAGGACGTGTGGTTCTATTTTGTTGGTTTCTAGGACCGCCGTAATGATTAATAGGGACAGTCGGGGGCATCAGTATTCAATTGTC	Eukaryota	Opisthokonta	Fungi	Ascomycota	Pezizomycotina	Sordariomycetes	Sordaria	Sordaria_fimicola
TGGGGAATATTGGACAATGGGCGCAAGCCTGATCCAGCCATGCCGCGTGAGTGATGAAGGCCTTAGGGTTGTAAAGCTCTTTTGTCCGGGACGATAATGACGGTACCGGAAGAATAAGCCCCGGCTAACTTCGTGCCAGCAGCCGCGGTAATACGAAGGGGGCTAGCGTTGCTCGGAATCACTGGGCGTAAAGGGCGCGTAGGCGGCCATTCAAGTCGGGGGTGAAAGCCTGTGGCTCAACCACAGAATTGCCTTCGATACTGTTTGGCTTGAGTATGGTAGAGGTCGGTGGAACTGCGAGTGTAGAGGTGAAATTCGTAGATATTCGCAAGAACACCAGTGGCGAAGGCGGCCGACTGGACCATTACTGACGCTGAGGCGCGAAAGCGTGGGGAGCAA…	Eukaryota	NA	NA	NA	NA	NA	NA	NA
TAGCGTATATTAAAGTTGTTGCCGTTAAAAAGCTCGTAGTCGAACTTCGGCGCCTGATGGCCGGTCCGCCTTCTTGGTGTGTACTTGCTCATCGGGCGCTTACCTCCTGGTGAACTCTGATGTCCTTTACTGGGTGTCAGAGCAAACCAGGACGTTTACTTTGAAAAAATTAGAGTGTTCAAAGCAGGCCTACGCCCGAATACATTAGCATGGAATAATAGAATAGGACGCGCGTTCCCATTTTGTTGGTTTCTGAGATCGCCGTAATGATTAATAGGGATAGTTGGGGGCATTTGTATTCCGTCGTC	Eukaryota	Opisthokonta	Fungi	Basidiomycota	Pucciniomycotina	Microbotryomycetes	Sporidiobolus	Sporidiobolus_pararoseus
TAGCGTATATTAAAGTTGTTGCAGTTAAAAAGCTCGTAGTTGAACTTCAGGTCTGGTTGGCTGGTCCGCCTCACGGTGTGTACTGGTCGGCCGGACCTTACCTCTTGGTGATGCGGCATGCCGTTTATTCGGTGTGTCGTGGAACCAGGATTTTTACTTTGAAAAAATTAGAGTGTTCAAAGCAGGCCTATGCCCGAATACATTAGCATGGAATAATAGAATAGGACGTGCGGTTCTATTTTGTTGGTTTCTAGGATCGCCGTAATGATTAATAGGGATAGTTGGGGGCATTAGTATTCAGTGGCT	Eukaryota	Opisthokonta	Fungi	Basidiomycota	Agaricomycotina	Agaricomycetes	Guehomyces	Guehomyces_pullulans
TAGCGTATATTAAAATTGCTGCAGTTAAAGCGTCCGTAGTCGAATTTCGTTCAACTCAAATGGATGTCGATGCAGCTTCGGTTGTAATCTTCGCTTTTTGAATTGAACTTGGGGAGAATTGGTGGGCAACTGCTCTTTTTCCCCCGTTACTTTGAGCAAATTGGAGTGCTCCAAACAGGCTATAGCTTGAACAGCTCAGCATGGAATAACAAGATAGGACTTTGGTTCTTCTTGTTGGTGTCATGAACCAAACGTAATGGTTGATAAGGACATACGGGGGCATTTGTACTTGCTGGAG	Eukaryota	Alveolata	Apicomplexa	Gregarinomorphea	Eugregarinorida	Gregarinidae	Leidyana1	Gregarina_caledia
TAGCGTATATTAAAGTTGTTGCAGTTAAAAAGCTCGTAGTTGAAACTTGGGCCTGGTTGGCAGGTCCGCCTCACCGCGTGTACTTGTCCGACCGGGCCTTTCCTTCTGGAGAACCTCATGCCCTTCACTGGGTGTGTTGGGGAACCAGGACTTTTACTTTGAAAAAATTAGAGTGTTCAAAGCAGGCCTTTGCTCGAATACGTTAGCATGGAATAATAGAATAGGACGTGCGGTCCTATTTTGTTGGTTTCTAGGACCGCCGTAATGATTAATAGGGACAGTCGGGGGCATCAGTATTCAATTGTC	Eukaryota	Opisthokonta	Fungi	Ascomycota	Pezizomycotina	Dothideomycetes	Didymella	Didymella_exitialis
TGGAGAATCTTGCACAATGGGCGAAAGCCTGATGCAGCAACGCCGCGTGAAGGATGAAGGCCCTTGGGTCGTAAACTTCTGTTCTAAGGGAAGATAATGACGGTACCTTAGGAGCAAGTCCCGGCTAACTACGTGCCAGCAGCCGCGGTAATACGTAGGGGGCAAGCGTTATCCGGAATTATTGGGCGTAAAGAGTACGTAGGTGGTTTCCTAAGCGAGGGGTTTAAGGCAATGGCTTAACCATTGTTCGCCCCCCGAACTGGGTTACTTGAGTGCTGGAGGGGAAAGCGGAATTCCTAGTGTAGCGGTGAAATGCGTAGATATTAGGAGGAACACCAGTGGCGAAGGCGGCTTTCTGGACAGTAACTGACACTGAGGTACGAAAGTGTGGGGAGCAAA…	Eukaryota	NA	NA	NA	NA	NA	NA	NA
TGGGGAATATTGCACAATGGGCGAAAGCCTGATGCAGCGACGCCGCGTGAGGGATGACGGCCTTCGGGTTGTAAACCTCTTTCAGCAGGGACGAAGCGCAAGTGACGGTACCTGCAGAAGAAGCACCGGCTAACTACGTGCCAGCAGCCGCGGTAATACGTAGGGTGCGAGCGTTGTCCGGAATTATTGGGCGTAAAGAGCTCGTAGGCGGTTTGTCGCGTCGGCCGTGAAAACTTGGGGCTTAACCCCAAGCTTGCGGTCGATACGGGCAGACTTGAGTTCGGCAGGGGAGACTGGAATTCCTGGTGTAGCGGTGAAATGCGCAGATATCAGGAGGAACACCGGTGGCGAAGGCGGGTCTCTGGGCCGACACTGACGCTGAGGAGCGAAAGCGTGGGG…	Eukaryota	NA	NA	NA	NA	NA	NA	NA
TAGCGTATATTAAAGTTGTTGCAGTTAAAAAGCTCGTAGTTGAACCTCGGGCCTAGCTGGCCGGTCCGCCTCACCGCGAGTACTGGACTGGCTGGGCCTTCCCTCCTGGGGAACCCCATGGCCTTCACTGGCTGTGGCGGGGAACCAGGACTTTTACTGTGAAAAAATTAGAGTGTTCAAAGCAGGCCTTTGCTCGGATACATTAGCATGGAATAATAGAATAGGACGTGCGGTTCTATTTTGTTGGTTTCTAGGACCGCCGTAATGATTAATAGGGATAGTCGGGGGCGTCAGTATTCAGCTGTC	Eukaryota	Opisthokonta	Fungi	Ascomycota	Pezizomycotina	Eurotiomycetes	Thermomyces	Thermomyces_lanuginosus
TAGCGTATATTAAAGTTGTTGCAGTTAAAAAGCTCGTAGTTGAATTTCGGGTTTCCGGCGCGTCCACTTCATTGTGGGCTCACGGGGACCCTCCTCGCCTTAGGGCATCATTTACTGTGAAAAAATTAGAGTGTTCAAAGCAGGCAATCGCTTGAATACATTAGCATGGAATAATAAGATAGGATTTCGTCTATTTTGTTGGTTGCGGACGACAATAATGATTAATAGGGATAGTTGGGGGTGTCCGTATTGAGCTGTC	Eukaryota	Stramenopiles	Opalozoa	Bicoecea	Anoecales	Caecitellaceae	Caecitellaceae_X	Caecitellaceae_X_sp.
TAGCGTATATTAAAGTTGTTGCAGTTAAAAAGCTCGTAGTTGAACCTTTGGCCTGGCTGGCAGGTCCGCCTCACCGCGTGCACTTGTCCGGCCGGGCCTTTTCTTCTGGAGAACCGCATGCCCTTCACTGGGTGTGTTGGGGACCAGGACTTTTACTTTGAAAAAATTAGAGTGTTCAAAGCAGGCCTTTGCTCGAATATATTAGCATGGAATAATAGAATAGGACGTATGGTTCTATTTTGTTGGTTTCTAGGACCGTCGTAATGATTAATAGGGACGGTCGGGGGCATCAGTATTCAGTTGTC	Eukaryota	Opisthokonta	Fungi	Ascomycota	Pezizomycotina	Dothideomycetes	Paraconiothyrium	Paraconiothyrium_africanum
TAGCGTATATTAAAGTTGTTGCCGTTAAAAAGCTCGTAGTCGAACTTCGGTCCCTGTTGGTCGGTCCGCCTTCTTGGTGTGTACTTACTCAACGGGGACTTACCTCCTGGTGAACTGCAATGTCCTTTACTGGGTGTTGTAGCGAACTAGGACGTTTACTTTGAAAAAATTAGAGTGTTCAAAGCAGGCCTACGCCCGAATACATTAGCATGGAATAATAGAATAGGACGCGCGTTCCCATTTTGTTGGTTTCTGAGATCGCCGTAATGATTAATAGGGATAGTTGGGGGCATTTGTATTCCGTCGTC	Eukaryota	Opisthokonta	Fungi	Basidiomycota	Pucciniomycotina	Microbotryomycetes	Leucosporidium	Leucosporidium_scottii
TAGGGAATCTTCCACAATGGACGAAAGTCTGATGGAGCAACGCCGCGTGAGTGAAGAAGGGTTTCGGCTCGTAAAACTCTGTTGTTAAAGAAGAACATATCTGAGAGTAACTGTTCAGGTATTGACGGTATTTAACCAGAAAGCCACGGCTAACTACGTGCCAGCAGCCGCGGTAATACGTAGGTGGCAAGCGTTGTCCGGATTTATTGGGCGTAAAGCGAGCGCAGGCGGTTTTTTAAGTCTGATGTGAAAGCCTTCGGCTCAACCGAAGAAGTGCATCGGAAACTGGGAAATTTGAGTGCAGAAGAGGACAGTGGAACTCCATGTGTAGCGGTGAAATGCGTAGATATATGGAAGAACACCAGTGGCGAAGGCGGCTGTCTGGTCTGTAACTGACGC…	Eukaryota	NA	NA	NA	NA	NA	NA	NA
TAGCGTATATTAAAGTTGTTGCAGTTAAAAAGCTCGTAGTTGAATTTTGGACTTGACTGTACGGTTCTGCTTCAGGTAGTTACTGTACTGGTCTTGTCTTTCCTTCTAGCTAACCTTTATGCACTTCATTGTGTGTACTGGGGATCTAGGACTTTTACTTTGAAAAAATTAGAGTGTTTAAAGCAGGCTTATGCTTGAATACATTAGCATGGAATAATAGAATAGGACTTTGGTTCTATTTTGTTGGTTTCTAGGACCGAAGTAATGATTAATAGGGATAGTTGGGGGCATTAGTATTTAATTGTC	Eukaryota	Opisthokonta	Fungi	Chytridiomycota	Chytridiomycotina	Neocallimastigomycetes	Neocallimastix	Neocallimastix_frontalis
TAGCGTACGTTAAAGTTGCTGCAGTTAAAAAGCTCGTAGTTGAACGTCCGGGTTCCGCGGGACGGGGCCGCCCCGCGAGGGACGGCGCCGCCCTGGGGCCCGTGGGATCCGATCTCGCCGCCCGTCGCGAGGCGGACGGAGGGACGGATGAGGTTACCTGGAAAAAATCGGGGCGATCTAGGCGGGCGAACCTCGCCAACGAACGATAGGACATGGGATAACGGAAGAGGGCATCGGCTCGACTTCGTCGGTTCCTCGAGCTGAGGCACGTACGGTGAATAGGGACGGTCGGGGCCGCCCGTACCGGGTCGCG	Eukaryota	Amoebozoa	Lobosa	Tubulinea	Arcellinida	Difflugiidae	Arcella	Arcella_hemisphaerica
TAGCGTATATTAAAGTTGTTGCAGTTAAAAAGCTCGTAGTTGAACCTTGGGCCTGGCTGGCCGGTCCGCCTCACCGCGTGTACTGGTCCGGCCGGGCCTTTCCTTCTGGAGAACCGCATGCCCTTCACTGGGTGTGTCGGGGAACCAGGACTTTTACTTTGAGAAAATTAGAGTGTTCAAAGCAGGCCTTTGCTCGAATACGTTAGCATGGAATAATAGAATAGGACGTGCGGTCCTATTTTGTTGGTTTCTAGAACCGCCGTAATGATTAATAGGGATAGTCGGGGGCGTCAGTATTCAATTGTC	Eukaryota	Opisthokonta	Fungi	Ascomycota	Pezizomycotina	Dothideomycetes	Roussoella	Roussoella_sp.
TGAGGAATATTGGTCAATGGTCGGAAGACTGAACCAGCCATGCCGCGTGCAGGAAGAATGTCTTATGGATTGTAAACTGCTTTTGTATGGGAATAATAAGAGCTTTGCGAAGTTTGATGCAGGTACCATACGAATAAGGATCGGCTAACTCCGTGCCAGCAGCCGCGGTAATACGGAGGATTCGAGCGTTATCCGGATTTATTGGGTTTAAAGGGTGCGTAGGTGGCACTATAAGTCGATGGTGAAAGACTTGAGCTCAACTCAGGCGAGCCGTTGATACTGTAGAGCTAGAACATAGATGGAGTAGGCGGAATGAATCATGTAGCGGTGACATGCATAGATATGATTCAGAACACCGATCGCGAAGGCAGCTTACTAAGCTATAGTTGACGCTGAGGC…	Eukaryota	NA	NA	NA	NA	NA	NA	NA
TAGCGTATATTTAAGTTGTTGCAGTTAAAAAGCTCGTAGTTGGATTTCGGGCGGGGTCCGCCGGTCCGCCTTTGGGTGTGCACTGGTGGGGTCTGCCTTGCTGCCGGGGACGGGCTCCTGGGCTTTGCTGTCTGGGACCCGGAGTCGGCGAGGTTACTTTGAGTAAATTAGAGTGTTCAAAGCAGGCATACGCTCTGAATACGTTAGCATGGAATAACACGATAGGACTCTGGCCTATCTTGTTGGTCTGTGGGACCGGAGTAATGATTAAGAGGGACAGTCGGGGGCATTCGTATTTCATTGTC	Eukaryota	Archaeplastida	Chlorophyta	NA	NA	NA	NA	NA
TAGCGTATATTAAAGTTGTTGCAGTTAAAAAGCTCGTAGTTGAACCTTGGGCCTGGCTGGCCGGTCCGCCTCACCGCGTGCACTGGTCCGGCCGGGCCTTTCTTTCTGGAGAACCCCATGCCCTTTAGTGGGCGTGGCGGGGAACCAGGACTTTTACTTTGAAAAAATTAGAGTGTTCAAAGCAGGCCTATGCTCGAATACATTAGCATGGAATAATAGAATAGGACGTGTGGTTCTATTTTGTTGGTTTCTAGGACCGCCGTAATGATTAATAGGGATAGTCGGGGGCATCAGTATTCCGTTGTC	Eukaryota	Opisthokonta	Fungi	Ascomycota	Pezizomycotina	NA	NA	NA
TAGCGTATATTAAAGTTGTTGCAGTTAAAAAGCTCGTAGTTGAACTTCAGACCTGGCCGGGCGGTCTGCCTCACGGTATGTACTGTCTGGCTGGGTCTTACCTCTTGGTGAGCCGGCATGCCCTTTACTGGGTGTGTCGGGGAACCAGGACTTTTACCTTGAGAAAATTAGAGTGTTCAAAGCAGGCCTATGCCTGAATACATTAGCATGGAATAATAAAATAGGACGTGCGGTTCTATTTTGTTGGTTTCTAGAGTCGCCGTAATGATTAATAGGGATAGTTGGGGGCATTAGTATTCAGTTGCT	Eukaryota	Opisthokonta	Fungi	Basidiomycota	Agaricomycotina	Agaricomycetes	Ganoderma	NA
TAGCGTATATTAAAGTTGTTGTGGTTAAAAAGCTCGTAGTTGAACCTTGGGCCTGGCTGGCCGGTCCGCCTCACCGCGTGCACTGGTCCGGCCGGGCCTTTCCCTCTGTGGAACCCCATACCCTTCACTGGGCGTGGCGGGGAAACAGGACATTTACTTTGAAAAAATTAGAGTGTTCAAAGCAGGCCTATGCTCGAATACATTAGCATGGAATAATAGAATAGGACGTGTGGTTCTATTTTGTTGGTTTCTAGGACCGCCGTAATGATTAATAGGGATAGTCGGGGGCATCAGTATTCCGTTGTC	Eukaryota	Opisthokonta	Fungi	Ascomycota	Pezizomycotina	Sordariomycetes	NA	NA
TAGCGTATATTAAAGTTGTTGCAGTTAAAACGCTCGTAGTCGAACTTCGGGCCTGGCGGGATGGTCCGCCTTACGGTGTGTACTGTCCGGCTGGGCCTTACCTCCTGGTGAGACCTCATGCCCTTTACTGGGTGTGGGGTGGAACCAGGAATTTTACCTTGAGAAAATTAGAGTGTTCAAAGCAGGCAAACGCCCGAATACATTAGCATGGAATAATAGAATAGGACGTGCGGTTCTATTTTGTTGGTTTCTAGGATCGCCGTAATGATTAATAGGGACGGTCGGGGGCATTGGTATTCCGTTGCT	Eukaryota	Opisthokonta	Fungi	Basidiomycota	Agaricomycotina	Tremellomycetes	Cryptococcus	Cryptococcus_carnescens
TGGGGGATATTGCACAATGGGCGAAAGCCTGATGCAGCGACGCCGCGTGAAGGAAGAAGTATTTCGGTATGTAAACTTCTATCAGCGGGGAAGAAGATGACGGTACCCGACTAAGAAGCCCCGGCTAACTACGTGCCAGCAGCCGCGGTAATACGTAGGGGGCAAGCGTTATCCGGATTTACTGGGTGTAAAGGGAGCGTAGACGGCAGGGCAAGTCCGATGTGAAAACCCGGGGCTCAACCGCGGGATTGCATTGGAAACTGCTCGGCTCGAGTACTGGAGGGGTAAGCGGAATTCCTAGTGTAGCGGTGAAATGCGTAGATATTAGGAGGAACACCGGCGGCGAAGGCGGCTTACTGGACAGTAACTGACGTTGAGGCTCGAAAGCGTGGGGAGCAA…	Eukaryota	NA	NA	NA	NA	NA	NA	NA
TAGCGTATATTAAAGTTGTTGCAGTTAAAACGCTCGTAGTTGGATGCGGGCGGCGCTTCGGCGCTGCTTCGGGCGGCGGGGGTTCTTTGGGGCCCTGCGGCTGCCGGTTACTTTGAGGAAATTAGGGTGTTCAAAGCAGGCGTGGCTTGGATACATTAGCATGGAATAACGGAAGAGGACGGCGGTCTTCTGTTGGTGGGACCGCGGTAATGGTTAATAGGGACAGTTGGGGGCATTAGTATTCCGGAGTC	Eukaryota	Opisthokonta	NA	NA	NA	NA	NA	NA
TGGGGAATCTTGCACAATGGGCGAAAGCCTGATGCAGCGACGCCGCGTGCGGGACGAAGGCCTTCGGGTTGTAAACCGCTTTCAGCAGGGACGAGGCCGCAAGGTGACGGTACCTGCAGAAGAAGCCCCGGCTAACTACGTGCCAGCAGCCGCGGTAATACGTAGGGGGCGAGCGTTATCCGGATTCATTGGGCGTAAAGCGCGCGTAGGCGGCCTGCTAGGTCGGGACTCAAATCCGGGGGCTCAACCCCCGCCCGGTCCCGATACCGACAGGCTTGAGTCTGGTAGGGGAAGGCGGAATTCCAAGTGTAGCGGTGGAATGCGCAGATATTTGGAAGAACACCGGTGGCGAAGGCGGCCTTCTGGGCCACGACTGACGCTGAGGCGCGAAAGCTAGGG…	Eukaryota	NA	NA	NA	NA	NA	NA	NA
TGGAGAATCTTGCACAATGGGCGAAAGCCTGATGCAGCAACGCCGCGTGAAGGATGAAGGCCCTTGGGTCGTAAACTTCTGTTCTAAGGGAAGATAGTGACGGTACCTTAGGAGCAAGTCCCGGCTAACTACGTGCCAGCAGCCGCGGTAATACGTAGGGGGCGAGCGTTATCCGGAATTATTGGGCGTAAAGAGTACGTAGGTGGTTTCCTAAGCGAGGGGTTTAAGGCAATGGCTTAACCATTGTTCGCCCCCCGAACTGGGTTACTTGAGTGCTGGAGGGGAAAGCGGAATTCCTAGTGTAGCGGTGAAATGCGTAGATATTAGGAGGAACACCAGTGGCGAAGGCGGCTTTCTGGACAGTAACTGACACTGAGGTACGAAAGTGTGGGGAGCAAA…	Eukaryota	NA	NA	NA	NA	NA	NA	NA
TGGGGAATATTGGACAATGGGCGCAAGCCTGATCCAGCCATGCCGCGTGAGTGATGAAGGCCCTAGGGTTGTAAAGCTCTTTTGTGCGGGAAGATAATGACGGTACCGCAAGAATAAGCCCCGGCTAACTTCGTGCCAGCAGCCGCGGTAATACGAAGGGGGCTAGCGTTGCTCGGAATCACTGGGCGTAAAGGGTGCGTAGGCGGGTCTTTAAGTCAGGGGTGAAATCCTGGAGCTCAACTCCAGAACTGCCTTTGATACTGAAGATCTTGAGTTCGGGAGAGGTGAGTGGAACTGCGAGTGTAGAGGTGAAATTCGTAGATATTCGCAAGAACACCAGTGGCGAAGGCGGCTCACTGGCCCGATACTGACGCTGAGGCACGAAAGCGTGGGGAGCAA…	Eukaryota	NA	NA	NA	NA	NA	NA	NA
TAGCGTATATTAAAGTTGTTGCAGTTAAAAAGCTCGTAGTTGGACTTTAGGTCCGGCTGGGCGGTCCACCTCGCGGTGAGTACTGTCGGGCCGGGCCCTTCCTTCTGGTGATCTGTCATCTCGGTGGCAGGGAACCAGGACTTTTACTTTGAAAAAATTAGAGTGTTCAAAGCAGGCTAGACGCCCGAATATATTAGCATGGAATAATGAAATAGGACGTGCGGTTCTATTTTGTTGGTTTTTGGAATCGCCGTAATGATTAATAGGGACAGTCGGGGGCATTAGTACTCACATGCT	Eukaryota	Opisthokonta	Fungi	Basidiomycota	Ustilaginomycotina	Exobasidiomycetes	Malassezia	NA
TGGGGAATATTGCACAATGGGCGCAAGCCTGATGCAGCAACGCCGCGTGAGTGAAGAAGTATTTCGGTATGTAAAGCTCTATCGGCAGGGAAGAAAGGCCCGAAAGGGAGATGACGGTACCTGACTAAGAAGCCCCGGCTAACTACGTGCCAGCAGCCGCGGTAATACGTAGGGGGCAAGCGTTATCCGGATTTACTGGGTGTAAAGGGAGCGCAGACGGCAGTGCAAGTCTGATGTGAAAGCCCGGGGCTCAACCCCGGAACTGCATTGGAAACTGTACAGCTTGAGTGTCGGAGGGGTAAGCGGAATTCCTAGTGTAGCGGTGAAATGCGTAGATATTAGGAGGAACACCGGTGGCGAAGGCGGCTTACTGGACGATAACTGACGTTGAGGCTCGAA…	Eukaryota	NA	NA	NA	NA	NA	NA	NA
TAGCGTATATTAAAGTTGTTGCAGTTAAAAAGCTCGTAGTTGAACCTTGGGCCTGGTTGGTCGGTCCGCCTCGCGGCGTGCACTGATCCGACCGGGCCTTTCCTTCTGGGGAACCGCATGTCCTTCATTGGGCGTGTCGGGGATCCAGGACTTTTACTTTGAAAAAATTAGAGTGTTCAAAGCAGGCCTATGCTCGAATACATTAGCATGGAATAATAGAATAGGACAGGCGTTCTATTTTGTTGGTTTCTAGGACGTCTGTAATGATTAACAGAAACAATCGGGGGCGTCAGTATTGCATCGTC	Eukaryota	Opisthokonta	Fungi	Ascomycota	Pezizomycotina	Sordariomycetes	Melanospora	NA
TAGCGTATATTAAAGTTGTTGCAGTTAAAAAGCTCGTAGTTGAACCTTGGGCCTGGTTGGCCGGTCCGCCTCACCGCGTGTACTGGTCCGACCGGGTCTTTCCTTCTGGGGAGCCGCATGCCCTTCACTGGGTGTGTCGGGGAACCAGGACTTTTACTTTGAAAAAATTAGAGTGTTCAAAGCAGGCCTATGCTCGAATACATTAGCATGGAATAATAGAATAGGACGTGTGGTTCTATTTTGTTGGTTTCTAGGACCGCCGTAATGATTAATAGGGATAGTCGGGGGCATCAGTATTCAATTGTC	Eukaryota	Opisthokonta	Fungi	Ascomycota	Pezizomycotina	Leotiomycetes	Sclerotinia	Sclerotinia_trifoliorum
TAGCGTATATTAAAATTGCTGCAGTTAAAGCGTCCGTAGTTGAATTTCGTTCATTCGAGATGGATGCAGCGGCTTCTTGTAAGTTTGCTTGCGCTTTCTCTTTTGAACTTGGATAGAGCTTGGGTAACCTTGTTCTATCCCGTTACTTTGAGCAAATTGGAGTGCTCCAACCAGGCTAAAGCTTGAACAGCTCAGCATGGAATAACAAGATAGGACTTTGGTTCTTCTTGTTGGTGTCATGAACCAAAAGTAATGGTTGATAAGGACATACGGGGGCATTTGTACTTGCTGGAG	Eukaryota	Alveolata	Apicomplexa	Gregarinomorphea	Eugregarinorida	Gregarinidae	Leidyana1	Gregarina_caledia
TAGCGTATATTAAAGTTGTTGCAGTTAAAAAGCTCGTAGTTGAACTTCAGGCTTGGCGGGGTGGTCTGCCTCACGGTATGTACTATCCGGCTGAGCCTTACCTCCTGGTGAGCCTGCATGTCGTTTATTCGGTGTGTAGGGGAACCAGGAATTTTACTTTGAAAAAATTAGAGTGTTCAAAGCAGGCATATGCCCGAATACATTAGCATGGAATAATAGAATAGGACGTGCGGTTCTATTTTGTTGGTTTCTAGGATCGCCGTAATGATTAATAGGGACGGTTGGGGGCATTAGTATTCAGTTGCT	Eukaryota	Opisthokonta	Fungi	Basidiomycota	Agaricomycotina	Tremellomycetes	Filobasidium	Filobasidium_globisporum
TGGGGAATATTGCACAATGGGGGAAACCCTGATGCAGCAACGCCGCGTGAAGGAAGAAGGTCTTCGGATCGTAAACTTCTGTCCTAGAGGAAGATAATGACGGTACTCTTGGAGGAAGCCCCGGCTAACTACGTGCCAGCAGCCGCGGTAATACGTAGGGGGCAAGCGTTATCCGGAATTATTGGGCGTAAAGAGTGCGTAGGTGGTTACCTAAGCAGGGGGTGAAAGGCACTGGCTTAACCAATGTCAGCCCCCTGAACTGGGCTACTTGAGTGCAGGAGAGGAAAGTGGAATTCCTAGTGTAGCGGTGAAATGCGTAGATATTAGGAGGAACACCAGTGGCGAAGGCGACTTTCTGGACTGTTACTGACACTGAGGCACGAAAGTGTGGGGAGCAAA…	Eukaryota	NA	NA	NA	NA	NA	NA	NA
TAGCGTATATTAAAGTTGTTGCAGTTAAAAAGCTCGTAGTTGAATTTCTGGCCAGCTCTGTGCATGGCTCTCGCAGTCGGTTCAGAGCTTGGTCATCCGTATGGGAAGCTAGCTCGGCCTTCACTGGTCGGCTAGTGGATCATACACTTTACTTTGAAAAAATTAGAGTGTTTCAGGCAGGCAATTGCTTGGATACTTCAGCATGGAATAATGGAATAGGACTTTGATCTATTTGTTGGTTTCTCGAGATCAAAGTAATGATTAATAGGGACAGTTGGGGGCATTCGTATTTAATTGTC	Eukaryota	Alveolata	Ciliophora	Colpodea	Colpodea_X	Colpodida	Colpodida_X	Colpodida_X_sp.
TAGCGTATATTAAAGTTGTTGCAGTTAAAACGCTCGTAGTTGAAAGTCTGCCTGTGACAAGGGGTCATCTCTTTTGGGTATGTACTCATTGTCACTGGCATTATTACGATGCATTCAACGGGTAACCGTTGTGTGTGTTCGTAAACGTTACTTTGAGAAAATTAGAGTGTTTCAAGCAGGCGCAACGCCTTGAATACTTCAGCATGGAATAACAATTGAGGACTTAGGGCCTTTTTGTTGGTTCAAGGACCTGAGTAATGATTAAGAGGAACAGTCGGGGGTATTCGTACTTGGTCGTC	Eukaryota	Alveolata	Apicomplexa	Gregarinomorphea	Neogregarinorida	Actinocephalidae	NA	NA
TAGCGTACGTTAAAGTTGCTGCAGTTAAAAAGCTCGTAGTTGAACGTCCGGGTTCCGCGGGACGGGGCCGCCCCGCGAGGGACGGCGCCGCCCTGGGGCCCGTGGGATCCGATCTCGCCGCCCGTCGCAAGGCGGACGGAGGGACGGATGAGGTTACCTGGAAAAAATCGGGGCGATCTAGGCGGGCGAACCTCGCCAACGAACGATAGGACATGGGATAACGGAAGAGGGCATCGGCTCGACTTCGTCGGTTCCTCGAGCTGAGGCACGTACGGTGAATAGGGACGGTCGGGGCCGCCCGTACCGGGTCGCG	Eukaryota	Amoebozoa	Lobosa	Tubulinea	Arcellinida	Difflugiidae	Arcella	Arcella_hemisphaerica
TAGCGTATATTAAAGTTGTTGCAGTTAAAACGCTCGTAGTTGAACTTTTGTTGTGCGAAACAGAGTTTTCTTAGGATTATCTCTTGTTTCTGACAACATTTGTCTGGTTCTGCTATAACTTTACTGTTGTAGTAGTGTCAGAAATGTTACTTTGAGTAAACTAGAGTGTTTCAAGCAGGCTTTATGCCTTGAATACTCCAGCATGGAATAATAAGTGAGGACTCAGGTTCTTCTTGTTGGTTCAAGAGCCAGAGTAATGATTAATAGGGACAGTTGGGGGCATTCGTATTTGGAAGCT	Eukaryota	Alveolata	Apicomplexa	Gregarinomorphea	Neogregarinorida	Actinocephalidae	Paraschneideria	Paraschneideria_metamorphosa
GAGCATATATTAAAGTTGTTGCAGTTAAAAAGCTCGTAGTTGGATTTCTGGTTTAATGCACCTGGCCCGCGGCCAATAGGCTTGTGAGTGCCGGTGTGCGTTTACCATCCTTCTAGAAAACGATTCTGCCATTAACTTGGTGGGATCGCGATCTAGATCTTTTACTTTGAAAAAATTAGAGTGTTTAAAGCAGGCGTAATGTCGGAATATATTAGCATGGAATAATAATCTAGGACTTCGGTTCTATTTTGTTGGTTTATAAAACTGAAGTAATGATTGATAGGGACAGTTGGGGGTGCTAGTATTGGCCGGCC	Eukaryota	Rhizaria	Cercozoa	Filosa-Thecofilosea	Cryomonadida	Rhogostoma-lineage	Rhogostoma-lineage_X	Rhogostoma-lineage_X_sp.
TAGCGTATATTAAAGTTGTTGCAGTTAAAAAGCTCGTAGTTGAATTTTGGACTTAGCTGTACGGTACCGCGTAAGCGGTTTACTGTTCTTGGCTTTGTCTTTCCTTCTAGTTAACCTTTATGCACTTCACTGTGTGTATTGGCGATCTAGGACTTTTACTTTGAAAAAATTAGAGTGTTCAAAGCAGGCCTATGCTCGAATACATTAGCATGGAATAATAGAATAGGACGTGTGGTTCTATTTTGTTGGTTTCTAGGACCGCCGTAATGATTAATAGGGATAGTCGGGGGCATCAGTATTCCGTTGTC	Eukaryota	Opisthokonta	Fungi	Chytridiomycota	Chytridiomycotina	Neocallimastigomycetes	Cyllamyces	Cyllamyces_aberensis
TAGCGTATATTAAAGTTGTTGCAGTTAAAAAGCTCGTAGTTGAATTTCTGGCTGGCGCTGTGTTGGTTCTCTGAATCGATTCAGTGCTTAGTCATCCGTATGGGAAGCTAGCTCGATCTTCACTGGTCGGCTAGTGGATCATACACTTTACTTTGAAAAAATTAGAGTGTTTCAGGCAGGCAATTGCTTGGATACTGCAGCATGGAATAATGGAATAGGACTTTGACCTATTTATTGGTTTCTCGAGGTCGAAGTAATGATTAATAGGGACAGTTGGGGGCATTCGTATTTAATTGTC	Eukaryota	Alveolata	Ciliophora	Colpodea	Colpodea_X	Colpodida	Hausmanniella	Hausmanniella_discoidea
TGGGGAATCTTGCGCAATGGGCGAAAGCCTGACGCAGCCATGCCGCGTGAATGATGAAGGTCTTAGGATTGTAAAATTCTTTCACCGGGGACGATAATGACGGTACCCGGAGAAGAAGCCCCGGCTAACTTCGTGCCAGCAGCCGCGGTAATACGAAGGGGGCTAGCGTTGCTCGGAATTACTGGGCGTAAAGGGAGCGTAGGCGGACATTTAAGTCAGGGGTGAAATCCCGGGGCTCAACCTCGGAATTGCCTTTGATACTGGGTGTCTTGAGTATGAGAGAGGTGTGTGGAACTCCGAGTGTAGAGGTGAAATTCGTAGATATTCGGAAGAACACCAGTGGCGAAGGCGACACACTGGCTCATTACTGACGCTGAGGCTCGAAAGCGTGGGGAGCAA…	Eukaryota	NA	NA	NA	NA	NA	NA	NA
TAGCGTATATTAAAGTTGTTGCAGTTAAAAAGCTCGTAGTTGAATTTTGGACTTAGCTGTACGATTCTGCTTAGGTAGTTATTGTACTGGCTTTGTCTTTCCTTCTAGCTAACCTTTATGCACTTTATTGTGTGTATTGGGGATCTAGGACTTTTACTTTGAAAAAATTAGAGTGTTTAAAGCAGGCTTATGCTTGAATACATTAGCATGGAATAATAGAATAGGACTTTGGTTCTATTTTGTTGGTTTCTAGGACCGAAGTAATGATTAATAGGGATAGTTGGGGGCATTAGTATTTAATTGTC	Eukaryota	Opisthokonta	Fungi	Chytridiomycota	Chytridiomycotina	Neocallimastigomycetes	Neocallimastix	NA
GCGCGAAACCTCCGCAATGTGAGAAATCGCGACGGGGGGATCCCAAGTGCCATTCTTAACGGGATGGCTTTTCATTAGTGTAAAGAGCTTTTGGAATAAGAGCTGGGCAAGACCGGTGCCAGCCGCCGCGGTAACACCGGCAGCTCTAGTGGTAACAATTTTTATTGGGCCTAAAGCGTCCGTAGCCGGTTTAATAAGTCTCTGGTGAAATCCTGTAGCTTAACTGTGGGAATTGCTGGAGATACTATTAGACTTGAGACCGGGAGAGGTTAGAGGTACTCCCAGGGTAGAGGTGAAATTCTGTAATCCTGGGAGGACCGCCTGTTGCGAAGGCGTCTAACTGGAACGGTTCTGACGGTGAGGGACGAAAGTTAGGGGCGCGAACCGG	Eukaryota	Opisthokonta	NA	NA	NA	NA	NA	NA
TAGCGTATATTAAAGTTGCTGCAGTTAAAAAGCCCGTAGTCGAACTTCAGACCTGGCCGGGCGGTCTGCCTCACGGTACGTACTGTCCGGCTGGGCCTTACCTCTTGGTGAGCCGGCATGCCCTTTACTGGGTGTGTCGGGGAACCAGGACTTTTACCTTGAGAAAATTAGAGTGTTCAAAGCAGGCCTATGCCCGAATACATTAGCATGGAATAATAGAATAGGACGTGCGGTTCTATTTTGTTGGTTTCTAGAGTCGCCGTAATGATTAATAGGGACAGTCGGGGGCATTGGTATTCAGGCGCT	Eukaryota	Opisthokonta	Fungi	Basidiomycota	Agaricomycotina	Agaricomycetes	Trechispora	Trechispora_alnicola
TAGCGTATATTAAAGTTGTTGAGGTTAAAAAGCTCGTAGTTGAACCTTGGGCCTAGCCGGCCGGTCCGCCTCACCGCGTGCACTGGCTCGGCTGGGCCTTTCCTTCTGGAGAACCGCATGCCCTTCACTGGGTGTGCCGGGGAACCAGGACTTTTACTTTGAAAAAATTAGAGTGTTCAAAGCAGGCCTATGCTCGAATACATTAGCATGGAATAATAGAATAGGACGTGTGGTTCTATTTTGTTGGTTTCTAGGACCGCCGTAATGATTAATAGGGATAGTCGGGGGCATCAGTATTCCGTTGTC	Eukaryota	Opisthokonta	Fungi	Ascomycota	Pezizomycotina	Sordariomycetes	Thielavia	Thielavia_australiensis
TAGCGTATATTAAAGTTGTTGAGGTTAAAAAGCTCGTAGTTGAACCTTGGCCCTGGCTGGCCGGTCCGCCTCACCGCGAGCACTGGTCCGGCCGGGGCTTTCCCTCTGGGGACCCTCATGCCCTTCACTGGGTGTGCTGGAGAACCAGGACTTTTACTGTGAACAAATCAGATCGCTCAAAGAAGGCTCTCGCTCGAATGCTTCAGCATGGAATAATAAAATAGGACGTGCGGTTCTATTTTGTTGGTTTCTAGGACCGCCGTAATGATTAATAGGGACAGTCGGGGGTGTCAGTATTCAATCGTC	Eukaryota	Opisthokonta	Fungi	Ascomycota	Pezizomycotina	Sordariomycetes	Chaetosphaeria	Chaetosphaeria_ciliata
TAGCGTATATTAAAGTTGTTGTGGTTAAAAAGCTCGTAGTTGAACCTCGGGCCTGGCTGGCCGGTCCGCCTCACCGCGTGCACTGGTCCGGCCGGGTCTTTCCTCCTGTGGAACCTCGGGTCCTTCACTGGGCTCGGCGGGAAAACAGGACATTTACTTTGAAAAAATTAGAGTGCTCCAAGCAGGCCTACGCTCGAATACATTAGCATGGAATAATAAAATAGGACGCGCCGTTCTATTTTGTTGGTTTACGGACGGCCGTAATGATTAATAGGGACAGTCGGGGGCATCAGTATTCAGTGGTC	Eukaryota	Opisthokonta	Fungi	Ascomycota	Pezizomycotina	Sordariomycetes	Acremonium	Acremonium_curvulum
TAGCGTATATTAAAGTTGTTGCCGTTAAAAAGCTCGTAGTCGAACTTCGGGTCCTGTCCGCCGGTCCGCCTTCTTGGTGTGTACTTGTTGGATGGGACCTTACCTCCTGGTGAACAGCGATGTCCTTTACTGGGTGTCGTTGCAAACCAGGACGTTTACTTTGAAAAAATTAGAGTGTTCAAAGCAGGCCTTTGCCCGAATACATTAGCATGGAATAATAGAATAGGACGCGCGTTCCCATTTTGTTGGTTTCTGAGATCGCCGTAATGATTAATAGGGATAGTTGGGGGCATTTGTATTCCGTCGTC	Eukaryota	Opisthokonta	Fungi	Basidiomycota	Pucciniomycotina	Cystobasidiomycetes	Rhodotorula	Rhodotorula_glutinis
TAGCGTATATTAAAGTTGTTGCAGTTAAAAAGCTCGTAGTTGAATTTTGGACTTGGCTGTACGATTCCACGCAAGTGGTCAATTGTACTTGGCTTTGTCTTTCCTTCTAGCTAACCTTTATGCACTTTATTGTGTGTACTGGGGATCTAGGACTTTTACTTTGAAAAAATTAGAGTGTTTAAAGCAGGCTTATGCTTGAATACATTAGCATGGAATAATAGAATAGGACTTTGGTTCTATTTTGTTGGTTTCTAGGACCGAAGTAATGATTAATAGGGATAGTTGGGGGCATTAGTATTTAATTGTC	Eukaryota	Opisthokonta	Fungi	Chytridiomycota	Chytridiomycotina	Neocallimastigomycetes	Neocallimastix	Neocallimastix_frontalis
TAGCGTATATTAAAGTTGTTGCAGTTAAAAAGCTCGTAGTTGAACCTTGGGCCTGGTTGGCTGGTCCGCCTCACCGCGTGTACTGGTCTGACCGGGCCTTTCCTTCTGGAGAACCTCATGCCCTTCACTGGGTGTGCTGGGGAACCAGGACTTTTACTTTGAGAAAATTAGAGTGTTCAAAGCAGGCCTTTGCTCGAATACGTTAGCATGGAATAATAGAATAGGACGTGCGGTCCTATTTTGTTGGTTTCTAGAACCGCCGTAATGATTAATAGGGACAGTCGGGGGCGTCAGTATTCAATTGTC	Eukaryota	Opisthokonta	Fungi	Ascomycota	Pezizomycotina	Dothideomycetes	Torula	Torula_herbarum
TAGCGTATATTAAAGTTGTTGCAGTTAAAAAGCTCGTAGTTGGATTTCTGGTTTGATATGCCTGGCCCGCCACGGTTACGTGTGTGAGTGCCGGCGCGTGTCTGCCATCCTTCTGGAAAACGTGTCTACCCTTCACTGGGCCGGATACGCGATCCAGATCATTTACTTTGAAAAAATTAGAGTGTTTAAAGCAGGCTTTTTGCTATGAATACATTAGCATGGAATAATAATTTAGGACTTTGGCCCTATTTTGTTGGTTTCTAGGACTGAAGTAATGATTGATAGGGATAGTTGGGGGTGCTCGAATTCAGCGGCC	Eukaryota	Rhizaria	Cercozoa	Filosa-Sarcomonadea	Glissomonadida	Glissomonadida_X	Glissomonadida_XX	Glissomonadida_XX_sp.
TAGCGTATATTAAAGTTGTTGCAGTTAAAAAGCTCGTAGTTGAACTTCAGACCTGGTTGGGCGGTCCGCTTAACGGCGAGTACTGTTCGACTGGGCCTTACCTCTTGGTGAGCCGGCGTGCCCTTTATTGGTGTGCGTCGGGGAACCAGGACTTTTACCTTGAGAAAATTAGAGTGTTCAAAGCAGGCCTATGCCCGAATACATTAGCATGGAATAATAAAATAGGACGTGCGGTTCTATTTTGTTGGTTTCTAGAGTCGCCGTAATGATTAATAGGGATAGTTGGGGGCATTGGTATTGAGTCGCT	Eukaryota	Opisthokonta	Fungi	Basidiomycota	Agaricomycotina	Agaricomycetes	NA	NA
TAGCGTATATTAAAGTTGTTGCCGTTAAAAAGCTCGTAGTCGAACTTCGGGTCCTGTCCGCCGGTCCGCCTTCTTGGTGTGTACTTGTTGGATGGGACCTTACCTCCTGGTGAACGGCGATGTCCTTTACTGGGTGTCGTCGCAAACCAGGACGTTTACTTTGAAAAAATTAGAGTGTTCAAAGCAGGCCTTTGCCCGAATACATTAGCATGGAATAATAGAATAGGACGCGCGTTCCCATTTTGTTGGTTTCTGAGATCGCCGTAATGATTAATAGGGATAGTCGGGGGCATCAGTATTCCGTTGTC	Eukaryota	Opisthokonta	Fungi	Basidiomycota	Pucciniomycotina	Microbotryomycetes	Rhodosporidium	Rhodosporidium_diobovatum
TAGCGTATATTAAAGTTGTTGCAGTTAAAAAGCTCGTAGTTGAACCTTGGGCCTGGCTGGCCGGTCCGCCTCACCGCGTGCACTGGTCCGGCCGGGCCTTTCCCTCTGGGGAACCGCATGTCCTTCACTGGGCGTGCTGGGGAACCAGGACTTTTACTTTGAAAAAATTAGAGTGTTCAAAGCAGGCCTATGCTCGAATACATTAGCATGGAATAATAGAATAGGACGCGCGGTTCTATTTTGTTGGTTTCTAGGACCGCCGTAATGATTAATAGGGACAGTCGGGGGCGTCAGTATTCAATTGTC	Eukaryota	Opisthokonta	Fungi	Ascomycota	Pezizomycotina	Sordariomycetes	NA	NA
TAGCGTATATTAAAGTTGTTGTGGTTAAAAAGCTCGTAGTTGAACCTTGGGCCTGGCTGGCCGGTCCGCCTCACCGCGTGTACTGGTCCGGCCGGGCCTTTCCCTCTGTGGAACCTCATGCCCTTCACTGGGTGTGGCGGGGAAACAGGACTTTTACTTTGAAAAAATTAGAGTGCTCAAGGCAGGCCTATGCTCGAATACATTAGCATGGAATAATAGAATAGGACGTGTGGTTCTATTTTGTTGGTTTCTAGGACCGCCGTAATGATTAATAGGGACAGTCGGGGGCATCAGTATTCAATTGTC	Eukaryota	Opisthokonta	Fungi	Ascomycota	Pezizomycotina	Sordariomycetes	NA	NA
TAGCGTATATTAAAGTTGTTGAGGTTAAAAAGCTCGTAGTTGAACCTTGGATCTAGCCGGCCGGTCCGCCTCACCGCGTGCACTGGCTCGGCTGGATCTTTCCTTCTGGAGAACCGCATGCCCTTCACTGGGTGTGCTGGGGAACCAGGACTTTTACTCTGAACAAATTAGATCGCTTAAAGAAGGCCTATGCTCGAATACATTAGCATGGAATAATAGAATAGGACGTGTGGTTCTATTTTGTTGGTTTCTAGGACCGCCGTAATGATTAATAGGGACAGTCGGGGGCATCAGTATTCAATTGTC	Eukaryota	Opisthokonta	Fungi	Ascomycota	Pezizomycotina	Sordariomycetes	NA	NA
TAGCGTATATTAAAGTTGTTGCCGTTAAAAAGCTCGTAGTCGAACTTCGGTCCCTGTTGGTCGGTCCGCCTTCTTGGTGTGTACTTACTCAACGGGGACTTACCTCCTGGTGAGCTGCGATGCCCTTTACTGGGTGTCGTAGGGAACCAGGACATTTACTTTGAAAAAATTAGAGTGTTCAAAGCAGGCCTACGCCCGAATACATTAGCATGGAATAATAAAATAGGACGCGCGTTCCCATTTTGTTGGTTTCTGAGATCGCCGTAATGATTAATAGGGATAGTTGGGGGCATTTGTATTCCGTCGTC	Eukaryota	Opisthokonta	Fungi	Basidiomycota	Pucciniomycotina	Agaricostilbomycetes	Bensingtonia	Bensingtonia_yamatoana
TGGAGAATCTTGCACAATGGGCGAAAGCCTGATGCAGCAACGCCGCGTGAAGGATGAAGGCCCTTGGGTCGTAAACTTCTGTTCTAAGGGAAGATAATGACGGTACCTTAGGAGCAAGTCCCGGCTAACTACGTGCCAGCAGCCGCGGTAATACGTAGGGGGCAAGCGTTATCCGGAATTATTGGGCGTAAAGAGTACGTAGGTGGTTTCCTAAGCGAGGGGTTTAAGGCAATGGCTTAACCATTGTTCGCCCCCCGAACTGGGTAACTTGAGTGCTGGAGGGGAAAGCGGAATTCCTAGTGTAGCGGTGAAATGCGTAGATATTAGGAGGAACACCAGTGGCGAAGGCGGCTTTCTGGACAGTAACTGACACTGAGGTACGAAAGTGTGGGGAGCAAA…	Eukaryota	NA	NA	NA	NA	NA	NA	NA
TAGCGTATATTAAAGTTGTTGCAGTTAAAAAGCTCGTAGTCGAACTTCGGGCCTGGCGGGATGGTCCGCCTTACGGTGTGCACTGTCCGGCCGGGTCTTACCTCTTGGTGAGCCCGTATGCCCTTTACTGGGTGTGCGGTGGAACCAGGAACTTTACCTTGAGAAAATTAGAGTGTTCAAAGCAGGCAATCGCCCGAATACATTAGCATGGAATAATAGAATAGGACGTGCGGTTCTATTTTGTTGGTTCATAGGACTGCCGTAATGATTAATAGGGACGGTCGGGGGCATTAGTATTCCGTTGCT	Eukaryota	Opisthokonta	Fungi	Basidiomycota	Agaricomycotina	Tremellomycetes	Cryptococcus	Cryptococcus_flavus
TAGCGTATATTAAAGTTGTTGCAGTTAAAAAGCTCGTAGTTGAACCTTGGGCCTGGTTGGTCGGTCCGCCTCGCGGCGTGCACTGATCCGACCGGGCCTTTCCTTCTGGGGAACCGCATGTCCTTCATTGGGCGTGTCGGGGATCCAGGACTTTTACTTTGAAAAAATTAGAGTGTTTAAAGCAGGCATTTGCTTGAATACATTAGCATGGAATAATAGAATAGGACGTGTGGTTCTATTTTGTTGGTTTCTAGGACCGCCGTAATGATTAATAGGGATAGTCGGGGGCATCAGTATTCCGTTGTC	Eukaryota	Opisthokonta	Fungi	Ascomycota	Pezizomycotina	Leotiomycetes	Thelebolus	Thelebolus_stercoreus
TAGGGAATCTTCGGCAATGGACGGAAGTCTGACCGAGCAACGCCGCGTGAGTGAAGAAGGTTTTCGGATCGTAAAGCTCTGTTGTAAGAGAAGAACGAGTGTGAGAGTGGAAAGTTCACACTGTGACGGTATCTTACCAGAAAGGGACGGCTAACTACGTGCCAGCAGCCGCGGTAATACGTAGGTCCCGAGCGTTGTCCGGATTTATTGGGCGTAAAGCGAGCGCAGGCGGTTAGATAAGTCTGAAGTTAAAGGCTGTGGCTTAACCATAGTACGCTTTGGAAACTGTTTAACTTGAGTGCAAGAGGGGAGAGTGGAATTCCATGTGTAGCGGTGAAATGCGTAGATATATGGAGGAACACCGGTGGCGAAAGCGGCTCTCTGGCTTGTAACTGACGC…	Eukaryota	NA	NA	NA	NA	NA	NA	NA
TAGCGTATATTAAAGTTGTTGCAGTTAAAACGTCCGTAGTCAAATTTTAGTCCTTAGGTAAGGTGTCTTGGTCTTCATTGATCTAGTTCGCTTTTACCGGGACTTTTTTTCTAGCTTCGTAGGCGATGGCTTCGGCTGTTGTCTGCTTCTGGCTAGATGATTACCATGAGCAAATCAGAGTGTTTAAAGCAGGCTTTCAAGCTTGAATGTGTTAGCATGGAATAATGAAATATGACCCGAGTCCTATTTCGTTGGTTCAGGAACTTGAGTAATGATGAATAGAAACGGTTGGGGGCATTTGTATTTGGTCGCT	Eukaryota	Opisthokonta	Fungi	Mucoromycota	Mucoromycotina	Mucoromycotina_X	Pilobolus	Pilobolus_kleinii
TGGGGAATATTGCACAATGGGCGCAAGCCTGATGCAGCAACGCCGCGTGAGTGAAGAAGTATTTCGGTATGTAAAGCTCTATCGGCAGGGAAGAAAGGCCCTTTAAGGGAGATGACGGTACCTGACTAAGAAGCCCCGGCTAACTACGTGCCAGCAGCCGCGGTAATACGTAGGGGGCAAGCGTTATCCGGATTTACTGGGTGTAAAGGGAGCGCAGACGGCAGTGCAAGTCTGATGTGAAAGCCCGGGGCTCAACCCCGGAACTGCATTGGAAACTGTACAGCTCGAGTGTCGGAGAGGTAAGCGGAATTCCTAGTGTAGCGGTGAAATGCGTAGATATTAGGAGGAACACCGGTGGCGAAGGCGGCTTACTGGACGATGACTGACGTTGAGGCTCGA…	Eukaryota	NA	NA	NA	NA	NA	NA	NA
TAGCGTATATTAAAGTTGCTGCAGTTAAAAAGCTCGTAGTTGGATTTCTGGTTTGATACAGTTTACCGGCCACGGTTTCGTGTGTTAGTGTTTGCTGTTCTGACCATCCTTCCAATGGCTGCTCGCTTTTCTTCATTGATTTGTGAGTGGTATTGGATCTTTTACTTTGAAAAAATTAGAGTGTTTCAAGCAGGCTTTATGCTATGAATACATTAGCATGGAATAATAATTTAGGACTTCGGTTCTATTTTGTTGGTTTCTAGGACTGAAGTAATGATTGATAGGGATAGTTGGGGGTGCTAGTATTCAGCGGCC	Eukaryota	Rhizaria	Cercozoa	Filosa-Sarcomonadea	Glissomonadida	Sandonidae	NA	NA
TAGCGTATATTAAAGTTGTTGCAGTTAAAAAGCTCGTAGTTGAACTTCAGGCCTGGCCGGTCGGTCCGCCTCACGGCGTGTACTGTTTGGCCGGGCCTTCCCTCTTGGTGATCTGGCATGCCCTTTACTGGCGTGTGTCAGGGAACCAGGACTTTTACTTTGAAAAAATTAGAGTGTTCAAAGCAGGCCTATGCTCGAATACATTAGCATGGAATAATAGAATAGGACGTGTGGTTCTATTTTGTTGGTTTCTAGGACCGCCGTAATGATTAATAGGGATAGTCGGGGGCATCAGTATTCCGTTGTC	Eukaryota	Opisthokonta	Fungi	Basidiomycota	Ustilaginomycotina	Exobasidiomycetes	Jamesdicksonia	Jamesdicksonia_dactylidis
TGGGGGATATTGCACAATGGGCGCAAGCCTGATGCAGCGACGCCGCGTGAAGGAAGACGTATTTCGGTATGTAAACTTCTATCAGCGGGGAAGAAGATGACGGTACCCGACTAAGAAGCCCCGGCTAATTACGTGCCAGCAGCCGCGGTAATACGTAAGGGGCAAGCGTTATCCGGATTTACTGGGTGTAAAGGGAGCGTAGACGGTGAGGCAAGTCTGATGTGAAAACCCGGGGCTCAACTCCGGGATTGCATTGGAAACTGTCTGACTTGAGTACTGGAGGGGTAAGCGGAATTCCTGGTGTAGCGGTGAAATGCGTAGATATCAGGAGGAACACCGGTGGCGAAGGCGGCTTACTGGACAGTAACTGACGTTGAGGCTCGAAAGCGTGGGGAGCAA…	Eukaryota	NA	NA	NA	NA	NA	NA	NA
TGAGGAATATTGGTCAATGGTCGGAAGACTGAACCAGCCAAGTAGCGTGAAGGATGAAGGTTCTATGGATTGTAAACTTCTTTTATACGGGAATAAAACCTCCCACGTGTGGGAGCTTGTATGTACCGTATGAATAAGCATCGGCTAACTCCGTGCCAGCAGCCGCGGTAATACGGAGGATGCGAGCGTTATCCGGATTTATTGGGTTTAAAGGGAGCGTAGACGGGAGATTAAGTCAGTTGTGAAAGGCTGCGGCTCAACCGCAGCACTGCAGTTGATACTGGTTTCCTTGAGTGCGGTTGAGGTGTATGGAATTCGTGGTGTAGCGGTGAAATGCTTAGATATCACGAAGAACTCCGATTGCGAAGGCAGTACACTAAGCCGTAACTGACGTTGAGG…	Eukaryota	NA	NA	NA	NA	NA	NA	NA
TAGCGTATATTAAAGTTGTTGCAGTTAAAAAGCTCGTAGTTGAACCTTGGGTCTGGTCGTGCGGTCCGGCCGTGTGCCGCGCACTGCAGGAGCGGACCTTTGCGCTTCTGGGAAGCCCGTGGAGCTGCGGCTCTGCGTGGGGGACCAGGACTTTTTACTTTGAAAAAATTAGAGTGTTCAAAGCAGGCGAAGTCGCTCGGATATATTAGCATGGAATAATAGAATAGGACGTTTGGTTCTATTTTGTTGGTTTCTAGGACCATCGTAATGATTAATAGGGACGGTCGGGGGCATCAGTATTCAACTGTC	Eukaryota	Opisthokonta	Fungi	Ascomycota	Saccharomycotina	Saccharomycetales	Cyniclomyces	Cyniclomyces_guttulatus
TAGGGAATCTTCCACAATGGACGAAAGTCTGATGGAGCAACGCCGCGTGAGTGAAGAAGGATTTCGGTTCGTAAAACTCTGTTGCAAGGGAAGAACAAGTAGCGTAGTAACTGGCGCTACCTTGACGGTACCTTGTTAGAAAGCCACGGCTAACTACGTGCCAGCAGCCGCGGTAATACGTAGGTGGCAAGCGTTGTCCGGAATTATTGGGCGTAAAGCGCGCGCAGGTGGTTTCTTAAGTCTGATGTGAAAGCCCACGGCTCAACCGTGGAGGGTCATTGGAAACTGGGAGACTTGAGTGCAGAAGAGGATAGTGGAATTCCAAGTGTAGCGGTGAAATGCGTAGAGATTTGGAGGAACACCAGTGGCGAAGGCGACTGTCTGGTCTGTAACTGACAC…	Eukaryota	NA	NA	NA	NA	NA	NA	NA
GAGCGTATATTAAAGTTGTTGCAGTTAAAAAGCTCGTAGTTGAACCTTGGGAAGGCCGCGCCGGTCCGCCTTTTGGCGAGCACTGGAGGCAGCCTTCCTTTCCTCTGCCATCCCTTCGGGGCGGGCAGACTATTACTTTGAGTAAATGAGAGTGTTCAAAGCAGGCGTACGCTTGAATCTGTTAGCATGGAATAATAGAATAGGACGCATGGTTCTATTTTGTTGGTTTCTAGGACCATCGTAATGATTAATAGGGACGGTCGGGGGCATCAGTATTCAGTTGTC	Eukaryota	Opisthokonta	Fungi	Ascomycota	Saccharomycotina	Saccharomycetales	Candida	Candida_intermedia
TAGCGTATATTAAAGTTGTTGCAGTTAAAAAGCTCGTAGTTGAACCTTGGGCCTGGCTGGCCGGTCCGCCTCACCGCGTGCACTGGTCCGGCCGGGCCTTTCCCTCTGGGGAACCGCATGTCCTTTACTGGGCGTGTCGGGGAACCAGGACTTTTACTTTGAACAAATTAGATCGCTTAAAGAAGGCCTATGCTCGAATACATTAGCATGGAATAATAGAATAGGACGTGTGGTTCTATTTTGTTGGTTTCTAGGACCGCCGTAATGATTAATAGGGACAGTCGGGGGCATCAGTATTCAATTGTC	Eukaryota	Opisthokonta	Fungi	Ascomycota	Pezizomycotina	Sordariomycetes	Coniochaeta	Coniochaeta_sp.
TGGGGAATATTGCACAATGGGGGAAACCCTGATGCAGCGACGCCGCGTGGGTGATGAAGTATTTCGGTATGTAAAGCCCTTTTAGCAGGGAAGAAATTGACGGTACCTGCAGAAACAGCCCCGGCTAACTACGTGCCAGCAGCCGCGGTAATACGTAGGGGGCAAGCGTTATCCGGATTTACTGGGTGTAAAGGGAGCGTAGACGGTATGGCAAGCCCGATGTGAAAGCCCGCAGCTCAACTGCGGGACTGCATTAGGAACTGTCAAACTAGAGTGTCGGAGAGGCAAGTGGAATTCCTAGTGTAGCGGTGAAATGCGTAGATATTAGGAGGAACACCAGTGGCGAAGGCGGCTTGCTGGACGATGACTGACGTTGAGGCTCGAAAGCGTGGGGAGCAA…	Eukaryota	NA	NA	NA	NA	NA	NA	NA
TAGCGTATATTAAAGTTGTTGCAGTTAAAAAGCTCGTAGTCGAACTTCGGGCCTGGCGGGACGGTCTGCCTTACGGTATGTACTGTCCGGCTGGGTCTTACCTCTTGGTGAGGCTGCATGCCCTTCATTGGGTGTGTAGTGGAACCAGGAATTTTACCTTGAGAAAATTAGAGTGTTCAAAGCAGGCATTTGCCCGAATACATTAGCATGGAATAATAGAATAGGACGTGCGGTTCTATTTTGTTGGTTTCTAGGATCGCCGTAATGATTAATAGGGACGGTCGGGGGCATTAGTATTCCGTTGCT	Eukaryota	Opisthokonta	Fungi	Basidiomycota	Agaricomycotina	Tremellomycetes	Trichosporon	Trichosporon_gracile
TAGCGTATATTAAAGTTGTTGCAGTTAAAAAGCTCGTAGTTGAACCTCGGGCCTAGCTGGCCGGTCCGCCTCACCGCGAGTACTGGACTGGCTGGGCCTTCCCTCCTGGGGAACCCCATGGCCTTCACTGGCTGTGGCGGGGAACCAGGACTTTTACTGTGAAAAAATTAGAGTGTTCAAAGCAGGCCTTTGCTCGAATACATTAGCATGGAATAATAGAATAGGACGTGCGGTCCTATTTTGTTGGTTTTCAGACCGCCGTAATGATTAATAGGGATAGTCGGGGGCGTCAGTATTCAGCTGTC	Eukaryota	Opisthokonta	Fungi	Ascomycota	Pezizomycotina	Eurotiomycetes	Thermomyces	Thermomyces_lanuginosus
TAGCGTATATTAACGTTGCTGCAGTTAAAAAGCTCGTAGTTGGATTTCTGGTTGGTCGCCCTGGCCCGCTGGCTTCTGTCGGTGAGTGCCGGTGCGTACCTGCCATCCTTCTAGAGAGCCGTGCGTACCCTTTACTGGGCCGCGCGCGTGCGATCTAGATCTTTTACTTTGAAAAAATTAGAGTGTTTAAAGCAGGCTTACGCCATGAATACATTAGCATGGAATAATAATATAGGACTTTGGTTCTATTTTGTTGGTTTCTAGGACTGAAGTAATGATTGATAGGGATAGTTGGGGGTGCTAGTATTCAGCGGCC	Eukaryota	Rhizaria	Cercozoa	NA	NA	NA	NA	NA
TAGCGTATATTAAAGTTGTTGCAGTTAAAAAGCTCGTAGTTGAACCTCGGGCCTAGCTGGCCGGTCCGCCTCACCGCGAGTACTGGACTGGCTGGGCCTTCCCTCCTGGGGAACCCCATGGCCTTCACTGGCTGTGGCGGGGAACCAGGACTTTTACTGTGAAAAAATTAGAGTGTTCAAAGCAGGCCTTTGCTCGGATACATTAGCATGGAATAATAGAATAGGACGTGCGGTTCTATTTTGTTGGTTTCTAGGACCGCCGTAATGATTAATAGGGATAGTCGGGGGCATCAGTATTCCGTTGTC	Eukaryota	Opisthokonta	Fungi	Ascomycota	Pezizomycotina	Eurotiomycetes	Thermomyces	Thermomyces_lanuginosus
TGGGGAATATTGCACAATGGGCGGAAGCCTGATGCAGCAACGCCGCGTGAAGGAAGAAGGTTTTCGGATCGTAAACTTCTGTCCCTGGGGAAGAAATAAATGACGGTACCCAAGGAGGAAGCCCCGGCTAACTACGTGCCAGCAGCCGCGGTAATACGTAGGGGGCGAGCGTTATCCGGAATTACTGGGCGTAAAGAGTGCGTAGGTGGTTATGCAAGCGCGGGGTTTAAGGCTAGGGCCTAACCGTAGTTCGCCCCGCGAACTGCGTAACTTGAGTACAGGAGGGGAAAGCGGAATTCCTAGTGTAGCGGTGAAATGCGTAGATATTAGGAGGAACACCAGTGGCGAAGGCGGCTTTCTGGACTGCAACTGACACTGAGGCACGAAAGCGTGGGTAGC…	Eukaryota	NA	NA	NA	NA	NA	NA	NA
TAGCGTATAATATGTTTGTTGCAGTTAAAATGTTCCTAGTCGAATTCGGTCATCAGGGGGATTCCGGGTTATCCGTAATAGATAGCCCTGTTTTTGTCTATGACCTCCGAGACACAAGTGGCATGCCTGGCTGTCATTTGTGGCTCAAATTTACCATGAGTAAATCAGAGTGCTCAAAGCAGGTCGTAATGACCATGAATGAGTTAGCATGGAATAATGGAATATGACTTGGGTCATTTTTTCGTTGGTTTAATTCCCAAGTAATGATTAATAGAAGCGGGCGGGGGTAACGTTGTATTTGGTCAGT	Eukaryota	NA	NA	NA	NA	NA	NA	NA
TAGCGTATATTAAAGTTGTTGCAGTTAAAAAGCTCGTAGTTGAACCTTGGGCCTGGTTGGTCGGTCCGCCTCGCGGCGTGCACTGATCCGACCGGGCCTTTCCTTCTGGGGAACCGCATGTCCTTCATTGGGCGTGTCGGGGATCCAGGACTTTTACTTTGAAAAAATTAGAGTGTTCAAAGCAGGCCTTTGCTCGAATATATTAGCATGGAATAATAGAATAGGACGTATGGTTCTATTTTGTTGGTTTCTAGGACCGTCGTAATGATTAATAGGGACGGTCGGGGGCATCAGTATTCAGTTGTC	Eukaryota	Opisthokonta	Fungi	Ascomycota	Pezizomycotina	Leotiomycetes	NA	NA
TGGGGGATATTGCACAATGGAGGAAACTCTGATGCAGCAACGCCGCGTGAGGGAAGAAGGTCTTCGGATTGTAAACCTTTGTCTTTGGTGACGAACAAATGACGGTAGCCAAGGAGGAAGCTCCGGCTAACTACGTGCCAGCAGCCGCGGTAATACGTAGGGAGCGAGCGTTGTCCGGAATTACTGGGTGTAAAGGGTGCGCAGGCGGGAACGCAAGTTGGATGTGAAATTTATGGGCTTAACCCATAACCTGCATCCAAAACTGCGATTCTTGAGTGAAGTAGAGGCAGGCGGAATTCCTAGTGTAGCGGTGAAATGCGTAGATATTAGGAGGAACACCAGTGGCGAAGGCGGCCTGCTGGGCTTTTACTGACGCTGAGGCACGAAAGCATGGGTAGC…	Eukaryota	NA	NA	NA	NA	NA	NA	NA
TAGCGTATATTAAAATTGCTGCAGTTAAAGCGTCCGTAGTCGAATTTCGTTCAACTCAAATGGATGTCGATGCAGCTTCGGTTGTTATCTTCGCTTTTTGAATTGAACTTGGGGAGAATTGGTGGGGCAACTCGCTCTTTTTCCCCCGTTACTTTGAGCAAATTGGAGTGCTCCAAACAGGCTATAGCTTGAACAGCTCAGCATGGAATAACAAGATAGGACTTTGGTTCTTCTTGTTGGTGTCATGAACCAAACGTAATGGTTGATAAGGACATACGGGGGCATTTGTACTTGCTGGAG	Eukaryota	Alveolata	Apicomplexa	Gregarinomorphea	Eugregarinorida	Gregarinidae	Leidyana1	Gregarina_caledia
TAAGGAATCTTGCACAATGGGGGAAACCCTGATGCAGCAACGCCGCGTGAACGATGAAGGCCTTCGGGTTGTAAAGTTCTGATCTTGGGGAAGAAGAAAGTGACGGTACCCAAGGAGAAAGCCCCGGCTAACTACGTGCCAGCAGCCGCGGTAATACGTAGGGGGCAAGCGTTATCCGGAATTATTGGGCGTAAAGAGTGCGTAGGTGGTTACCTAAGCGTAAGGTTTAATCGAGAGGCTCAACCTCTTCTCGCCTTGCGAACTGGGCTACTTGAGTGCAGGAGGGGAAAGCGGAATTCCTAGTGTAGCGGTGAAATGCGTAGATATTAGGAAGAACACCGGTGGCGAAGGCGGCTTTCTGGACTGTAACTGACACTGAGGCACGAAAGCGTGGGGAGC…	Eukaryota	NA	NA	NA	NA	NA	NA	NA
TAGCGTATATTAAAGTTGTTGCAGTTAAAAAGCTCGTAGTTGAACTTCAGACCTGGTCGGGCGGTCCGCTTAACGGCGTGTACTGTCTGACTGGGCCTTACCTCTTGGTGAGCCGGCGTGCCCTTTATTGGTGTGCGTCGGGGAACCAGGACTTTTACCTTGAGAAAATTAGAGTGTTCAAAGCAGGCCTATGCCCGAATACATTAGCATGGAATAATAGAATAGGACGTGCGGTTCTATTTTGTTGGTTTCTAGAGTCGCCGTAATGATTAATAGGGATAGTTGGGGGCATTGGTATTGAGTCGCT	Eukaryota	Opisthokonta	Fungi	Basidiomycota	Agaricomycotina	Agaricomycetes	Sarcomyxa	Sarcomyxa_serotina
TAGCGTATATTAAAGTTGTTGCAGTTAAAAAGCTCGTAGTTGGATTTCTGCTGAAGACGTCCGGTCTGCCTTCGGGTGTGTACCTGGATCGGCTTTGGCATTCTTCTGGGGAACGTACGTGCACTTGAGTGTGTGCTACGGTATCCAGGAATTTTACTTTGAGAAAATTAGAGTGTTTCAAGCAGGCAATCGCCTTGAATACTGCAGCATGGAATAATAAGATAGGACTTTAGTCCTAGCTTGTTGGTTTCTGGGACTGAAGTAATGATTAATAGGGATAGTTGGGGGCATTCGTATTTAACTGTC	Eukaryota	Alveolata	Apicomplexa	Colpodellidea	Colpodellida	Alphamonaceae	Aphamonas	Aphamonas_sp.
TAGCGTATATTAAAATTGTTGCAGTTAAAAAGCTCGTAGTTGGATTTCTGGTACGGCGCACTTGGCCCGCTTCGGTTACGAGGTCGAGTGCCGGTGTGCGCCTGCCATCCTTCTAGAGTACGACTCTCCCTTCAGTGGGTTGGGCCGGAATCTAGATCATTTACTTTGAAAAAATTAGAGTGTTTAAAGCAGGCTTACGCTATGAATACATTAGCATGGAATAATAATTTAGGACTTTGGTCTTATTTTGTTGGTTTCTAGGACTAAAGTAATGATTGATAGGGACAGTTGGGGGTGCTAGTATTCAGCGGCC	Eukaryota	Rhizaria	Cercozoa	Filosa-Sarcomonadea	Cercomonadida	Cercomonadidae	Cercomonas	Cercomonas_sp.
TAGCGTATATTAACGTTGCTGCAGTTAAAAAGCTCGTAGTTGGATTTCTGACTGATCGCTCTGACCCGGTGTCTCTCCTCGTGGGAGGCTGCTGTGTGTCGGAACGCATCTTTCATCCTTTCTGGAAAGCCTTGCGTACTGTTTACTCAGTTGCGCTTGTTTTTGCGTTCCAGATCTTTTACTTTGAAAAAATTAGAGTGTTTAAAGCAGGCTTACGCCGTGAATACATTAGCATGGAATAATAATATAGGACTTTGGTTCTATTTTGTTGGTTTCTAGGACTAAAGTAATGATTGATAGGGATAGTTGGGGGTGCTAGTATTCAGAGGCC	Eukaryota	Rhizaria	Cercozoa	NA	NA	NA	NA	NA
TAGCGTATATTAAAGTTGTTGCAGTTAAAAAGCTCGTAGTTGGATTTCTGGGAGGGTGCCGATGTCGTCTTGTTGATTGTGCAGAGGCGCCCTTCCATCCTTCTGTTAACGTTTCTGATATTCATTTATTGGTCTCGGGCTCAGATATTTTACCTTGAGAAAATTAGAGTGTTCCAGGCAGGCTCGCGCCGGAATACATTAGCATGGAATAATAGAATAGGACTTTAGTCTCCTTTGTTGGTTTGAGGGACTGAAGTAATGATTAATAGGGATAGTTGGGGGCATTAGTATTTAATTGTC	Eukaryota	Alveolata	Ciliophora	Spirotrichea	Hypotrichia	Oxytrichidae	Gastrostyla	Gastrostyla_steinii
TGGGGAATATTGCACAATGGGCGCAAGCCTGATGCAGCAACGCCGCGTGAAGGAAGAAGGCCTTCGGGTCGTAAACTTCTGTCCAAAGGGAAGAAACCTGACGGTACCTTTGGAGGAAGCCCCGGCTAACTACGTGCCAGCAGCCGCGGTAATACGTAGGGGGCAAGCGTTATCCGGAATTACTGGGCGTAAAGAGTACGTAGGTGGCCCTGTAAGCGTAGGGTTTAAGGCGACGGCCCAACCGTCGTTCGCCCTGTGAACTGCAGAGCTTGAGTGCTGGAGGGGAAGGCGGAATTCCTAGTGTAGCGGTGAAATGCGTAGATATTAGGAGGAACACCAGTGGCGAAGGCGGCCTTCTGGACAGTAACTGACACTGAGGTACGAAAGCGTGGGTAGCAA…	Eukaryota	NA	NA	NA	NA	NA	NA	NA
TGGGGAATATTGCACAATGGGGGAAACCCTGATGCAGCGACGCCGCGTGAGTGAAGAAGTATTTCGGTATGTAAAGCTCTATCAGCAGGGAAGAAGATGACGGTACCTGCACAAGAAGCCCCGGCTAACTACGTGCCAGCAGCCGCGGTAATACGTAGGGGGCAAGCGTTATCCGGATTTACTGGGTGTAAAGGGAGCGTAGACGGAAGATCAAGTCAGGTGTGAAAGGCATGGGCTCAACTCATGGACTGCACTTGAAACTGGTCATCTCGAGTGTCGGAGGGGCAGGCGGAATTCCTGGTGTAGCGGTGAAATGCGTAGATATCAGGAAGAACACCGGTGGCGAAGGCGGCCTGCTGGACGATTACTGACGTTGAGGCTCGAAGGCGTGGGGAGCAA…	Eukaryota	NA	NA	NA	NA	NA	NA	NA
TGGGGAATATTGGGCAATGGGGGAAACCCTGACCCAGCAACGCCGCGTGAGGGAAGAAGGTTTTCGGATCGTAAACCTCTGTCCTTGGTGAAGAGGAAGAGACGGTAGCCAAGGAGGAAGCCCCGGCTAACTACGTGCCAGCAGCCGCGGTAATACGTAGGGGGCGAGCGTTGTCCGGAATGATTGGGCGTAAAGGGCGCGTAGGCGGCTCGGTAAGTCTGGAGTGAAAGTCCTGCTTTTAAGGTGGGAATTGCTTTGGATACTGTCGGGCTTGAGTGCAGGAGAGGTAAGTGGAATTCCCAGTGTAGCGGTGAAATGCGTAGAGATTGGGAGGAACACCAGTGGCGAAGGCGACTTACTGGACTGTAACTGACGCTGAGGCGCGAAAGTGTGGGGAGC…	Eukaryota	NA	NA	NA	NA	NA	NA	NA
GCGCGAAACCTCCGCAATGTGAGAAATCGCGACGGGGGGATCCCAAGTGCCATTCTTAACGGGATGGCTTTTCATTAGTGTAAAAAGCTTTTGGAATAAGAGCTGGGCAAGACCGGTGCCAGCCGCCGCGGTAACACCGGCAGCTCTAGTGGTAGCAATTTTTATTGGGCCTAAAGCGTCCGTAGCCGGTTTAATAAGTCTCTGGTGAAATCCTGTAGCTTAACTGTGGGAATTGCTGGAGATACTATTAGACTTGAGACCGGGAGAGGTTAGAGGTACTCCCAGGGTAGAGGTGAAATTCTGTAATCCTGGGAGGACCGCCTGTTGCGAAGGCGTCTAACTGGAACGGTTCTGACGGTGAGGGACGAAAGTTAGGGGCGCGAACCGG	Eukaryota	Opisthokonta	Metazoa	NA	NA	NA	NA	NA
TAGCGTATATTAAAGTTGTTGAGGTTAAAAAGCTCGTAGTTGAACCTTGGGCCTAGCCGGTCGGTCCGCCTCACCGCGTGCACTGACTCGGTTGGGCCTTTCCTTCTGGAGAACCGCATGCCCTTCACTGGGTGTGTTGGGGAACCAGGACTTTTACTCTGAATAAATTAGATCGCTTAAAGAAGGCCTATGCTCGAATACATTAGCATGGAATAATAGAATAGGACGTGTGGTTCTATTTTGTTGGTTTCTAGGACCGCCGTAATGATTAATAGGGACAGTCGGGGGCATCAGTATTCAATTGTC	Eukaryota	Opisthokonta	Fungi	Ascomycota	Pezizomycotina	Sordariomycetes	NA	NA
TAGCGTATATTAAAGTTGTTGTGGTTAAAAAGCTCGTAGTTGAACCTTGGGCCTGGCTGGCCGGTCCGCCTCACCGCGTGCACTGGTCCGGCCGGGCCTTCCCCTCTGTGGAACCCCATGCCCTTCGCTGGGCGTGGCGGGGAAGCAGGACGTTTACTTTGAAAAAATTAGAGTGCTCCAGGCAGGCCTTCGCTCGAATACATTAGCATGGAATAATGAAATAGGACGCGCGGTTCTATTTTGTTGGTTTCTAGGACCGCCGTAATGATTAATAGGGACAGTCGGGGGCATCAGTATTCAATTGTC	Eukaryota	Opisthokonta	Fungi	Ascomycota	Pezizomycotina	Sordariomycetes	Ophiocordyceps	NA
TAGCGTATATTAAAGTTGTTGCAGTTAAAAAGCTCGTAGTTGAACCTTGGGTCTGGTCGTGCGGTCCGGTCGTGTGCCGCGCACTGCAGGAGCGGGCCTTTGCGCTTCTGGGAAGCCCGTGGAGCTGCGGCTCTGCGTGGGGGACCAGGACTTTTTACTTTGAAAAAATTAGAGTGTTCAAAGCAGGCGAAGTCGCTCGGATATATTAGCATGGAATAATAGAATAGGACGTTTGGTTCTATTTTGTTGGTTTCTAGGACCATCGTAATGATTAATAGGGACGGTCGGGGGCATCAGTATTCAACTGTC	Eukaryota	Opisthokonta	Fungi	Ascomycota	Saccharomycotina	Saccharomycetales	Cyniclomyces	Cyniclomyces_guttulatus
TAGCGTATACTAAAGTTGTTGCAGTTAAAAAGCTCGTAGTCGAATGTAGGTTTAGTTATTATGCGGTCTCTCAGGTGTTACTTGAGTGGATTGCGTATAACGACCTTCCTTGATATAATAACAGTTATGTTTGAAATTCAAATGTAATGGTTATTATATCCATTACTGTGAACAAAATAGAGTGTTCATGGCAGGCCAATTTAGGCTTGGATACCTCAGCATGGAATAATAGAATAGGACTTCTGGTTCTATTTTGTTGGTTTTTGGAGCCGAAGTAATGATTAATAGGGATAGTTGGGGGCACTCGTACTCCGTTGTC	Eukaryota	NA	NA	NA	NA	NA	NA	NA
TGGGGAATATTGCACAATGGGCGAAAGCCTGATGCAGCAACGCCGCGTGAGCGATGAAGGCCTTCGGGTCGTAAAGCTCTGTCCTCAAGGAAGATAATGACGGTACTTGAGGAGGAAGCCCCGGCTAACTACGTGCCAGCAGCCGCGGTAATACGTAGGGGGCTAGCGTTATCCGGATTTACTGGGCGTAAAGGGTGCGTAGGCGGTTTTTCAAGTCAGGAGTGAAAGGCTACGGCTCAACCGTAGTAAGCTCTTGAAACTGTAAGACTTGAGTGCAGGAGAGGAGAGTGGAATTCCTAGTGTAGCGGTGAAATGCGTAGATATTAGGAGGAACACCAGTTGCGAAGGCGGCTCTCTGGACTGTAACTGACGCTGAGGCACGAAAGCGTGGGGAGCAAA…	Eukaryota	NA	NA	NA	NA	NA	NA	NA
TGAGGAATATTGGTCAATGGGCGGGAGCCTGAACCAGCCAAGTCGCGTGAGGGAAGACGGTTCTATGGATTGTAAACCTCTTTTGTCAGGGAGCAATAAGCCACGTGTGGCGTAATGAGAGTACCTGAAGAAAAAGCATCGGCTAACTCCGTGCCAGCAGCCGCGGTAATACGGAGGATGCGAGCGTTATCCGGATTTATTGGGTTTAAAGGGTGCGTAGGCGGAAAATTAAGTCAGCGGTTAAACTGCGGAGCTCAACTCCGTATCGCCGTTGAAACTGGTTTTCTAGAGTGGGTGAGAAGTATGCGGAATGCGTGGTGTAGCGGTGAAATGCATAGATATCACGCAGAACTCCGATTGCGAAGGCAGCATACCGGCACCCAACTGACGCTGAAGCAC…	Eukaryota	NA	NA	NA	NA	NA	NA	NA
TAGCGTATATTAAAGTTGTTGCAGTTAAAAAGCTCGTAGTTGGATTTCTGGTACGGTGCGCCTGGCCCACGGTTGCAAAACCGCGAGTGTCGGTGTGCGCCTGCCATCTTTCTAGTTAACTGGACGCACTTAACTGGGCGGTCAGCGATCTAGTTCTTTTACTTTGAAAAAATTAGAGTGTTTAAAGCAGGCTTGCGCTATGAATACATTAGCATGGAATAATAATTTAGGACTTTATTCCTATTTATTGGTTTCTGGAGTAGAGTAATGATTGATAGGGATAGTTGGGGGTGCTAGTATTCATCGGCC	Eukaryota	Rhizaria	Cercozoa	Filosa-Sarcomonadea	Cercomonadida	Paracercomonadidae	Paracercomonas	Paracercomonas_minima
TGGGGAATTTTGGACAATGGGCGCAAGCCTGATCCAGCCATGCCGCGTGTCTGAAGAAGGCCTTCGGGTTGTAAAGGACTTTTGTCAGGGAAGAAAAGGGCGGGGTTAATACCCCTGTCTGATGACGGTACCTGAAGAATAAGCACCGGCTAACTACGTGCCAGCAGCCGCGGTAATACGTAGGGTGCGAGCGTTAATCGGAATTACTGGGCGTAAAGCGGGCGCAGACGGTTACTTAAGCAGGATGTGAAATCCCCGGGCTCAACCTGGGAACTGCGTTCTGAACTGGGTGACTAGAGTGTGTCAGAGGGAGGTAGAATTCCACGTGTAGCAGTGAAATGCGTAGAGATGTGGAGGAATACCGATGGCGAAGGCAGCCTCCTGGGATAACACTGACGT…	Eukaryota	NA	NA	NA	NA	NA	NA	NA
TGGGGGATATTGCACAATGGGCGCAAGCCTGATGCAGCGACGCCGCGTGAGTGAAGAAGTATTTCGGTATGTAAAGCTCTATCAGCAGGGAAGAAAGGCCCGAAAGGGAGATGACGGTACCTGACTAAGAAGCCCCGGCTAACTACGTGCCAGCAGCCGCGGTAATACGTAGGGGGCAAGCGTTATCCGGATTTACTGGGTGTAAAGGGAGCGCAGACGGAACTGTAAGTCTGATGTGAAAGCCCGGGGCTCAACCGCGGGACTGCATCGGATACTATAGATCTGGAGTGCCGGAGGGGCAAGCGGAATTCCTGGTGTAGCGGTGAAATGCGTAGATATCAGGAGGAACACCGGCGGCGAAGGCGGCTTGCTGGACGGCAACTGACGTTGAGGCTCGAA…	Eukaryota	NA	NA	NA	NA	NA	NA	NA
TAGCGTATATTAAAGTTGTTGCAGTTAAAAAGCTCGTAGTTGAACCTTGGGCCTGGCTGGCCGGTCCGCCTCACCGCGTGTACTGGTCCGGCCGGGCCTTTCCTTCTGGGGAACCTCATGCCCTTCACTGGGCGTGTTGGGGAACCAGGACTTTTACTTTGAAAAAATTAGAGTGTTCAAAGCAGGCTTATGCCCGAATACATTAGCATGGAATAATAAAATAGGACGTGTGGTTCTATTTTGTTGGTTTCTAGGACCGCCGTAATGATTAATAGGGATAGTCGGGGGCATCAGTATTCAATCGTC	Eukaryota	Opisthokonta	Fungi	Ascomycota	Pezizomycotina	Dothideomycetes	Davidiella	Davidiella_macrospora
ATACAATTCCCGTCGATTTACCTTGTATATTATAGTGTTCGTTTTTGCGGTAAGTCGGTGCACCATTAAAAACCTAATTCGAACTATCGAGTTAGGTTTTTTATTTATTATTCGTTATGGCGGTTTATGTCCCTTGAATGCCTCTTTCTATATCAAGCGTTCGCCACATCGCCAAAGTTTATTTCTCTAAACTTTATACTTGAAAATTTAAGCGCTTTGTTATATAATTGCTA	Eukaryota	NA	NA	NA	NA	NA	NA	NA
TAGCGTATATTAAAGTTGTTGCAGTTAAAAAGCTCGTAGTTGGATTTCTGGTTTGAGCGTCCGGTCGAGTTTATCTCTGTACTATGGATGTTTGGGCCATATTTTGTGAGGATGCCTTTCTGCCATTGAGTTGGTGGTTGGGTAGACTTGCATCGTTTACTGTGAAAAAATTAGAGTGTTTAAAGCAGGCGTTTGCTCATTTGAATACATTAGCATGGAATAATAAGATACGACCTTGGTGGTCTATTTTGTTGGTTTGCACGCCAGGGTAATGATTAATAGGGACAGTTGGGGGTATTCATATTTCAACGTC	Eukaryota	Stramenopiles	Pseudofungi	Oomycota	Oomycota_X	Saprolegniales	Saprolegniales_X	Saprolegniales_X_sp.
TGGGGGATATTGCACAATGGGCGCAAGCCTGATGCAGCGACGCCGCGTGAGTGAAGAAGTATTTCGGTATGTAAAGCTCTATCAGCAGGGAAGAAAGGCTCGAAAGAGAGATGACGGTACCTGACTAAGAAGCCCCGGCTAACTACGTGCCAGCAGCCGCGGTAATACGTAGGGGGCAAGCGTTATCCGGATTTACTGGGTGTAAAGGGAGCGCAGACGGAACTGCAAGTCTGATGTGAAAGCCCGGGGCTCAACCGCGGGACTGCATTGGAAACTGTAGATCTGGAGTGCCGGAGGGGCAAGCGGAATTCCTGGTGTAGCGGTGAAATGCGTAGATATCAGGAGGAACACCGGCGGCGAAGGCGGCTTGCTGGACGGCAACTGACGTTGAGGCTCGAA…	Eukaryota	NA	NA	NA	NA	NA	NA	NA
TAGCGTATATTAAAGTTGTTGCAGTTAAAAAGCTCGTAGTTGAACTTCAGACCTGGCTGGGCGGTCTGCCTAACGGTACGTACTGTCCGGCTGGGTCTTACCTCTTGGTGAGCCGGCATGCCCTTCACTGGGTGTGTCGGGAAACCAGGATTTTTACCTTGAGAAAATTAGAGTGTTCAAAGCAGGCATATGCCCGAATACATTAGCATGGAATAATAGAATAGGACGTGCGGTTCTATTTTGTTGGTTTCTAGAGTCGCCGTAATGATTAATAGGGATAGTTGGGGGCATTAGTATTGCGTTGCT	Eukaryota	Opisthokonta	Fungi	Basidiomycota	Agaricomycotina	Agaricomycetes	NA	NA
TAGGGAATCTTCCGCAATGGGCGAAAGCCTGACGGAGCGATGCCGCGTGAGCGAGGAAGGCCTTCGGGTCGTAAAGCTCTGTTGTCAGGGAAGAAGGACTCGGGTTCGAATAGGGCCTGAGGGTGACGGTACCTGACGAGGAAGCCCCGGCTAACTACGTGCCAGCAGCCGCGGTAATACGTAGGGGGCGAGCGTTGTCCGGAATCACTGGGCGTAAAGGGCGCGTAGGCGGCCGGTTAAGTCTGGTGTCAAAGGCCACGGCTCAACCGTGGGGAGGCACTGGAAACTGGCCGGCTTGAGTGCAGGAGAGGGAAGCGGAATTCCCGGTGTAGCGGTGAAATGCGTAGAGATCGGGAGGAACACCAGTGGCGAAGGCGGCTTCCTGGCCTGTGACTGACG…	Eukaryota	NA	NA	NA	NA	NA	NA	NA
TAGCGTATATTAAAGTTGTTGCAGTTAAAAAGCGCGTAGCTGAAGCTTGTTGGCGGTGGCCACGGTCGACTTCTAGTCTGTACTGTGTGCCGCGCCAATTTTAACTGGGACTCACGTTCCAGTGATTACTTTGAGAAAATTAGAGTGTTCAAAGCAGGCCTTTGCTCGGATAGTACAGCATGGAATAATGGAATAGGACGTATGGTTCTATTTTGTTGGTTTCTAGGACCGTCGTAATGATTAATAGGGATGGACGGGGTGTCAGGTATGGTTACGTC	Eukaryota	Opisthokonta	Fungi	Ascomycota	Saccharomycotina	Saccharomycetales	Candida	Candida_silvae
TAGCGTATATTAAAGTTGTTGAGGTTAAAAAGCTCGTAGTTGAACCTTGGGCCTAGCCGGCCGGTCCGCCTCACCGCGTGCACTGGCTCGGTTGGGCCTTTCTTTCTGGAGAACCCCATGTCCTTCACTGGGTGTGGTGGGGAACCAGGACTTTTACCGTGAACAAATCAGATCGCTTAAAGAAGGCCTATGCTCGAATGTATTAGCATGGAATAATGGAATAGGACGTGTGGTTCTATTTTGTTGGTTTCTAGGACCGCCGTAATGATTAATAGGGATAGTCGGGGGCATCAGTATTCCGTTGTC	Eukaryota	Opisthokonta	Fungi	Ascomycota	Pezizomycotina	Sordariomycetes	NA	NA
TAGCGTATATTAAAGTTGTTGCAGTTAAAAAGCTCGTAGTTGAACCTTGGGTCTGGCTGGCCGGTCCGCCTCACCGCGAGTACTGGTCCGGCCGGACCTTTCCTTCTGGGGAACCTCATGGCCTTCACTGGCTGTGGGGGGAACCAGGACTTTTACTGTGAAAAAATTAGAGTGTTCAAAGCAGGCCTTTGCTCGAATACATTAGCATGGAATAATAGAATAGGACGTGCGGTTCTATTTTGTTGGTTTCTAGGACCGCCGTAATGATTAATAGGGATAGTCGGGGGCGTCAGTATTCAGCTGTC	Eukaryota	Opisthokonta	Fungi	Ascomycota	Pezizomycotina	Eurotiomycetes	Aspergillus	Aspergillus_clavatus
TAGCGTATATTAAAGTTGTTGCAGTTAAAAAGCTCGTAGTTGAACCTTGGGCCTGGCTGGCCGGTCCGCCTCACCGCGTGCACTGGTCCGGCCGGGCCTTTCCCTCTGGGGAACCGCATGTCCTTCACTGGGCGTGCTGGGGAACCAGGACTTTTACTTTGAAAAAATTAGAGTGTTCAAAGCAGGCCTATGCTCGAATACATTAGCATGGAATAATAGAATAGGACGCGCGGTTCTATTTTGTTGGTTTCTAGGACCGCCGTAATGATTAATAGGGACAGTCGGGGGCATCAGTATTCAATTGTC	Eukaryota	Opisthokonta	Fungi	Ascomycota	Pezizomycotina	Sordariomycetes	Magnaporthe	NA
TAGCGTATATTAAAGTTGTTGCAGTTAAAAAGCTCGTAGTTGAACCTTGGGCCTGGTTGGTCGGTCCGCCTCGCGGCGTGCACTGATCCGACCGGGCCTTTCCTTCTGGGGAACCGCATGTCCTTCATTGGGCGTGTCGGGGATCCAGGACTTTTACTTTGAAAAAATTAGAGTGTTCAAAGCAGGCCTATGCTCGAATACATTAGCATGGAATAATAGAATAGGACGTGTGGTTCTATTTTGTTGGTTTCTAGGACCGCCGTAATGATTAATAGGAATAGTCGGGGGCATCAGTATTCCGTTGTC	Eukaryota	Opisthokonta	Fungi	Ascomycota	Pezizomycotina	Leotiomycetes	Thelebolus	Thelebolus_stercoreus
TAGCGTATATTAAAGTTGTTGCAGTTAAAAAGCTCGTAGTTGAACCTTGGGCCTGGCTGGCCGGTCCGTCTCATCGCGTGTACTGGTCCGGCTGGGCCTTTCCTTCTGGCTAGGCACATGTCCTTTACTGGGTGTGTGTCCGAACCAGGACTTTTACTTTGAAAAAATTAGAGTGTTCAAAGCAGGCATATGCTCGAATACATTAGCATGGAATAATAGAATAGGACGTGTGGTTCTATTTTGTTGGTTTCTAGGACCGCCGTAATGATTAATAGGGATAGTCGGGGGCATCAGTATTCAATTGTC	Eukaryota	Opisthokonta	Fungi	Ascomycota	Pezizomycotina	Pezizomycetes	Ascobolus	Ascobolus_sp.
TGGGGAATATTGCACAATGGGCGAAAGCCTGATGCAGCGACGCCGCGTGAGTGAAGAAGTATTTCGGTATGTAAAGCTCTATCAGCAGGGAAGAAAGGCCCATTAAGGGAGATGACGGTACCTGACTAAGAAGCCCCGGCTAACTACGTGCCAGCAGCCGCGGTAATACGTAGGGGGCAAGCGTTATCCGGATTTACTGGGTGTAAAGGGAGCGCAGACGGCAGCGCAAGTCTGATGTGAAATCCCGGGGCTCAACCCCGGAACTGCATTGGAAACTGCGCAGCTCGAGTATCGGAGAGGTAAGCGGAATTCCTAGTGTAGCGGTGAAATGCGTAGATATTAGGAGGAACACCGGCGGCGAAGGCGGCTTACTGGACGAAGACTGACGTTGAGGCTCGA…	Eukaryota	NA	NA	NA	NA	NA	NA	NA
TAGCGTATATTAAAGTTGTTGCAGTTAAAAAGCTCGTAGTCGAACTTCGGGCCTGGTTGGACGGTCCGCCTTACGGTGTGCACTGTCCGGCTGGGTCTTACCTCTTGGTGAGCCCGTATGCCCTTTACTGGGTGTGCGGTGGAACCAGGAACTTTACCTTGAGAAAATTAGAGTGTTCAAAGCAGGCAATCGCCCGAATACATTAGCATGGAATAATAGAATAGGACGTGTGGTTCTATTTTGTTGGTTTCTAGGACCGCCGTAATGATTAATAGGGATAGTCGGGGGCATCAGTATTCCGTTGTC	Eukaryota	Opisthokonta	Fungi	Basidiomycota	Agaricomycotina	Tremellomycetes	Cryptococcus	Cryptococcus_flavus
TAGCGTATATTAAAATTGTTGACGTTAAAAAGCTCGTAGTCGACTTTCGGCCTCAGCCAACCGGTCCGCTCTCTGAGTGTGTACTGGACTTGGCTGGGGCTTTACCTCCTGGTGAGCCTGCATGGCCTTTACTGGCTGTGCAGGGGAACCCGGAACGTTACTTTGAATAAATCAGAGTGTTCAAAGCAGGCATGTTTGCCCGAATGTTACAGCATGGAATAATAGAATAGGATGTGTGCCTCTATTGGTCTTTTAGAGGCACCTTAATGAGAAATAGGGGCGGCTCGGGGGCATTTGTATTCAATTGCT	Eukaryota	Opisthokonta	Fungi	Basidiomycota	Pucciniomycotina	NA	NA	NA
TAGCGTATATTAAAGTTGTTGCAGTTAAAAAGCTCGTAGTTGAACCTTGGGCCTGGCTGGCCGGTCCGCCTCACCGCGAGTACTGGTCCGGCCGGGCCTTTCCTTCTGGGGAGCCGCATGCCCTTCACTGGGCGTGTCGGGGAACCAGGACTTTTACTTTGAAAAAATTAGAGTGTTCAAAGCAGGCCTTTGCTCGAATACATTAGCATGGAATAATAGAATAGGACGTGTGGTTCTATTTTGTTGGTTTCTAGGACCGCCGTAATGATTAATAGGGATAGTCGGGGGCATCAGTATTCCGTTGTC	Eukaryota	Opisthokonta	Fungi	Ascomycota	Pezizomycotina	Dothideomycetes	NA	NA
TAGCGTATATTAAAGTTGTTGCAGTTAAAAAGCTCGTAGTCGAACTTCGGGCCTGGCGGGACGGTCCGCCTTACGGTGTGTACTGTCCGGCCGGGTCTTACCTCCTGGTGAGGCCGTATGCCCTTTACTGGGTGTGCGGTGGAACCAGGAATTTTACCTTGAGAAAATTAGAGTGTTCAAAGCAGGCATATGCCCGAATACATTAGCATGGAATAATAGAATAGGACGTGCGGTTCTATTTTGTTGGTTTCTAGGATCGCCGTAATGATTAATAGGGACGGTCGGGGGCATTAGTATTCCGTTGCT	Eukaryota	Opisthokonta	Fungi	Basidiomycota	Agaricomycotina	Tremellomycetes	Cryptococcus	NA
TGGGGAATTTTGGACAATGGGCGAAAGCCTGATCCAGCAATGCCGCGTGCAGGATGAAGGCCTTCGGGTTGTAAACTGCTTTTGTACGGAACGAAAAAGCTCCTTCTAATACAGGGGGCCCATGACGGTACCGTAAGAATAAGCACCGGCTAACTACGTGCCAGCAGCCGCGGTAATACGTAGGGTGCGAGCGTTAATCGGAATTACTGGGCGTAAAGCGTGCGCAGGCGGTTATGTAAGACAGATGTGAAATCCCCGGGCTCAACCTGGGAACTGCATTTGTGACTGCATGGCTAGAGTACGGTAGAGGGGGATGGAATTCCGCGTGTAGCAGTGAAATGCGTAGATATGCGGAGGAACACCGATGGCGAAGGCAATCCTCTGGACCTGTACTGACGC…	Eukaryota	NA	NA	NA	NA	NA	NA	NA
TAGCGTATATTAAAGTTGTTGCAGTTAAAAAGCTCGTAGTTGAACCTTGGGCACGGTGCATCCGGTCGACCGCAAGGTCTGACTTGGTCGCCCTGCCTCTTTGGGAAAGTCGTCGTTTTACGTCGAGAGAACCCGTGTTACTGTGAAGAAATTAGAGTGTTTAAAGCAGGCTATCGCTTGAATACATCAGCATGGAATAACAAGATATGACATTAGTCTTCTTGTTGGTTTGGAGATCAATGTAATGATTAATAGGGCCAGTTGGGGGCATTAGTATTCAGTAGTC	Eukaryota	Opisthokonta	Fungi	Cryptomycota	Cryptomycotina	Cryptomycotina_X	Cryptomycotina_XX	Cryptomycotina_XX_sp.
TAGCGTATATTAAAGTTGTTGCAGTTAAAAAGCTCGTAGTTGGACCTTGGGCCTGGACGGGCGGTCCGCCTCACGGCGTGTACTGTCTTGCCGGGCCTTTCCTCTTGGTGATCTGTTGTTTCGGCAGCAGGGAACCAGGACCTTTACTTTGAAAAAATTAGAGTGTTCAAAGCAGGCTCGACGCCGGAATATATTAGCATGGAATAATAAAATAGGACGTGCGGTTCTATTTTGTTGGTTTTTGGAATCGCCGTAATGATTAATAGGGATAGTCGGGGGCATCAGTATTCCGTTGTC	Eukaryota	Opisthokonta	Fungi	Basidiomycota	Ustilaginomycotina	Exobasidiomycetes	Malassezia	Malassezia_sp.
TGGGGAATATTGGGCAATGGGCGCAAGCCTGACCCAGCAACGCCGCGTGAAGGAAGAAGGTTTTCGGATTGTAAACTTCTGTCCTCAAGGACGAAGGAAGTGACGGTACTTGAGGAGGAAGCCCCGGCTAACTACGTGCCAGCAGCCGCGGTAATACGTAGGGGGCGAGCGTTGTCCGGAATGACTGGGCGTAAAGGGCGTGTAGGCGGCCGATTAAGTCTGGAGTGAAAGTCCTGCTTTCAAGGTGGGAATTGCTTTGGAGACTGGTTGGCTTGAGTGCGGAAGAGGTAAGTGGAATTCCCAGTGTAGCGGTGAAATGCGTAGAGATTGGGAGGAACACCAGTGGCGAAGGCGACTTACTGGGCCGTAACTGACGCTGAGGCGCGAAAGCGTGGGGAG…	Eukaryota	NA	NA	NA	NA	NA	NA	NA
TAGCGTATATTAAAGTTGTTGCAGTTAAAAAGCTCGTAGTTGAACCTTGGGCCTGGCTGGCCGGTCCGCCTCACCGCGAGTACTGGTCCGGCCGGGCCTTTCCTTCTGGGGAGCCGCATGCCCTTCACTGGGCGTGTCGGGGAACCAGGACTTTTACTTTGAAAAAATTAGAGTGTTCAAAGCAGGCCTTTGCTCGAATACATTAGCATGGAATAATAGAATAGGACGTGCGGTTCTATTTTGTTGGTTTCTAGGACCGCCGTAATGATTAATAGGGATAGTCGGGGGCATCAGTATTCAATTGTC	Eukaryota	Opisthokonta	Fungi	Ascomycota	Pezizomycotina	Dothideomycetes	Kabatiella	Kabatiella_microsticta
TAGCGTATATTAAAGTTGTTGCAGTTAAAAAGCTCGTAGTTGGATTTCTGGTACGGCGCACTTGGCCCGTCGCGGTTACGCGTATGTGTGCCGGTGTGCGCCTGCCATCCATCTGGAGAACGCCGTCGCCCTTCACTGGGTGGGCGGTGGTATCCAGATCTTTTACTTTGAAAAAATTAGAGTGTTTAAAGCAGGCTTGTGCTATGAATACATTAGCATGGAATAATAATTTAGGACTTTGGTCTTATTTTGTTGGTTTCTAGGACTAAAGTAATGATTGATAGGGACAGTTGGGGGTGCTAGTATTCAGCGGCC	Eukaryota	Rhizaria	Cercozoa	Filosa-Sarcomonadea	Cercomonadida	Cercomonadidae	Cercomonas	Cercomonas_plasmodialis
TAGCGTATATTAAAGTTGTTGCAGTTAAAACGCTCGTAGTTTATCATCGAGATTTTTAACTGCAACAACCCAGGCGGGATCGTGGCGCGTAGGATTTGTGTCGGCGGATTGGAGAGAACGGCTTTTAGTTAGGCAAGAGACTTTGGACCACCTTTGTACTGTGAATAAATTAATATGCTCAAAGTAGGCGGAATTAGGCTTGAATACATTAGCATGGAATACTGAAATACGGCAGCGGCACCTTTGTGCGTGATTAAGGAGCTATTGCTGCAATGATTAATGGCAACGGTCGGGGTAATTGGTATTTAGTTGTC	Eukaryota	NA	NA	NA	NA	NA	NA	NA
TAGCGTATATTGAGGTTGTTGCAGTTAAAAAGTTCGTAGTCGAAGGGAAACGCAACGCGCGTGCGGTGGCAATGCCCTCGGGCACGCCGCCGACCAACACGTGTCTGTTGCGCCGCGCAACACGGGGCCTGCCGCTTGGCCGGCCACCGGTGCGCGAGCTACTTTGAGGAAAATAGAGTGTTCAAGGCAGGCGATCGCCTGTATATGTTAGCATAGAATAGCACTGTGCCATGGGCTGCTGCTGGTTGGAGCCGATGGAATGGTTGATAGGAGTAGGCGTGGGCGTCGGTATTTCGCGGTT	Eukaryota	Opisthokonta	Metazoa	NA	NA	NA	NA	NA
TAGCGTATATTAAAGTTGTTGCAGTTAAAAAGCTCGTAGTTGGATTTCTGGCAGACCGTTGCGGCCCGTGCTCATCTTGGGCGTGTGTGCCGTGTCGTGTTTGTCATCCTTCCAGAGAGCTGCGTCTACCATTCACTTGGCCGGACGTACGCGATCTGGATCGATTACTTTGAAAAAATTAGAGTGTTTAAAGCAGGCTTTCGCTATGAATACATTAGCATGGAATAATAATTTAGGACTTCGGTTCTATTTTGTTGGTTTCTAGGACTGAAGTAATGATTGATAGGGACAGTTGGGGGTGCTAGTATTCCGCGGCC	Eukaryota	Rhizaria	Cercozoa	Filosa-Imbricatea	Euglyphida	Trinematidae	Trinematidae_X	Trinematidae_X_sp.
TAGCGTATATTAAAGTTGTTGCAGTTAAAAAGCTCGTAGTTGAACCTTGGGCCTGGCTGGCCGGTCCGCCTCACCGCGTGCACTGGTCCGGCCGGGCCTTTCCCTCTGTGGAACCCCATGCCCTTCACTGGGTGTGGCGGGGAAACAGGACTTTTACTTTGAAAAAATTAGAGTGTTCAAAGCAGGCCTATGCTCGAATACATTAGCATGGAATAATAGAATAGGACGTGTGGTTCTATTTTGTTGGTTTCTAGGACCGCCGTAATGATTAATAGGGATAGTCGGGGGCATCAGTATTCCGTTGTC	Eukaryota	Opisthokonta	Fungi	Ascomycota	Pezizomycotina	Sordariomycetes	NA	NA
TAGCGTATATTAAAGTTGTTGTGGTTAAAAAGCTCGTAGTCGAACCTTGGGCCTGGCTGGCCGGTCCCCCTCACCGGGTGCACTGATCCAGCCGGGCCTTTCCCTCTGTGGAACCCCATGGCCTTCACTGGCTGTGCGGGGGAAACAGGACTTTTACTGTGAAAAAATTAGAGTGCTCCAGGCAGGCCTATGCTCGAATACATTAGCATGGAATAATAGAATAGGACGTGTGGTTCTATTTTGTTGGTTTCTAGGACCGCCGTAATGATTAATAGGGACAGTCGGGGGCATCAGTATTCAATTGTC	Eukaryota	Opisthokonta	Fungi	Ascomycota	Pezizomycotina	Sordariomycetes	Microascus	Microascus_sp.
TGGGGAATTTTCCGCAATGGGCGAAAGCCTGACGGAGCAATGCCGCGTGGAGGTAGAAGGCCTACGGGTCGTGAACTTCTTTTCCCGGAGAAGAAGCAATGACGGTATCTGGGGAATAAGCATCGGCTAACTCTGTGCCAGCAGCCGCGGTAATACAGAGGATGCAAGCGTTATCCGGAATGATTGGGCGTAAAGCGTCTGTAGGTGGCTTTTTAAGTCCGCCGTCAAATCCCAGGGCTCAACCCTGGACAGGCGGTGGAAACTACCAAGCTGGAGTACGGTAGGGGCAGAGGGAATTTCCGGTGGAGCGGTGAAATGCGTAGAGATCGGAAAGAACACCAACGGCGAAAGCACTCTGCTGGGCCGACACTGACACTGAGAGACGAAAGCTAGGGGAGC…	Eukaryota	NA	NA	NA	NA	NA	NA	NA
TAGCGTATATTAAAGTTGTTGAAGTTAAAAAGCTCGTAGTTGAACCTTGGGCCTAGCCTGCTGGTCACCCTCACCGGTTGCACTGGTTCGGCTGGGCCTTTCCTTCTGGAGAACCTCATGCCCTTCACTGGGCGTGTTGGGAAACCAGGACTTTTACTCTGAACAAATTAGATCGCTTAAAGAAGGCCTATGCTCGAATACATTAGCATGGAATAATAGAATAGGACGTGTGGTTCTATTTTGTTGGTTTCTAGGACCGCCGTAATGATTAATAGGGACAGTCGGGGGCATCAGTATTCAATTGTC	Eukaryota	Opisthokonta	Fungi	Ascomycota	Pezizomycotina	Sordariomycetes	NA	NA
TAGCGTATATTAAAGTTGTTGAGGTTAAAAAGCTCGTAGTTGAACCTTGGGCCTAGCCGGCCGGTCCGCCTCACCGCGTGCACTGGCCCGGTTGGGCCTTTCTTTCTGGAGAACCCCATGTCCTTCACTGGGTGTGGTGGGGAACCAGGACTTTTACCGTGAACAAATCAGATCGCTTAAAGAAGGCCTATGCTCGAATGTATTAGCATGGAATAATGGAATAGGACGTGTGGTTCTATTTTGTTGGTTTCTAGGACCGCCGTAATGATTAATAGGGACAGTCGGGGGCATCAGTATTCAATTGTC	Eukaryota	Opisthokonta	Fungi	Ascomycota	Pezizomycotina	Sordariomycetes	NA	NA
TAGTGTATATTAAAGTTGTTGCAGTTAAAAAGCTCGTAGTTGAACCTTGGGCCTGGCAGGCGTGTCCGCCATCTGGCGAGTACTAGTCGGCCGGGCCTTTCCTTCTGGCTAGTCGCAAGACGAACCGGGATTTTTACTTTGAAAAAATTAGAGTGTTCAAAGCAGGCCTTTGCTCGAATATATTAGCATGGAATAATAGAATAGGACGTTATGGTTCTATTTTGTTGGTTTCTAGGACCATCGTAATGATTAATAGGGACGGTCGGGGGCATCAGTATTCAGTTGTC	Eukaryota	Opisthokonta	Fungi	Ascomycota	Saccharomycotina	Saccharomycetales	Brettanomyces	Brettanomyces_custersianus
TAGCGTATATTAAAGTTGTTGTGGTTAAAAAGCTCGTAGTTGAACCTTGGGCCTGGCTGGCCGGTCCGCCTCACCGCGTGTACTGGTCCGGCCGGGTCTTTCCCTCTGTGGAACCCCATGTCCTTCACTGGGTGTGGCGGGGAAACAGGACTTTTACTTTGAAAAAATTAGAGTGCTCCAGGCAGGCCTATGCTCGAATACATTAGCATGGAATAATAGAATAGGACGTGCGGTTCTATTTTGTTGGTTTCTAGGACCGCCGTAATGATTAATAGGGACAGTCGGGGGCATCAGTATTCAATTGTC	Eukaryota	Opisthokonta	Fungi	Ascomycota	Pezizomycotina	Sordariomycetes	NA	NA
TAGCGTATATTAAAGTTGTTGTGGTTAAAAAGCTCGTAGTTGAACCTTGGGCCTGGCTGGCCGGTCCCCCTCACCGGGTGCACTGGTCCGGCCGGGTCTTTCCCTCTGTGGAACCGCATGCCCTTCACTGGGTGTGTCGAGGAAACAGGACTTTTACTTTGAAAAAATTAGAGTGCTCCAGGCAGGCCTATGCTCGAATAGTACAGCATGGAATAATAGAATAGGACGTGTGGTTCTATTTTGTTGGTTTCTAGGACCGCCGTAATGATTAATAGGGACAGTCGGGGGCATCAGTATTCAGCTGTC	Eukaryota	Opisthokonta	Fungi	Ascomycota	Pezizomycotina	Sordariomycetes	Ceratocystis	Ceratocystis_fimbriata
TAGCGTATATTAAAGTTGTTGCAGTTAAAAAGCTCGTAGTTGAATTTCTGGCTGGCGCTGTTTTGGTTCTCTGAATCGATTCAGTGCTTAGTCATCCGTATGGGAAGCTAGCTCGATCTTCACTGGTCGGCTAGTGGATCATACACTTTACTTTGAAAAAATTAGAGTGTTTCAGGCAGGCAATTGCTTGGATACTGCAGCATGGAATAATGGAATAGGACTTTGACCTATTTATTGGTTTCTCGAGGTCGAAGTAATGATTAATAGGGACAGTTGGGGGCATTCGTATTTAATTGTC	Eukaryota	Alveolata	Ciliophora	Colpodea	Colpodea_X	Colpodida	Hausmanniella	Hausmanniella_discoidea
TGGGGAATCTTGCACAATGGGCGAAAGCCTGATGCAGCGACGCCGCGTGCGGGATGAAGGCCTTCGGGTTGTAAACCGCTTTCAGTAGGGACGAGGCCGCAAGGTGACGGTACCTACAGAAGAAGCCCCGGCTAACTACGTGCCAGCAGCCGCGGTAATACGTAGGGGGCAAGCGTTATCCGGATTCATTGGGCGTAAAGCGCGTGTAGGCGGTCTGTTAGGTCGGGAGTTAAATCCGGGGGCTCAACCCCCGTCCGCTCCCGATACCGGCAGACTTGAGTTCGGTAGGGGAAAGTGGAATTCCCAGTGTAGCGGTGGAATGCGCAGATATTGGGAAGAACACCAGTGGCGAAGGCGGCTTTCTGGGCCGTAACTGACGCTGAGACGCGAAAGCTAGGG…	Eukaryota	NA	NA	NA	NA	NA	NA	NA
TGAGGAATATTGGTCAATGGTCGGAAGACTGAACCAGCCATGCCGCGTGCAGGAAGAATGTCTTATGGATTGTAAACTGCTTTTGTATGGGAGTAATAAGGACTTTGCGAAGTTTGATGCAAGTACCATACGAATAAGGATCGGCTAACTCCGTGCCAGCAGCCGCGGTAATACGGAGGATTCGAGCGTTATCCGGATTTATTGGGTTTAAAGGGTGCGTAGGCGGCGTTATAAGTCAATGGTGAAAGACTTGAGCTTAACTCAGGCGAGCCGTTGATACTGTAGAGCTAGAACATAGATGGAGTAGGCGGAATGAATCATGTAGCGGTGACATGCATAGATATGATTCAGAACACCGATCGCGAAGGCAGCTTACTAAGCTATAGTTGACGCTGAGGC…	Eukaryota	NA	NA	NA	NA	NA	NA	NA
TAGGGAATCTTCCACAATGGACGAAAGTCTGATGGAGCAACGCCGCGTGAGTGAAGAAGGTTTTCGGATCGTAAAACTCTGTTGTTGAAGAAGAACACGTTTGAGAGTAACTGTTCAGACGTTGACGGTATTCAACCAGAAAGCCACGGCTAACTACGTGCCAGCAGCCGCGGTAATACGTAGGTGGCAAGCGTTATCCGGATTTATTGGGCGTAAAGCGAGCGCAGGCGGTTACTTAAGTCTGATGTGAAAGCCTTCGGCTTAACCGGAGAAGTGCATCGGAAACTGGGTAACTTGAGTGCAGAAGAGGACAGTGGAACTCCATGTGTAGCGGTGAAATGCGTAGATATATGGAAGAACACCAGTGGCGAAGGCGGCTGTCTGGTCTGTAACTGACGC…	Eukaryota	NA	NA	NA	NA	NA	NA	NA
TAGCGTATATTAAAGTTGTTGCAGTTAAAAAGCTCGTAGTTGAATTTCTGGCCGGTCCTGTTTTGGCTCTCTGAGTCGTTTCAGGACCTGGTCATCCGTATGGGAAGCTAGCTCGGCCTTCACTGGTCGGCTAGTGGATCATACACTTTACTTTGAAAAAATTAGAGTGTTTCAGGCAGGCAATTGCTTGGATACTTCAGCATGGAATAATGGAATAGGACTTTGACCTATTTATTGGTTTCTTGAGGTCAAAGTAATGATTAATAGGGACAGTTGGGGGCATTCGTATTTAATTGTC	Eukaryota	Alveolata	Ciliophora	Colpodea	Colpodea_X	Colpodida	Colpodida_X	Colpodida_X_sp.
TAGCGTATATTAAAGTTGTTGCAGTTAAAAAGCTCGTAGTTGAACCTTGGGCCTGGCTGGCCGGTCCGCCTCACCGCGTGTACTGGTCCGGCCGGGCCTTTCCTTCTGGGGAACCTCATGCCCTTCACTGGGCGTGTTGGGGAACCATGACTTTTACTTTGAAAAAATTAGAGTGTTCAAAGCAGGCCTTTGCTCGAATACATTAGCATGGAATAATAGAATAGGACGTGTGGTTCTATTTTGTTGGTTTCTAGGACCGCCGTAATGATTAATAGGGATAGTCGGGGGCATCAGTATTCAATCGTC	Eukaryota	Opisthokonta	Fungi	Ascomycota	Pezizomycotina	Dothideomycetes	Davidiella	Davidiella_macrospora
TAGCGTATATTAAAGTTGTTGCCGTTAAAAAGCGCGTAGCCGAACTACAGTTCATACCAACTGGTCCACCTTATGGTGAGTACTGGTCTTGGTGGGGACTTTACCTCTTGGTGAGCAGGCATGTCCTTTATTGGGTGTGCCTGGGAACCAGGACATTTACTTTGAGAAAATTAGAGTGTTCAAAGCAGGCGATTGCCCGAATATACTAGCATGGAATAATGGAATAGGACGTGCGCTCCTGATTCGTTGGTTTCTAGGAGCGCCGTAATGATTGATGGCGGTAGTTGGGGGCATTTGTATTCAGCTGCT	Eukaryota	Opisthokonta	Fungi	Basidiomycota	Pucciniomycotina	Tritirachiomycetes	Paratritirachium	Paratritirachium_cylindroconium
TAGCGTATATTAAAGTTGTTGTGGTTAAAAAGCTCGTAGTAGAAGCTCGGGCTCCGGCCGACCGGTCCGCCTCACCGCGTGCACTGGTTCGGCCGGGCCTTCACCTTCTGCGGAACCGCATCCCCTTCACTGGGGGTGTCGGGGAAACAGGACGTTTACTGTGAAAAAATTAGAGTGCTCCAGGCAGGCCTATGCTCGAATAGATTAGCATGGAATAATGGAATAGGACGTGTGGTCTTATTTCGTTGGTTTCTAGGACCGCCGTAATGATTAATAGGGACAGTCGGGGGCATCAGTATTCAATCGTC	Eukaryota	Opisthokonta	Fungi	Ascomycota	Pezizomycotina	Sordariomycetes	Plectosphaerella	Plectosphaerella_sp.
TAGGGAATTTTCGGCAATGGGCGCAAGCCTGACCGAGCAACGCCGCGTGAGTGATGAAGGTTTTCGGATCGTAAAGCTCTGTTGTAAGGGAAGAATGGCGCGGATAGACTCCGCGATTGACGGTACCTTACCAGAAAGCCACGGCTAACTACGTGCCAGCAGCCGCGGTAATACGTAGGTGGCGAGCGTTATCCGGAATTATTGGGCGTAAAGGGTGCGTAGGCGGCCTGTTAAGTTTAAGGTGAAAGCGTGGGGCTCAACCCCATATAGCCTTAGATACTGGCAGGCTAGAGTACTGGAGAGGAAAGTGGAATTCCATGTGTAGCGGTAAAATGCGTAGAGATATGGAGGAACACCGGTGGCGAAGGCGGCTTTCTAGACAGTAACTGACGCTGAGGC…	Eukaryota	NA	NA	NA	NA	NA	NA	NA
TAGCGTATATTAAAGTTGTTGCCGTTAAAAAGCTCGTAGTCGAACTTCGGCCTTTGCCGCCCGGTCCGCCCTATGGGTGTGTACTGGAGCGGTGGAGGCTTACCTCGTGGTGAACGGCCATGCTCTTTACTGGGTGTGGTCGGGAACCATGATTTTTACTTTGAAAAAATTAGAGTGTTCAAAGCAGGCTTACGCCCGAATACATTAGCATGGAATAATAAAATAGGACGTGCGGTTCTATTTTGTTGGTTTCTAGAATCGCCGTAATGATTAATAGGGATAGTTGGGGGCATTCGTATTCAATTGCT	Eukaryota	Opisthokonta	Fungi	Basidiomycota	Pucciniomycotina	Cystobasidiomycetes	Cystobasidiomycetes_X	Cystobasidiomycetes_X_sp.
TAGGGAATTTTCGGCAATGGGCGGAAGCCTGACCGAGCAACGCCGCGTGAACGAAGACGGTCTTTGGATTGTAAAGTTCTGTTACGAGGGAAGAACGGCAGTGATAGGGAATGATCACTGAGTGACGGTACCTCGCCAGAAAGCCACGGCTAACTACGTGCCAGCAGCCGCGGTAATACGTAGGTGGCAAGCGTTATCCGGAATCATTGGGCGTAAAGGGTGCGTAGGCGGCTTATTAAGTCTGTAGTGAAATCGTAGAGCTCAACTCTATCAAGCTACGGAAACTGGTAAGCTAGAGTGCGGTAGAGGCTAGTGGAATTCCATGTGTAGCGGTAAAATGCGTAGATATATGGAGGAACACCGGTGGCGAAGGCGGCTAGCTGGGCCGTAACTGACGCT…	Eukaryota	NA	NA	NA	NA	NA	NA	NA
TGGGGAATATTGCACAATGGGCGAAAGCCTGATGCAGCAACGCCGCGTGAGCGATGAAGGCCTTCGGGTCGTAAAGCTCTGTCCTCAAGGAAGATAATGACGGTACTTGAGGAGGAAGCCCCGGCTAACTACGTGCCAGCAGCCGCGGTAATACGTAGGGGGCTAGCGTTATCCGGAATTACTGGGCGTAAAGGGTGCGTAGGCGGTCTTTCAAGCCAGAAGTGAAAGGCTACGGCTCAACCGTAGTAAGCTTTTGGAACTGTAAGACTTGAGTGCAGGAGAGGAGAGTGGAATTCCTAGTGTAGCGGTGAAATGCGTAGATATTAGGAGGAACACCAGTAGCGAAGGCGGCTCTCTGGACTGTAACTGACGATGAGGCACGAAAGCGTGGGGAGCAAA…	Eukaryota	NA	NA	NA	NA	NA	NA	NA
TGGGGAATATTGGGCAATGGGGGAAACCCTGACCCAGCAACGCCGCGTGAAGGAAGAAGGCCTTCGGGTTGTAAACTTCTTTTAGCAGGGACGAAGAACGTGACGGTACCTGCAGAAAAAGCAACGGCTAACTACGTGCCAGCAGCCGCGGTAATACGTAGGTTGCAAGCGTTGTCCGGATTTACTGGGTGTAAAGGGCGTGTAGGCGGAGATGCAAGTTGGGAGTGAAATCCCGGGGCTCAACCCCGGAACTGCTTTCAAAACTGCATCCCTTGAGTATCGGAGAGGCAAGCGGAATTCCTAGTGTAGCGGTGAAATGCGTAGATATTAGGAGGAACACCAGTGGCGAAGGCGGCTTGCTGGACGACAACTGACGCTGAGGCGCGAAAGCGTGGGGAG…	Eukaryota	NA	NA	NA	NA	NA	NA	NA
TCGGGAATATTGCGCAATGGAGGAAACTCTGACGCAGTGACGCCGCGTGCAGGATGAAGGTTTTCGGATTGTAAACTGCTTTAGATAGGGAAGAAACAAATGACGGTACCTATAGAATAAGCTCCGGCTAACTACGTGCCAGCAGCCGCGGTAATACGTAGGGAGCAAGCGTTATCCGGATTTATTGGGTGTAAAGGGTGCGTAGACGGATTAGCAAGTTAGTAGTGAAATCCCTCGGCTTAACTGAGGAACTGCTACTAAAACTACTAGTCTTGAGTGCTGGAGGGGAAAGTGGAATTCCTAGTGTAGCGGTGAAATGCGTAGATATTAGGAAGAACACCGGTGGCGAAGGCGACTTTCTGGACAGTAACTGACGTTGAGGCACGAAAGTGTGGGGAG…	Eukaryota	NA	NA	NA	NA	NA	NA	NA
TAGCGTATATTAACGTTGCTGCAGTTAAAAAGCTCGTAGTTGGATTTCTGACTGATCGCTCTGACCCGGTGTCGCTCCTCGTGGGTGGCTGCTGTGTGTCGGAACGCATCTTTCATCCTTTCCGGAAAGCCTTACGTACTGTTCATTCAGTTGCGTTTGTTTGCGTTCCGGATCTTTTACTTTGAAAAAATTAGAGTGTTTAAAGCAGGCTTACGCCGTGAATACATTAGCATGGAATAATAATATAGGACTTTGGTTCTATTTTGTTGGTTTCTAGGACTAAAGTAATGATTGATAGGGATAGTTGGGGGTGCTAGTATTCAGAGGCC	Eukaryota	Rhizaria	Cercozoa	NA	NA	NA	NA	NA
TAGCGTATATTAAAGTTGTTGCAGTTAAAAAGCTCGTAGTTGAACCTTGGGCCTGGTTGGTCGGTCCGCCTCGCGGCGTGCACTGATCCGACCGGGCCTTTCCTTCTGGGGAACCGCATGTCCTTCATTGGGCGTGTCGGGGATCCAGGACTTTTACTTTGAAAAAATTAGAGTGCTCCAGGCAGGCCTATGCTCGAATACATTAGCATGGAATAATAGAATAGGACGCGTGGTTCTATTTTGTTGGTTTCTAGGACCGCCGTAATGATTAATAGGGATAGTCGGGGGCATCAGTATTCCGTTGTC	Eukaryota	Opisthokonta	Fungi	Ascomycota	Pezizomycotina	Leotiomycetes	Thelebolus	Thelebolus_stercoreus
TAGGGAATCTTTCACAATGGGCGAAAGCCTGATGGAGCAATGCCGCGTGCAGGACGAAGGCCTTCGGGTTGTAAACTGCTTTTATAAGCGAGGAATATGACGGTAACTTATGAATAAGGATCGGCTAACTACGTGCCAGCAGCCGCGGTCATACGTAGGATCCGAGCATTATCCGGAGTGACTGGGTGTAAAGAGTTGCGTAGGTGGATGTTTAAGTAGATAGTGAAATCTGGTGGCTCAACCATTCAGACTGTTATCTAAACTGGACATCTCGAGAGCGTCAGGGGTGACTGGAATTTCTAGTGTAGGAGTGAAATCCGTAGATATTAGAAGGAACACCAATAGCGTAGGCAGGTCACTGGGGCGTTTCTGACACTAAGGCACGAAAGCGTAGGTAGC…	Eukaryota	NA	NA	NA	NA	NA	NA	NA
TGGGGAATATTGGACAATGGGGGGAACCCTGATCCAGCCATGCCGCGTGTGTGAAGAAGGCCTTATGGTTGTAAAGCACTTTAAGCGAGGAGGAGGCTACTGAGACTAATACTCTTGGATAGTGGACGTTACTCGCAGAATAAGCACCGGCTAACTCTGTGCCAGCAGCCGCGGTAATACAGAGGGTGCGAGCGTTAATCGGATTTACTGGGCGTAAAGCGTGCGTAGGCGGCTTTTTAAGTCGGATGTGAAATCCCCGAGCTTAACTTGGGAATTGCATTCGATACTGGGAAGCTAGAGTATGGGAGAGGATGGTAGAATTCCAGGTGTAGCGGTGAAATGCGTAGAGATCTGGAGGAATACCGATGGCGAAGGCAGCCATCTGGCCTAATACTGACG…	Eukaryota	NA	NA	NA	NA	NA	NA	NA
TAGCGTATATTAAAGTTGTTGCAGTTAAAAAGCTCGTAGTCCAATTTAGGGGTATCGGTGAGCGATCGCGCGGGAGCGCTGTATTGCTCGTCGGTACTCTAATCTCGGAGGGTACTCCCTGCTCTTAATTGAGTGGGGGGCTATCGCCGGGTCGTTTACTTTGAAAAAATTAGAGTGTTTAAAGCAGGCGTCGTGCCCTGAATATATTAGCATGGGATAATGAAATAGGACCCCTTTCCGTTTTGTTGGTTTCGAGGACTGGGGTAATGATTAATAGCGATTATCGGGGGTGTTCATATTTAATTGTC	Eukaryota	Amoebozoa	Conosa	Variosea	Variosea_X	AND16-lineage	AND16-lineage_X	AND16-lineage_X_sp.
TGAGGAATATTGGTCAATGGTCGGAAGACTGAACCAGCCATGCCGCGTGCAGGAAGAATGTCTTATGGATTGTAAACTGCTTTTGTATGGGAATAATAATAACTTTGCGAAGTTAGATGCAGGTACCATACGAATAAGGATCGGCTAACTCCGTGCCAGCAGCCGCGGTAATACGGAGGATTCGAGCGTTATCCGGATTTATTGGGTTTAAAGGGTGCGTAGGTGGCATCATAAGTCGATGGTGAAAGACTTGAGCTTAACTCAGGCGAGCCGTTGATACTGTGGAGCTAGAACATAGATGGAGTAGGCGGAATGAATCATGTAGCGGTGACATGCATAGATATGATTCAGAACACCGATCGCGAAGGCAGCTTACTAAGCTATAGTTGACGCTGAGGC…	Eukaryota	NA	NA	NA	NA	NA	NA	NA
TGGGGAATATTGGGCAATGGGGGAAACCCTGACCCAGCAACGCCGCGTGAAGGAAGAAGGCCTTCGGGTTGTAAACTTCTTTTAGTAGGGACGAATACGTGACGGTACCTACAGAAAAAGCAACGGCTAACTACGTGCCAGCAGCCGCGGTAATACGTAGGTTGCAAGCGTTGTCCGGATTTACTGGGTGTAAAGGGCGTGTAGGCGGAGATGCAAGTTGGGAGTGAAATCCCGGGGCTCAACCCCGGAACTGCTTTCAAAACTGCATCCCTTGAGTATCGGAGAGGCAAGCGGAATTCCTAGTGTAGCGGTGAAATGCGTAGATATTAGGAGGAACACCAGTGGCGAAGGCGGCTTGCTGGACGACAACTGACGCTGAGGCGCGAAAGCGTGGGGAGC…	Eukaryota	NA	NA	NA	NA	NA	NA	NA
TGGGGAATATTGCACAATGGGCGAAAGCCTGATGCAGCGACGCCGCGTGAGTGAAGAAGTATTTCGGTATGTAAAGCTCTATCAGCAGGGAAGAAAGGCCCATTTTGGGAGATGACGGTACCTGACTAAGAAGCCCCGGCTAACTACGTGCCAGCAGCCGCGGTAATACGTAGGGGGCAAGCGTTATCCGGATTTACTGGGTGTAAAGGGAGCGCAGACGGCAGCGCAAGTCTGATGTGAAATCCCGGGGCTCAACCCCGGAACTGCATTGGAAACTGCGCAGCTCGAGTATCGGAGAGGTAAGCGGAATTCCTAGTGTAGCGGTGAAATGCGTAGATATTAGGAGGAACACCGGCGGCGAAGGCGGCTTACTGGACGAAGACTGACGTTGAGGCTCGA…	Eukaryota	NA	NA	NA	NA	NA	NA	NA
TAGCGTATATTAAAGTTGTTGTGGTTAAAAAGCTCGTAGTAGAACCTTGGGCCTGGCTGGCCGGTCCGCCTCACCGCGTGCACTGGTCCGGCCGGGCCTTTCCCTCTGTGGAACCGCATGCCCTTCACTGGGTGTGCCGGGGAAACAGGACTTTTACTTTGAAAAAATTAGAGTGCTCCAGGCAGGCCTATGCTCGAATACATTAGCATGGAATAATAGAATAGGACGTGTGGTTCTATTTTGTTGGTTTCTAGGACCGCCGTAATGATTAATAGGGACAGTCGGGGGCATCAGTATTCAATTGTC	Eukaryota	Opisthokonta	Fungi	Ascomycota	Pezizomycotina	Sordariomycetes	Colletotrichum	Colletotrichum_higginsianum
TAGCGTATATTAAAGTTGTTGCAGTTAAAAAGCTCGTAGTTGAACTTTGGGCCTGGGCGGACGGTCTACCTATGGTAAGCACTGTTGCGGCCGGGTCTTTCCTTCTGGCTAGCCCTCGGGCGAACCAGGACGATTACTTTGAGGAAATTAGAGTGTTCAAAGCAGGCCTTTGCTCGGATATATTAGCATGGAATAATAGAATAGGACGCATGGTTCTATTTTGTTGGTTTCTAGGACCGCCGTAATGATTAATAGGGATAGTCGGGGGCATCAGTATTCCGTTGTC	Eukaryota	Opisthokonta	Fungi	Ascomycota	Saccharomycotina	Saccharomycetales	Pichia	Pichia_kudriavzevii
TAGCGTATATTAAAGTTGTTGCAGTTAAAACGTCCGTAGTCAAATTTTAGTCTTTAGATGAGGTGGCCTGGTCTTCATTGATCAAGCTCGCTTTTATCGAGACTTTTTTTCTGGTTATGCTATGAATAGCTTCGGTTGTTTATAGTCTCTAGCCAGATGATTACCATGAGCAAATCAGAGTGTTTAAAGCAGGCTTTCAAGCTTGAATGTGTTAGCATGGAATAATGAAATATGACTTTAGTCCCTATTTCGTTGGTTCAGGAACTTAAGTAATGATGAATAGAAACGGTTGGGGACATTTGTATTTGGTCGCT	Eukaryota	Opisthokonta	Fungi	Mucoromycota	Mucoromycotina	Mucoromycotina_X	Mucor	Mucor_racemosus
TAGGGAATCTTCCGCAATGGACGAAAGTCTGACGGAGCAACGCCGCGTGAACGATGAAGGCTTTCGGGTCGTAAAGTTCTGTTGTTAGGGAAGAACAAGTACCAGAGTAACTGCTGGTACCTTGACGGTACCTAACCAGAAAGCCACGGCTAACTACGTGCCAGCAGCCGCGGTAATACGTAGGTGGCAAGCGTTATCCGGAATTATTGGGCGTAAAGCGCGCGCAGGTGGTTCCTTAAGTCTGATGTGAAAGCCCCCGGCTCAACCGGGGAGGGTCATTGGAAACTGGGGAACTTGAGTGTAGAAGAGGAAAGTGGAATTCCACGTGTAGCGGTGAAATGCGTAGAGATGTGGAGGAACACCAGTGGCGAAGGCGACTTTCTGGTCTATAACTGACAC…	Eukaryota	NA	NA	NA	NA	NA	NA	NA
TGGGGAATCTTGCACAATGGGCGAAAGCCTGATGCAGCGACGCCGCGTGCGGGACGAAGGCCTTCGGGTTGTAAACCGCTTTCAGCAGGGACGAGGCCGAGAGGTGACGGTACCTGCAGAAGAAGCCCCGGCTAACTACGTGCCAGCAGCCGCGGTAATACGTAGGGGGCGAGCGTTATCCGGATTCATTGGGCGTAAAGCGCGCGTAGGCGGCCCGTTAGGTCGGGAGTTAAATCCGGGGGCTCAACCCCCGCCCGCTCCCGATACCGGCGGGCTTGAGTCTGGTAGGGGAAGGCGGAATTCCCAGTGTAGCGGTGGAATGCGCAGATATTGGGAAGAACACCGGTGGCGAAGGCGGCCTTCTGGGCCACGACTGACGCTGAGGCGCGAAAGCTAGGG…	Eukaryota	NA	NA	NA	NA	NA	NA	NA
TAGCGTATATTAAAGTTGTTGTGGTTAAAAAGCTCGTAGTTGAACCTTGGGCCTGGCTGGCCGGTCCGCCTCACCGCGTGTACTGGTCCGGCCGGGCCTTTCCCTCTGTGGAACCCCATGCCCTTCACTGGGTGTGGCGGGGAAACAGGACTTTTACTTTGAAAAAATTAGAGTGCTCCAGGCAGGCCTATGCTCGAATACATTAGCATGGAATAATGAAATAGGACGTGTGGTTCTATTTTGTTGGTTTCTAGGACCGCCGTAATGATTAATAGGGATAGTCGGGGGCATCAGTATTCCGTTGTC	Eukaryota	Opisthokonta	Fungi	Ascomycota	Pezizomycotina	Sordariomycetes	NA	NA
TAGCGTATATTAAAGTTGTTGCAGTTAAAAAGCTCGTAGTTGAATTTCTAGTCAACCGTTAGCTGGCTTCACAGTCGTTAACGATTGCCTATCCGACATTGAACTATAATGGTTATTAAGTTAACCTTATAGCGAACTGTCATTTTACTTTGAGAAAATTAGAGTGTTTCAGGCAGGCAATTGCCCGAATATCTTAGCATGGAATAATGGAATAGGACTTTGGTTCATTTGATTGGTTATTGAATCAGAGTAATGATTAATAGGGACAGTTGGGGGCATTAGTATTTAATTGTC	Eukaryota	Alveolata	Ciliophora	Oligohymenophorea	Apostomatia	Opalinopsidae	Chromidina	Chromidina_sp.
TAGCGTATATTAAAGTTGTTGTGGTTAAAAAGCTCGTAGTTGAACCTTGGGCCTGGCTGGCCGGTCCGCCTCACCGCGTGTACTGGTCCGGCCGGGTCTTTCCCTCTGTGGAACCCCATGCCCTTCACTGGGTGTGGCGGGGAAACAGGACTTTTACTTTGAAAAAATTAGAGTGCTCCAGGCAGGCCTATGCTCGAATACATTAGCATGGAATAATGAAATAGGACGTGCGGTTCTATTTTGTTGGTTTCTAGGACCGCCGTAATGATTAATAGGGACAGTCGGGGGCATCAGTATTCAATTGTC	Eukaryota	Opisthokonta	Fungi	Ascomycota	Pezizomycotina	Sordariomycetes	Metacordyceps	Pochonia_chlamydosporia
TAAGGAATCTTGCACAATGGGGGAAACCCTGATGCAGCAACGCCGCGTGAACGATGAAGGCCTTAGGGTTGTAAAGTTCTGATCTGGGGGAAGAAGGAAGTGACGGTACCCCAGGAGAAAGCCCCGGCTAAATACGTGCCAGCAGCCGCGGTAATACGTATGGGGCAAGCGTTATCCGGAATTATTGGGCGTAAAGAGTGCGTAGGTGGTTACCTAAGCGCAAGGTTTAATCTTGAGGCTCAACCTCATTCTGCCTTGCGAACTGGGCTACTTGAGTGCAGGAGGGGAAAGCGGAATTCCCAGTGTAGCGGTGAAATGCGTAGATATTGGGAAGAACACCGGTGGCGAAGGCGGCTTTCTGGACTGTAACTGACACTGAGGCACGAAAGCGTGGGGAGC…	Eukaryota	NA	NA	NA	NA	NA	NA	NA
TAGCGTATATTAAAGTTGTTGAGGTTAAAAAGCTCGTAGTTGAACCTTGGGCCCAGCCGGCCGGTCCGCCTCACCGCGTGCACTGGCTCGGCCGGGCCTTTCCTTCTGGAGAACCCGGTGCCCTTTATTGGGTGTCGTGGGGAACCAGGACTTTTACTCTGAATAAATTAGATCGCTTAAAGAAGGCTCTTGCTTGAATATTCTAGCATGGAATAATAGAATAGGACGTGTGGTTCTATTTTGTTGGTTTCTAGGACCGCCGTAATGATTAATAGGGACAGTCGGGGGCATCAGTATTCAATTGTC	Eukaryota	Opisthokonta	Fungi	Ascomycota	Pezizomycotina	Sordariomycetes	NA	NA
TAGCGTATATTTAAGTTGTTGCAGTTAAAAAGCTCGTAGTTGGATTTCGGGCGGGCTCCGCCGGTCCGCCTTCTGGGTGTGCACTGCCGGGGTCTGCCTTGCTGCCGGGGACGGGCTCCTGGGCTTCACTGTCTGGGACCCGGAGTCGGCGAGGTTACTTTGAGTAAATTAGAGTGTTCAAAGCAGGCATACGCTCTGAATACGTTAGCATGGAATAACACGATAGGACTCTGGCCTATCTTGTTGGTCTGTGGGACCGGAGTAATGATTAAGAGGGACAGTCGGGGGCATTCGTATTTCATTGTC	Eukaryota	Archaeplastida	Chlorophyta	NA	NA	NA	NA	NA
TAGGGAATCTTCCACAATGGACGCAAGTCTGATGGAGCAACGCCGCGTGAGTGATGAAGGCTTTCGGGTCGTAAAACTCTGTTGTTGGAGAAGAACGTGTGTGAGAGTAACTGTTCATGCAGTGACGGTATCCAACCAGAAAGCCACGGCTAACTACGTGCCAGCAGCCGCGGTAATACGTAGGTGGCAAGCGTTATCCGGATTTATTGGGCGTAAAGCGAGCGCAGGCGGTCTTTTAAGTCTAATGTGAAAGCCTTCGGCTTAACCGAAGAAGTGCATTGGAAACTGGGAGACTTGAGTGCAGAAGAGGAGAGTGGAACTCCATGTGTAGCGGTGAAATGCGTAGATATATGGAAGAACACCAGTGGCGAAGGCGGCTCTCTGGTCTGCAACTGACGC…	Eukaryota	NA	NA	NA	NA	NA	NA	NA
TGGGGAATTTTCCGCAATGGGCGAAAGCCTGACGGAGCAATGCCGCGTGGAGGTAGAAGGCCCACGGGTCATGAACTTCTTTTCCCGGAGAAGAAGCAATGACGGTATCTGGGGAATAAGCATCGGCTAACTCTGTGCCAGCAGCCGCGGTAATACAGAGGATGCAAGCGTTATCCGGAATGATTGGGCGTAAAGCGTCTGTAGGTGGCTTTTTAAGTCCGCCGTCAAATCCCAGGGCTCAACTCTGGACAGGCGGTGGAAACTACCAAGCTGGAGTACGGTAGGGGCAGAGGGAATTTCCGGTGGAGCGGTGAAATGCGTAGAGATCGGAAAGAACACCAACGGCGAAAGCACTCTGCTGGGCCGACACTGACACTGAGAGACGAAAGCTAGGGGAGC…	Eukaryota	NA	NA	NA	NA	NA	NA	NA
TAGCGTATATCTAAGTTGTTGCAGTTAAAAAGCTCGTAGTCAAATTTTAGTTGGGTGCCTGCGGTCTGGCTTTGCTTAGTACTGCAGGTGTCTGGCTTATTGCCGGTTACCTGCTCCTGGGCTTAACTGTCCGGGACAGGGAGTCGGCGAGGTTACTTTGAGTAAATTAGAGTGTTCAAAGCAGGCCTACGCTCTGAATACACTAGCATGGGATAACACGATAGGACTCTGGCCTATCCTGTTGGTCTGTAGGACCGGAGTAATGATTAAGAGGGACAGTCGGGGGCATTCGTATTTCATTGTC	Eukaryota	Archaeplastida	Chlorophyta	Chlorophyta_X	Chlorophyta_XX	Chlorophyta_XXX	Scotinosphaera	Scotinosphaera_gibberosa
TGGGGGATATTGCACAATGGGGGGAACCCTGATGCAGCGACGCCGCGTGAAGGAGGAAGTGCTTCGGCATGTAAACTTCTATCAGCAGGGAAGAAGATGACGGTACCTGACTAAGAAGCCCCGGCTAACTACGTGCCAGCAGCCGCGGTAATACGTAGGGGGCAAGCGTTATCCGGATTTACTGGGTGTAAAGGGAGCGTAGACGGCAATGCAAGTCTGATGTGAAAACCCGGGGCTCAACCGCGGGATTGCATTGGAAACTGTATAGCTCGAGTACTGGAGGGGCAGGCGGAATTCCTGGTGTAGCGGTGAAATGCGTAGATATCAGGAGGAACACCGGTGGCGAAGGCGGCCTGCTGGACAGAAACTGACGTTGAGGCTCGAAAGCGTGGGGAGCAA…	Eukaryota	NA	NA	NA	NA	NA	NA	NA
TAGCGTATATTAAAGTTGTTGCAGTTAAAACGCTCGTAGTCGAACTTCGGGCCTGGCGTGATGGTCCGCCTTACGGTGTGTACTGTCCGGCTGGGCCTTACCTCCTGGTGAGACCTCATGCCCTTTACTGGGTGTGGGGTGGAACCAGGAATTTTACCTTGAGAAAATTAGAGTGTTCAAAGCAGGCAAACGCCCGAATACATTAGCATGGAATAATAGAATAGGACGTGCGGTTCTATTTTGTTGGTTTCTAGGATCGCCGTAATGATTAATAGGGACGGTCGGGGGCATTGGTATTCCGTTGCT	Eukaryota	Opisthokonta	Fungi	Basidiomycota	Agaricomycotina	Tremellomycetes	Cryptococcus	Cryptococcus_carnescens
TGGGGAATATTGGACAATGGGCGAAAGCCTGATCCAGCCATGCCGCGTGTGTGAAGAAGGCCTTTTGGTTGTAAAGCACTTTAAGCGAGGAGGAGGCTACCGAGATTAATACTCTTGGATAGTGGACGTTACTCGCAGAATAAGCACCGGCTAACTCTGTGCCAGCAGCCGCGGTAATACAGAGGGTGCGAGCGTTAATCGGATTTACTGGGCGTAAAGCGTGCGTAGGCGGCTTTTTAAGTCGGATGTGAAATCCCTGAGCTTAACTTAGGAATTGCATTCGATACTGGGAAGCTAGAGTATGGGAGAGGATGGTAGAATTCCAGGTGTAGCGGTGAAATGCGTAGAGATCTGGAGGAATACCGATGGCGAAGGCAGCCATCTGGCCTAATACTGACG…	Eukaryota	NA	NA	NA	NA	NA	NA	NA
TGAGGAATATTGGTCAATGGACGAGAGTCTGAACCAGCCAAGTCGCGTGAAGGAAGACGGATCTATGGTTTGTAAACTTCTTTAGTGCGGGAACAAAGCGGTGTCGTGACGCCGGATGAGTGTACCGCAAGAATAAGCATCGGCTAACTCCGTGCCAGCAGCCGCGGTAATACGGAGGATGCGAGCGTTATCCGGATTTATTGGGTTTAAAGGGAGCGCAGGCTGCGAGGCAAGTCAGCGGTCAAATGTCGGGGCTCAACCCCGGCCTGCCGTTGAAACTGTCCTGCTAGAGTTCGAGTGAGGTATGCGGAATGCGTTGTGTAGCGGTGAAATGCATAGATATGACGCAGAACTCCGATTGCGAAGGCAGCATACCAACTCGCGACTGACGCTGAGGCT…	Eukaryota	NA	NA	NA	NA	NA	NA	NA
TAGCGTATATTAAAGTTGTTGCAGTTAAAAAGCTCGTAGTTGGATTTCAAGAGTCCCAGCGTGGATACACGTATGGTCTCTATCAGTCTTTGACTGTTACTGTGAGAAAATTAGAGTGTTTCAAGCAGGCTGTTGCCGGAATACATTAGCATGGAATAACGAATGTGTCTAGAATCTTGGTTAATTCTAGATAACGATTAATAGGGACAGTTGGGGGCATTAGTATTTAATTGTC	Eukaryota	Alveolata	Ciliophora	Litostomatea	Litostomatea_X	Litostomatea_XX	NA	NA
TAGCGTATATTAAAGTTGTTGCAGTTAAAAAGCTCGTAGTTGAACTTCGGGCCTGGCTGACCGGTCCGCCTCACCGCGTGCACTGGTTCGGCCGGGTCTTTCCTTCTGGCTAACCTCATGCCCTTCACTGGGTGTGCTGGGGAACCAGGACTTTTACTTTGAAAAAATTAGAGTGTTCAAAGCAGGCATATGCTCGAATACATTAGCATGGAATAATAGAATAGGACGTGTGGTTCTATTTTGTTGGTTTCTAGGACCGCCGTAATGATTAATAGGGATAGTCGGGGGCATCCGTATTCAATTGTC	Eukaryota	Opisthokonta	Fungi	Ascomycota	Pezizomycotina	Pezizomycetes	Cephaliophora	Cephaliophora_tropica
TAGCGTATATTAAAGTTGTTGCAGTTAAAAAGCTCGTAGTTGAATTTTAGCTCTGGCTGGGCGGTCAGATCTTCTGGTCTGTACTGCTCTGGCTGGAGTTCACCTTCTGGTGAGTCAGCATGCCCTTCATTGGGTGTGTTGGTGAACCAGGACTTTTACCTTGAAAAAATTAGAGTGTTTAAAGCAGGCCTATGCTTGAATACATTAGCATGGAATAATAGAATAGGACTTTGGTTCTATTTTGTTGGTTTCTAGGACCGAAGTAATGATTAATAGGGATAGTTGGGGGCATTAGTATTTAATTGTC	Eukaryota	Opisthokonta	Fungi	Mucoromycota	Mucoromycotina	Mucoromycotina_X	Endogone	NA
TGGGGGATATTGCACAATGGGCGAAAGCCTGATGCAGCGACGCCGCGTGAAGGAAGACGTACCTCGGTATGTAAACTTCTATCAGCAGGGAAGAAGATGACGGTACCTGACTAAGAAGCCCCGGCTAACTACGTGCCAGCAGCCGCGGTAATACGTAGGGGGCAAGCGTTATCCGGATTTACTGGGTGTAAAGGGAGCGTAGACGGTGATGCAAGTCCGATGTGAAAACCCGAGGCTCAACCACGGGATTGCATTGGAAACTGTATTGCTTGAGTGCTGGAGGGGCAAGCGGAATTCCTGGTGTAGCGGTGAAATGCGTAGATATCAGGAGGAACACCGGTGGCGAAGGCGGCTTGCTGGACAGTAACTGACGTTGAGGCTCGAAAGCGTGGGGAGCAA…	Eukaryota	NA	NA	NA	NA	NA	NA	NA
TGGGGAATTTTGGACAATGGGCGAAAGCCTGATCCAGCCATGCCGCGTGCAGGATGAAGGCCTTCGGGTTGTAAACTGCTTTTGTACGGAACGAAAAGCCTCTTTCTAATAAAGAGGGGTCATGACGGTACCGTAAGAATAAGCACCGGCTAACTACGTGCCAGCAGCCGCGGTAATACGTAGGGTGCAAGCGTTAATCGGAATTACTGGGCGTAAAGCGTGCGCAGGCGGTTTTGTAAGACAGAGGTGAAATCCCCGGGCTCAACCTGGGAACTGCCTTTGTGACTGCAAGGCTGGAGTGCGGCAGAGGGGGATGGAATTCCGCGTGTAGCAGTGAAATGCGTAGATATGCGGAGGAACACCGATGGCGAAGGCAATCCCCTGGGCCTGCACTGACGC…	Eukaryota	NA	NA	NA	NA	NA	NA	NA
TAGCGTATATTAATGTTGCTGCAGTTAAAAAGCTCGTAGTTGGATTTCTGACTTGGCGCACCTGGCCCGCCACGGTTACGTGTGTGAGTGCCGGGATGCGCCTGTCACTTTTCTGGTAAACTATTGTGCCCTTCATTGGGTATGATAGGTAGCCAGATATTTTACTTTGAAAAAATTAGAGTGTTTAAAGCAGGCGTTTGCTATGAATACATTAGCATGGAATAATAAGTTAGGACTTCGGTTCTATTTTGTTGGTTTCTAGGACTGAAGTAATGATTGATAGGGATAGTTGGGGGTGCTAGTATTCAGCGGCC	Eukaryota	Rhizaria	Cercozoa	Filosa-Sarcomonadea	Glissomonadida	Allapsidae	NA	NA
TAGCGTATATTAAAGTTGTTGCAGTTAAAAAGCTCGTAGTTGGATTTCTGGCGAACCGTTGCGGCCCGTGCTCGTTTCGGGCGTGTGTGCCGTGTCGTGTTTGTCATCCTTCCAGAGAGCTGCGTCTACCATTCACTTGGCCGGACGTACGCGATCTGGATCGATTACTTTGAAAAAATTAGAGTGTTTAAAGCAGGCTTACGCTGTGAATACATTAGCATGGGATAATAGAATAGGACATCGCCTTTGTTTTTGTTGGTTTCTAGAACCGCCGTAATGATTAATAGGGATAGTTGGGGGCATTAGTATTTAATTGTC	Eukaryota	Rhizaria	Cercozoa	Filosa-Imbricatea	Euglyphida	Trinematidae	Trinema	Trinema_enchelys
TAGCGTATATTAAAGTTGTTGTGGTTAAAAAGCTCGTAGTTGAACCTTGGGCCCAGCCGACCGGTCTGCCTCACCGCATGCACTGGCTCGGCCGGGCCTTTCCCTCTGTGGAACCCTATGCCCTTCACTGGGCGTAGCGGGGAAACAGGACTTTTACTTTGAAAAAATTAGAGTGCTCCAGGCAGGCCTATGCTCGAATACATTAGCATGGAATAATGAAATAGGACGCGTGGTTCTATTTTGTTGGTTTTTAGGACCGCCGTAATGATGAATAGGGACAGTCGGGGGCATCAGTATTCAATTGTC	Eukaryota	Opisthokonta	Fungi	Ascomycota	Pezizomycotina	Sordariomycetes	NA	NA
TAGCGTATATTAAAGTTGTTGCAGTTAAAAAGCTCGTAGTTGAACCTTGGGTCTGGCTGGCAGGTCCGCCTCACCGCGTGTACTTGTCCGGCCGGGCCTTCCTTCTGGAGAACCTCATGCCCTTCACTGGGCGTGTTGGGGACCAGGACTTTTACTTTGAAAAAATTAGAGTGTTCAAAGCAGGCCTTTGCTCGAATATATTAGCATGGAATAATAGAATAGGACGTATGGTTCTATTTTGTTGGTTTCTAGGACCGTCGTAATGATTAATAGGGACGGTCGGGGGCATCAGTATTCAGTTGTC	Eukaryota	Opisthokonta	Fungi	Ascomycota	Pezizomycotina	Dothideomycetes	NA	NA
TGAGGAATATTGGACAATGGAAGGAATTCTGATCCAGCCATGCCGCGTGAAGGATTACAGCCCTATGGGTTTTAAACTTCTTTTGTATGTGAGCAATAAGTCTTACGTGTAGGACGATGAGAGTAGCATACGAATAAGCATCGGCTAACTCCGTGCCAGCAGCCGCGGTAATACGGAGGATGCAAGCGTTATCCGGATTTATTGGGTTTAAAGGGTGCGTAGGCTGTTGAGTAAGTCAGTGGTGAAATGTATCAGCTTAACTGATAAATTGCCGTTGATACTGCTTAGCTTGAATACTGTTGCCGTGGGAGGAATGTGTAGTGTAGCGGTGAAATGCATAGATATTACACAGAACACCGATTGCGAAGGCATCTCACGAAACAGGCATTGACGCTGAGG…	Eukaryota	NA	NA	NA	NA	NA	NA	NA
TGGGGAATATTGCACAATGGGGGAAACCCTGATGCAGCAACGCCGCGTGAGTGATGACGGCCTTCGGGTTGTAAAGCTCTGTCTTCAGGGACGATAATGACGGTACCTGAGGAGGAAGCCACGGCTAACTACGTGCCAGCAGCCGCGGTAATACGTAGGTGGCAAGCGTTGTCCGGATTTACTGGGCGTAAAGGGAGCGTAGGCGGACTTTTAAGTGAGATGTGAAATACCCGGGCTCAACTTGGGTGCTGCATTTCAAACTGGAAGTCTAGAGTGCAGGAGAGGAGAATGGAATTCCTAGTGTAGCGGTGAAATGCGTAGAGATTAGGAAGAACACCAGTGGCGAAGGCGATTCTCTGGACTGTAACTGACGCTGAGGCTCGAAAGCGTGGGGAGCAA…	Eukaryota	NA	NA	NA	NA	NA	NA	NA
TGGGGAATATTGCACAATGGGGGAAACCCTGATGCAGCGACGCCGCGTGAGTGAAGAAGTATTTCGGTATGTAAAGCTCTATCAGCAGGGAAGAAGATGACGGTACCTGCACAAGAAGCCCCGGCTAACTACGTGCCAGCAGCCGCGGTAATACGTAGGGGGCAAGCGTTATCCGGATTTACTGGGTGTAAAGGGAGCGTAGACGGAAGGTCAAGTCAGGTGTGAAAGGCATGGGCTCAACCCGTGGACTGCACTTGAAACTGGCCATCTGGAGTGTCGGAGGGGCAGGCGGAATTCCTGGTGTAGCGGTGAAATGCGTAGATATCAGGAAGAACACCGGTGGCGAAGGCGGCCTGCTGGACGATCACTGACGTTGAGGCTCGAAGGCGTGGGGAGCAA…	Eukaryota	NA	NA	NA	NA	NA	NA	NA
TAGCGTATATTAAAGTTGTTGCAGTTAAAAAGCTCGTAGTTGGATTTCTGCTTTGGATGTCCGGTCCGCTCCCTCTGGGAGTGCGTACTTATGGATGTTCGAGGCATTTTTTGTGAGGCTGCCTTTCTGCCATTAAGTTGGTGGGTTGGTGGGCTTGCATCGTTTACTGTGAAAAAATTAGAGTGTTTAAAGCAGGCGTTTGCTCATTTGAATACATTAGCATGGAATAATAAGATACGGCCTTGGTGGTCTATTTTGTTGGTTTGCACACCAGGGTAATGATTAATAGGGACAGTTGGGGGTATTCATATTTCAGCGTC	Eukaryota	Stramenopiles	Pseudofungi	Oomycota	Oomycota_X	Peronosporales	Phytophthora	Phytophthora_sojae
TAGCGTATATTAAAGTTGTTGTGGTTAAAAAGCTCGTAGTTGAACCTTGGGCCTGGCTGGCCGGTCCGCCTCACCGCGTGTACTGGTCCGGCCGGGCCTTTCCCTCTGTGGAACCTCATGCCCTTCACTGGGTGTGGCGGGGAAACAGGACTTTTACTTTGAAAAAATTAGAGTGCTCCAGGCAGGCCTATGCTCGAATACATTAGCATGGAATAATAAAATAGGACGTGTGGTTCTATTTTGTTGGTTTCTAGGACCGCCGTAATGATTAATAGGGACAGTCGGGGGCATCAGTATTCAATTGTC	Eukaryota	Opisthokonta	Fungi	Ascomycota	Pezizomycotina	Sordariomycetes	Lecanicillium	Lecanicillium_saksenae
TAGGGAATCTTCCACAATGGACGAAAGTCTGATGGAGCAACGCCGCGTGAGTGATGAAGGGTTTCGGCTCGTAAAACTCTGTTGTTGGAGAAGAACAGGTGTCAGAGTAACTGTTGACATCTTGACGGTATCCAACCAGAAAGCCACGGCTAACTACGTGCCAGCAGCCGCGGTAATACGTAGGTGGCAAGCGTTGTCCGGATTTATTGGGCGTAAAGCGAGCGCAGGCGGTTTTTTAGGTCTGATGTGAAAGCCTTCGGCTTAACCGGAGAAGTGCATCGGAAACCGGGAGACTTGAGTGCAGAAGAGGACAGTGGAACTCCATGTGTAGCGGTGAAATGCGTAGATATATGGAAGAACACCAGTGGCGAAGGCGGCTGTCTGGTCTGTAACTGACGC…	Eukaryota	NA	NA	NA	NA	NA	NA	NA
TAGCGTATATTAAAGTTGTTGAGGTTAAAAAGCTCGTAGTTGAACCTTGGGCCTGGCTGGCCGGTCCGCCTCACCGCGTGCACTGGACCGGCCGGGCCTTTCCCCCTGTGGAACGCCATGCCCTTCACTGGGTGTGGTCGGGAAACAGGACTTTTACTTTGAAAAAATTAGAGTGCTCCAGGCAGGCCTTTGCTCGAATATATTAGCATGGAATAATAGAATAGGACGTGCGGTTCTATTTTGTTGGTTTCTAGGACCGCCGTAATGATGAATAGGGACAGTCGGGGGCATCAGTATTCAATAGTC	Eukaryota	Opisthokonta	Fungi	Ascomycota	Pezizomycotina	Sordariomycetes	NA	NA
GAGCGTATATTAAAGTTGTTGCAGTTAAAAAGCTCGTAGTCTGAATTTGAGGATTCTGGTAGTTTAGGGGTCTGTCGGAAGATGGGCTGACCGGCTACTTGGCCTCAAACACCTAGTTGATGCCTCTGCTCTTAATTGAGTGGGGGTTTAGGCTGGGTCTTTTACCTTGAAGAAATTGGAGTGTTCAAAGCAGATATTCTTTCGTCTTGCACATATTAGCATGGGACAATGAAAGAAGACCGCGTCAGAGTCTGGTAGTAACTCGGGCGCGGTAATGATCGATAGGGGCGATGGGGGCGGTTGGTATTCAGCGGCT	Eukaryota	NA	NA	NA	NA	NA	NA	NA
TGGGGGATATTGCACAATGGGCGAAAGCCTGATGCAGCGACGCCGCGTGAAGGAAGAAGTATTTCGGTATGTAAACTTCTATCAGCGGGGAAGAAGATGACGGTACCCGACTAAGAAGCCCCGGCTAACTACGTGCCAGCAGCCGCGGTAATACGTAGGGGGCAAGCGTTATCCGGATTTACTGGGTGTAAAGGGAGCGTAGACGGCAGGGAAAGTCCGATGTGAAAACCCGGGGCTCAACCGCGGGATTGCATTGGAAACTGCTCGGCTCGAGTACTGGAGGGGTAAGCGGAATTCCTAGTGTAGCGGTGAAATGCGTAGATATTAGGAGGAACACCGGCGGCGAAGGCGGCTTACTGGACAGTAACTGACGTTGAGGCTCGAAAGCGTGGGGAGCAA…	Eukaryota	NA	NA	NA	NA	NA	NA	NA
TAGCGTATATTAAAGTTGTTGTGGTTAAAAAGCTCGTAGTTGAACCTTGGGCCTGGCTGGCCGGTCCGCCTCACCGCGTGCACTGGTCCGGCCGGGCCTTTCCCTCTGTGGAACCCCATGCCCTTCACTGGGCGTGGCGGGGAAGCAGGACTTTTACTTTGAAAAAATTAGAGTGCTCCAGGCAGGCCTATGCTCGAATACATTAGCATGGAATAATAGAATAGGACGTGCGGTTCTATTTTGTTGGTTTCTAGGACCGCCGTAATGATTAATAGGGACAGTCGGGGGCATCAGTATTCAATTGTC	Eukaryota	Opisthokonta	Fungi	Ascomycota	Pezizomycotina	Sordariomycetes	NA	NA
TAGCGTATATTAAAGTTGTTGCAGTTAAAAAGCTCGTAGTTGGATTTCAAGGGTCGCAGCTCTCAGGAGTTTGCATCCTACCAGTCTTTGACTGTTACTGTGAGAAAATTAGAGTGTTTCAAGCAGGCTGTTGCAGGAATACATTAGCATGGAATAACGAATGTGTCTAGAATCTTGGTTAATTCTAGATTACGATTAATAGGGACAGTTGGGGGCATTAGTATTTAATTGTC	Eukaryota	Alveolata	Ciliophora	Litostomatea	Litostomatea_X	Litostomatea_XX	Litostomatea_XXX	Litostomatea_XXX_sp.
TAGCATATATTAATGCTGTTGCAGTTAAAAAGCTCGTAGTTGAACCTTGGGTCTGGCTGGTTGGTCCGCTTCACCGCGTGTATCAGCTGGCTGGGCCTTTCCTTCTGGGGAGGCGCATGCCCTTTACTGGGTGTGTGTTTGAACCAGGACTTTTACTTTGAAAAAATTAGAGTGTTCAAAGCAGGCATATGCTCGAATACATTAGCATGGAATAATAGAATAGGACGTTGGTTCTATTTTGTTGGTTTCTAGGACTGCCGTAATGATTAATAGGGACAGTCGGGGCCATCAGTATTCCGTTGTC	Eukaryota	Opisthokonta	Fungi	Ascomycota	Pezizomycotina	NA	NA	NA
TGGGGAATATTGCACAATGGGGGAAACCCTGATGCAGCGACGCCGCGTGAGTGAAGAAGTATTTCGGTATGTAAAGCTCTATCAGCAGGGAAGAAGATGACGGTACCTGCACAAGAAGCCCCGGCTAACTACGTGCCAGCAGCCGCGGTAATACGTAGGGGGCAAGCGTTATCCGGATTTACTGGGTGTAAAGGGAGCGTAGACGGAAGGTCAAGTCAGGTGTGAAAGGCATGGGCTCAACTCATGGACTGCACTTGAAACTGGTCATCTCGAGTGTCGGAGGGGCAGGCGGAATTCCTGGTGTAGCGGTGAAATGCGTAGATATCAGGAAGAACACCGGTGGCGAAGGCGGCCTGCTGGACGATTACTGACGTTGAGGCTCGAAGGCGTGGGGAGCAA…	Eukaryota	NA	NA	NA	NA	NA	NA	NA
TAGCGTATATTAAAGTTGTTGCCGTTAAAAAGCTCGTAGTCGAATTTCGGCCTTTGCCGCCCGGTCCGCCTATTTGGGTGTGTACTGGAGCGGTGGAGGCTTACCTCGTGGTGAGCTGTTATGCCCTTTACTGGGTGTGGCAGGGAACCATGATTTTTACTTTGAAAAAATTAGAGTGTTCAAAGCAGGCTTACGCCCGAATACATTAGCATGGAATAATAAAATAGGACGTGCGGTCCTATTTTGTTGGTTTCTAGGATCGCCGTAATGATTAATAGGGATAGTTGGGGGCATTCGTATTCAATTGCT	Eukaryota	Opisthokonta	Fungi	Basidiomycota	Pucciniomycotina	Cystobasidiomycetes	Erythrobasidium	Erythrobasidium_hasegawianum
TAGGGAATATTGCACAATGGGGGAAACCCTGATGCAGCGACGCCGCGTGGGTGATGAAGCATTTCGGTGCGTAAAACCCTATCAGCAGGGAAGATAATGACGGTACCTGACTAAGAAGCCCCGGCTAACTACGTGCCAGCAGCCGCGGTAATACGTAGGGGGCAAGCGTTATCCGGATTTACTGGGTGTAAAGGGAGTGTAGGCGGCCGGGCAAGCCAGATGTGAAAGCCCGCGGCTCAACCGCGGGACTGCATTTGGAACTGTTTGGCTAGAGTGCAGGAGGGGAAAGCGGAATTCCTAGTGTAGCGGTGAAATGCGTAGATATTAGGAGGAACACCGGTGGCGAAGGCGGCTTTCTGGACTGTTACTGACGCTGAGGCTCGAAAGCGTGGGGAGCAA…	Eukaryota	NA	NA	NA	NA	NA	NA	NA
TGGGGAATTTTGCGCAATGGGGGCAACCCTGACGCAGCAACGCCGCGTGCGGGAAGAAGGCCTTCGGGTTGTAAACCGCTTTCAGCGGGGACGATAATGACGGTACCCGCAGAAGAAGCTCCGGCTAACTACGTGCCAGCAGCCGCGGTAATACGTAGGGAGCGAGCGTTATCCGGATTCATTGGGCGTAAAGCGCGCGTAGGCGGCTCGGGAAGCGGAACCTCTAACCTTGGGGCTCAACCTCAAGCCGGGTTCCGAACTCCCGGGCTCGAGTCAGGTAGGGGCAGGCGGAATTCCCGGTGTAGCGGTGAAATGCGCAGATATCGGGAGGAACACCGATGGCGAAGGCAGCCTGCTGGGCCTAAAGACTGACGCTGAGGTGCGAAAGCGTGGGGAGCG…	Eukaryota	NA	NA	NA	NA	NA	NA	NA
TAGCGTATATTAAAGTTGTTGCAGTTAAAACGCTCGTAGTCGAACTTTAGACAAGGCCGACCGGTCTGCCGTCAGGCAGGACTGGACGTGCCGCGTCTCTTTATCGGGGAACTAGGGGCGAAAGTCTCAGGGAACCGAGGATTACTGTGAAGAAATTAGAGTGTTTAAAGCAGGCGTTTGCTTGAATACGTTAGCATGGAATAATAAGATAGGACCATGGTTCTATTTTATTGGTTTGAGGACCAAGGTAATGATTAATAGGGACAGTTGGGGGCATTAGTATTCAGTAGTC	Eukaryota	Opisthokonta	Fungi	Cryptomycota	Cryptomycotina	Cryptomycotina_X	Cryptomycotina_XX	Cryptomycotina_XX_sp.
TAGCGTATATTAAAGTTGTTGCAGTTAAAAAGCTCGTAGTCGAAGTTCTGGCTGGTCCTGTTTCCGGCTCCGGTCGACTCAGGACCTAGTCATCCGTCGGAGAACCCTTGTCGTCCTTCACTGGTCGCTTGGGGGAACTGACCCTTTACTTTGAAAAAATTAGAGTGTTTCAGGCAGGCCTTCGCCCGAATACTCCAGCATGGAATAATGGAATAGGACTTTCTTCTATTTTGTTGGTTATTAGTGGAAAGTAATGATTAATAGGGACAGTTGGGGGCATTCGTACTTAATTGTC	Eukaryota	Alveolata	Ciliophora	Colpodea	Colpodea_X	Platyophryida	Platyophrya	Platyophrya_vorax
TGGGGAATATTGCACAATGGGCGCAAGCCTGATGCAGCGACGCCGCGTGAGGGATGAAGGCCTTCGGGTTGTAAACCTCTTTCAGCAGGGAAGAAGCTCTTGAGTGACGGTACCTGCAGAAGAAGCGCCGGCTAACTACGTGCCAGCAGCCGCGGTAATACGTAGGGCGCGAGCGTTGTCCGGAATTATTGGGCGTAAAGAGCTCGTAGGCGGCTTGTCGCGTCGGTTGTGAAAGCCCGGGGCTTAACTCCGGGTCTGCAGTCGATACGGGCAGGCTAGAGTTCGGTAGGGGAGATCGGAATTCCTGGTGTAGCGGTGAAATGCGCAGATATCAGGAGGAACACCGGTGGCGAAGGCGGATCTCTGGGCCGATACTGACGCTGAGGAGCGAAAGCGTGG…	Eukaryota	NA	NA	NA	NA	NA	NA	NA
TAGTATATATTAAAGTTGTTGCAGTTAAAAAGCTCGTAGTTGAAACTTGGGTGCGTAGGGGCGGTCTCTTTTAGAGTACTACCCTGAAACATCTTTCTTTGGTGTAAACTCTTTATTCAGTTAAGGAGTGTAAACCAAACATTTACTTTGAAAAAATTAGAGTGTTCAAAGCAGGCCTTTGCTCGAATATATTAGCATGGAATAATAGAATAGGACGTATGGTTCTATTTTGTTGGTTTCTAGGACCGTCGTAATGATTAATAGGGACGGTCGGGGGCATCAGTATTCAGTTGTC	Eukaryota	Opisthokonta	Fungi	Ascomycota	Saccharomycotina	Saccharomycetales	Galactomyces	Galactomyces_sp.
TAGCGTATATTAAAGTTGTTGCAGTTAAAAAGCTCGTAGTTGAACCTTGGGCCTGGTTGGTCGGTCCGCCTCGCGGCGTGCACTGATCCGACCGGGCCTTTCCTTCTGGGGAACCGCATGTCCTTCATTGGGCGTGTCGGGGATCCAGGACTTTTACTTTGAAAAAATTAGAGTGTTCAAAGCAGGCATATGCCCGAATACATTAGCATGGAATAATAGAATAGGACGTGTGGTTCTATTTTGTTGGTTTCTAGGACCGCCGTAATGATTAATAGGGATAGTCGGGGGCATCAGTATTCCGTTGTC	Eukaryota	Opisthokonta	Fungi	Ascomycota	Pezizomycotina	Leotiomycetes	Thelebolus	Thelebolus_stercoreus
TAGCGTATATTAAAGTTGTTGCAGTTAAAAAGCTCGTAGTTGAACCTTGGGCCTGGTTGGTCGGTCCGCCTCGCGGCGTGCACTGATCCGACCGGGCCTTTCCTTCTGGGGAACCGCATGTCCTTCATTGGGCGTGTCGGGGATCCAGGACTTTTACTTTGAAAAAATTAGAGTGTTCAAAGCAGGCCTATGCTCGAATACATTAGCATGGAATAATAGAATAGGACGTGCGGTTCTATTTTGTTGGTTTCTAGGATCGCCGTAATGATTAATAGGGATAGTCGGGGGCATCAGTATTCCGTTGTC	Eukaryota	Opisthokonta	Fungi	Ascomycota	Pezizomycotina	Leotiomycetes	Thelebolus	Thelebolus_stercoreus
TAGCGTATATTAAAGTTGTTGCAGTTAAAAAGCTCGTAGTTGAACTTCAGACCTGGCTGGGCGGTCCGCCTCACGGCGAGTACTGTCTGGCTGGGCCTTACCTCTTGGTGAGCCGGCGTGCCCTTTATTGGTGTGCGTCGGGGAACCAGGACTTTTACCTTGAGAAAATTAGAGTGTTCAAAGCAGGCCTGTGCCCGAATACATTAGCATGGAATAATAAAATAGGACGTGCGGTTCTATTTTGTTGGTTTCTAGAGTCGCCGTAATGATTAATAGGGATAGTTGGGGGCATTGGTATTGAGTCGCT	Eukaryota	Opisthokonta	Fungi	Basidiomycota	Agaricomycotina	Agaricomycetes	Coprinopsis	NA
TAGCGTATATTAAAGTTGTTGCAGTTAAAAAGCTCGTAGTTGAATTTTGGGTTTAGCTGTATTGGCTCTGCTTCACGTAGTAGCTATACTGGCTTTACCTTTCCTTCTAGCTAACCTTTATGCACTTCACTGTGTGTACTGGCGAACTAGGACTTTTACTTTGAAAAAATTAGAGTGTTTAAAGCAGGCTTATGCTTGAATACATTAGCATGGAATAATAGAATAGGACTTTGGTTCTATTTTGTTGGTTTCTAGGACCGAAGTAATGATTAATAGGGATAGTTGGGGGCATTAGTATTTAATTGTC	Eukaryota	Opisthokonta	Fungi	Chytridiomycota	Chytridiomycotina	Neocallimastigomycetes	Neocallimastix	Neocallimastix_sp.
TGGGGAATATTGCACAATGGGGGAAACCCTGATGCAGCGACGCCGCGTGAGTGAAGAAGTATTTCGGTATGTAAAGCTCTATCAGCAGGGAAGAAGATGACGGTACCTGCACAAGAAGCCCCGGCTAACTACGTGCCAGCAGCCGCGGTAATACGTAGGGGGCAAGCGTTATCCGGATTTACTGGGTGTAAAGGGAGCGTAGACGGAAGGTCAAGTCAGGTGTGAAAGGCATGGGCTCAACTCATGGACTGCACTTGAAACTGGTCATCTTGAGTGTCGGAGGGGCAGGCGGAATTCCTGGTGTAGCGGTGAAATGCGTAGATATCAGGAAGAACACCGGTGGCGAAGGCGGCCTGCTGGACGATTACTGACGTTGAGGCTCGAAGGCGTGGGGAGCAA…	Eukaryota	NA	NA	NA	NA	NA	NA	NA
TAGCGTATATTAAAATTGTTGGCGTTAAAAAGCTCGTAGTCGAACTTCGGTGGCCGTCAGCCGGTCCGCTTTTAACGAGTGTGTACTGGATCTGATGGTTACTTTACCTCCTGGTGAACTAGCATGTCGTTTATTCGGCGTGTTAGGGAACCCGGACATTTACTTTGAAAAAATTAGAGTGTTCAAAGCAGGCATGTTTGCCCGAATATCTTAGCATGGAATAATAGAATAGGACGTGCACGCCTATTGTGTTGGTCTCTAGGTGTGCCGTAATGATGAATAGGGGCGGTTGGGGGCATTTGTATTCAATTGCT	Eukaryota	Opisthokonta	Fungi	Basidiomycota	Pucciniomycotina	Agaricostilbomycetes	Bensingtonia	Bensingtonia_yuccicola
TGGGGAATATTGCACAATGGGCGAAAGCCTGATGCAGCGACGCCGCGTGAGGGATGACGGCCTTCGGGTTGTAAACCTCTTTCAGCAGGGAAGAAGCGAAAGTGACGGTACCTGCAGAAGAAGCGCCGGCTAACTACGTGCCAGCAGCCGCGGTAATACGTAGGGCGCAAGCGTTGTCCGGAATTATTGGGCGTAAAGAGCTCGTAGGCGGCTTGTCACGTCGGTTGTGAAAGCCCGGGGCTTAACCCCGGGTCTGCAGTCGATACGGGCAGGCTAGAGTTCGGTAGGGGAGATCGGAATTCCTGGTGTAGCGGTGAAATGCGCAGATATCAGGAGGAACACCGGTGGCGAAGGCGGATCTCTGGGCCGATACTGACGCTGAGGAGCGAAAGCGTGGGG…	Eukaryota	NA	NA	NA	NA	NA	NA	NA
TAGCGTATATTAAAGTTGTTGCGGTTAAAAAGCTCGTAGTTGAACCTTGGGCCTGACCGGCCGGTCCGCCTCACCGCGTGCACTGGTTCGGTTGGGCCTTTCCCTCTGGGGAACCGCATGTCCTTCACTGGGCGTGTCGGGGAACCAGGACTTTTACTTTGAGGAAAACAGAGTGTTCAAAGCAGGCCTATGCTCGGATACGTTAGCATGGAATAATAGAATAGGACGAAGGTTCTATTTTGTTGGTTTCTAGGACCGTCGTAATGATTAATAGGGACAGTCGGGGGCATCAGTATTCAATTGTC	Eukaryota	Opisthokonta	Fungi	Ascomycota	Pezizomycotina	Sordariomycetes	NA	NA
TAGCGTATATTAAAGTTGTTGCAGTTAAAAAGCTCGTAGTTGAACCTCGGGGCTCGAGGGATCCGGTCAGCCTGGTTGGCGAGTACTGATCCCTCCGCCCTTCCTTCCAGCGTGCCGCCTTCTGCTCTTAACTGAGTGGGGGGACCGGCTCTGGATCGTTTACTTTGAAAAAATTAGAGTGTTTAAAGCAGGCCCTTTGGCCCTGAATACATTAGCATGGGATAATGGAATAGGACCGAGCTCCTATTTTGTTGGTTTCTAGGGGTTCAGTAATGATTAATGGAAATGGTCGGGGTGATTCATATTTAATTGTC	Eukaryota	Amoebozoa	NA	NA	NA	NA	NA	NA
TAGCGTATATTAAAGTTGTTGCAGTTAAAAAGCTCGTAGTTGAACCTTGGCTTTGGCTGGCCGGTCCGCCTCACCGCGTGTACTGGTCTGGCTGGAGCTTTCCTCTTGGGGAACTACATGCCCTTTACTGGGTGTGCTAGGAAACCAGGACTTTTACTTTGAAAAAATTAGAGTGTTCAAAGCAGGCAATTGCTCGGATACATTAGCATGGAATAATAGAATAGGACGTGTGGTTCTATTTTGTTGGTTTCTAGGACCGCCGTAATGATTAATAGGGATAGTTGGGGGCATCAGTATTCAATTGTC	Eukaryota	Opisthokonta	Fungi	Ascomycota	Pezizomycotina	Laboulbeniomycetes	Pyxidiophora	Pyxidiophora_arvernensis
TAGGGAATTTTGCGCAATGGGCGAAAGCCTGACGCAGCAACGCCGCGTGATTGACGAAGCCCTTCGGGGTGTAAAGATCTGTCAGTGGGGACGAAACTTGACGGTACCCACAGAGGAAGCATCGGCTAACTCCGTGCCAGCAGCCGCGGTAATACGGGGGATGCAAGCGTTGTCCGGAATCATTGGGCGTAAAGAGTTCGTAGGTGGTTTATTAAGTCTGGTGTTAAATGCAGAGGCTCAACTTCTGTTCGGCACTGGATACTGGTAGACTTGAATGCGGTAGAGGTAAAGGGAATTCCTGGTGTAGCGGTGAAATGCGTAGATATCAGGAGGAACATCGGTGGCGAAAGCGCTTTACTGGGCCGTAATTGACACTGAGGAACGAAAGCCAGGGTAGCA…	Eukaryota	NA	NA	NA	NA	NA	NA	NA
TGGGGGATATTGCGCAATGGGGGCAACCCTGACGCAGCAACGCCGCGTGAAGGATGAAGGTTTTCGGATTGTAAACTTCTTTTATCAGGGACGAATACTGACGGTACCTGATGAATAAGCTCCGGCTAACTACGTGCCAGCAGCCGCGGTAATACGTAGGGAGCAAGCGTTGTCCGGATTTACTGGGTGTAAAGGGTGCGTAGGCGGCCGAGTAAGTCAGATGTGAAATCTATGGGCTCAACCCATAAACTGCATTTGAAACTACCCGGCTTGAGTGAAGTAGAGGCAGGCGGAATTCCCTGTGTAGCGGTGAAATGCGTAGAGATAGGGAGGAACACCAGTGGCGAAGGCGGCCTGCTGGGCTTTAACTGACGCTGAGGCACGAAAGCGTGGGTAGCA…	Eukaryota	NA	NA	NA	NA	NA	NA	NA
TAGCGTATATTAAAGTTGTTGTGGTTAAAAAGCTCGTAGTTGAACCTTGGGCCTGGCTGGCCGGTCCGCCTCACCGCGTGTACTGGTCCGGCCGGGCCTTTCCCTCTGTGGAACCCCATGCCCTTCACTGGGTGTGGCGGGGAAACAGGACTTTTACTGTGAAAAAATTAGAGTGCTCCAGGCAGGCCTATGCTCGAATACATTAGCATGGAATAATAAAATAGGACGTGTGGTTCTATTTTGTTGGTTTCTAGGACCGCCGTAATGATTAATAGGGACAGTCGGGGGCATCAGTATTCAATTGTC	Eukaryota	Opisthokonta	Fungi	Ascomycota	Pezizomycotina	Sordariomycetes	Gibberella	NA
TAGCGTATATTAAAGTTGTTGCAGTTAAAAAGCTCGTAGTTGAATTTTGGGTTTAGCTGTATTGGCTCTACTTCACGTAGTTAGCTATACTGGCTTTACCTTTCCTTCTAGCTAACCTTTATGCACTTCACTGTGTGTACTGGCGAACTAGGACTTTTACTTTGAAAAAATTAGAGTGTTTAAAGCAGGCTTATGCTTGAATACATTAGCATGGAATAATAGAATAGGACTTTGGTTCTATTTTGTTGGTTTCTAGGACCGAAGTAATGATTAATAGGGATAGTTGGGGGCATTAGTATTTAATTGTC	Eukaryota	Opisthokonta	Fungi	Chytridiomycota	Chytridiomycotina	Neocallimastigomycetes	Neocallimastix	Neocallimastix_sp.
TAGCGTATATTAAAGTTGTTGCAGTTAAAAAGCTCGTAGTTGAACCTTGGGCCTGGCTGGCCGGTCCGCCTCACCGCGTGTACTGGTCCGGCCGGGCCTTTCCCTCTGCGGAACCCCATGCCCTTCACTGGGCGTGGCGGGGAAACAGGACTTTTACTTTGAAAAAATTAGAGTGTTCAAAGCAGGCCTTTGCTCGAATACGTTAGCATGGAATAATAGAATAGGACGTGCGGTCCTATTTTGTTGGTTTCTAGGACCGCCGTAATGATTAATAGGGACAGTCGGGGGCATCAGTATTCAATTGTC	Eukaryota	Opisthokonta	Fungi	Ascomycota	Pezizomycotina	Sordariomycetes	NA	NA
TAGCGTATATTAAAGTTGTTGTGGTTAAAAAGCTCGTAGTTGAACCTTGGGCCTGGCTGGCCGGTCCGCCTCACCGCGTGCACTGGTCCGGCCGGGCCTTTCCCTCTGTGGAACCCCATGCCCTTCACTGGGCGTGGCGGGGAAACAGGACTTTTACTTTGAAAAAATTAGAGTGTTCAAAGCAGGCCTATGCTCGAATACATTAGCATGGAATAATAGAATAGGACGTGTGGTTCTATTTTGTTGGTTTCTAGGACCGCCGTAATGATTAATAGGGATAGTCGGGGGCATCAGTATTCCGTTGTC	Eukaryota	Opisthokonta	Fungi	Ascomycota	Pezizomycotina	Sordariomycetes	NA	NA
TGAGGAATATTGGTCAATGGGCGGAAGCCTGAACCAGCCATGCCGCGTGCGGGAGGAAGGCCCTATGGGTTGTAAACCGCTTTTGCTCCGGAGTAATAAGTCCCATGCGTGGGGCGATGAGAGTACGGGGCGAATAAGCATCGGCTAACTCCGTGCCAGCAGCCGCGGTAATACGGAGGATGCAAGCGTTATCCGGATTTATTGGGTTTAAAGGGTGCGCAGGCGGAGAGTTAAGTCAGCGGTGAAATGTCCCGGCTCAACCGGGGAGTTGCCGTTGATACTGGCTTTCTGGAGTGTGAACGGCGCCGGCGGAATGTGTTGTGTAGCGGTGAAATGCTTAGATATGACACAGAACACCGATCGCGAAGGCAGCTGGCGAGGACATTACTGACGCTGAGG…	Eukaryota	NA	NA	NA	NA	NA	NA	NA
TAGGGAATTTTCGGCAATGGGGGAAACCCTGACCGAGCAACGCCGCGTGAACGATGAAGGCCTTCGGGTCGTAAAGTTCTGTTGCGAAGGAAGAACGCCGGTGTCAGGAAATGGGCGCCGGGTGACGGTACTTCGCATAGAAAGCCACGGCTAACTACGTGCCAGCAGCCGCGGTAATACGTAGGTGGCGAGCGTTATCCGGAATCATTGGGCGTAAAGAGGGAGCAGGCGGCGATACAGGTCTGTGGTGAAATTCCGAAGCTAAACTTCGGCCAGCCAAAGAAACCGGATCGCTAGAGTGCGGAAGAGGATCGTGGAATTCCATGTGTAGCGGTGAAATGCGTAGATATATGGAGGAACACCAGTGGCGAAGGCGACGGTCTGGGCCGCAACTGACGC…	Eukaryota	NA	NA	NA	NA	NA	NA	NA
TGAGGAATATTGGTCAATGGGCGCAAGCCTGAACCAGCCAAGTAGCGTGAAGGATGACTGCCCTATGGGTTGTAAACTTCTTTTATACGGGAACAAACCTTGGTACGTGTACCAAATTGCGTGTACCGTATGAATAAGCATCGGCTAACTCCGTGCCAGCAGCCGCGGTAATACGGAGGATGCGAGCGTTATCCGGATTTATTGGGTTTAAAGGGAGCGTAGGTGGTCCGTTAAGCCAGCTGTGAAATACTGTAGCTCAACTACAGCCGTGCAGTTGGAACTGGCAGACTTGAGTGCACTAGAGGAAGGTGGAATTCGTGGTGTAGCGGTGAAATGTTTAGATATCACGAAGAACTCCGATTGCGAAGGCAGCCTTCTGGAGTGTAACTGACACTGAGG…	Eukaryota	NA	NA	NA	NA	NA	NA	NA
TGGGGAATATTGCACAATGGGGGAAACCCTGATGCAGCAACGCCGCGTGAGTGATGAGGGCCTTCGGGTTGTAAAGCTCTGTCTTCAGGGACGATAATGACGGTACCTGAGGAGGAAGCCACGGCTAACTACGTGCCAGCAGCCGCGGTAATACGTAGGTGGCGAGCGTTGTCCGGATTTACTGGGCGTAAAGGGAGCGTAGGCGGACTTTTAAGTGAGATGTGAAATACCCGGGCTCAACTTGGGTGCTGCATTTCAAACTGGAAGTCTAGAGTGCAGGAGAGGAGAATGGAATTCCTAGTGTAGCGGTGAAATGCGTAGAGATTAGGAAGAACACCAGTGGCGAAGGCGATTCTCTGGACTGTAACTGACGCTGAGGCTCGAAAGCGTGGGGAGCAA…	Eukaryota	NA	NA	NA	NA	NA	NA	NA
TAGCGTATATTAAAGTTGTTGCAGTTAAAAAGCTCGTAGTTGGATTTCTGACGAACCGTTGCGGCCCGTGCTCGTTTCGGGCGTGTGTGCCGTGTCGTGTTTGTCATCCTTCCAGAAAGCTGCGTCTACCATTTACTTGGCCGGACGTACGTGATCTGGATCGATTACTTTGAAAAAATTAGAGTGTTTAAAGCAGGCTTATGCTGTGAATACATTAGCATGGAATAATAATTTAGGACTTCGGTTCTATTTTGTTGGTTTCTAGGACTGAAGTAATGATTGATAGGGACAGTTGGGGGTGCTAGTATTCCGCGGCC	Eukaryota	Rhizaria	Cercozoa	Filosa-Imbricatea	Euglyphida	Trinematidae	Trinematidae_X	Trinematidae_X_sp.
TAGCGTATATTAAAGTTGTTGCAGTTAAAAAGCTCGTAGTTGAACTTTGGGTCTGTTTGGCCGGTCCGATTTTTTCGTGTACTGGAATCCCAAGCGGACCTTTCCTTCTGGCTAACCTTGGGTCCTTGTGGCTCTTGGCGAACCAGGATTTTTACTTTGAAAAAATTAGAGTGTTCAAAGCAGGCGTATTGCTCGAATATATTAGCATGGAATAATAGAATAGGACGTGCGGTCCTATTTTGTTGGTTTCTAGGACCGCCGTAATGATTAATAGGGACAGTCGGGGGCATCAGTATTCAATTGTC	Eukaryota	Opisthokonta	Fungi	Ascomycota	Saccharomycotina	Saccharomycetales	Kazachstania	Kazachstania_wufongensis
TAGCGTATATTAACGTTGCTGCAGTTAAAAAGCTCGTAGTTGGATTTCTGGTTGGTCGCCCTAGCCCGCTGGCTTAATGTCGGTGAGTGCCGGTGCGTACCTGCCATCCTTCTAGAGAGCCGTGCGTACCCTTTACTGGGCCGCGCGCGTGCGATCTAGATCTTTTACTTTGAAAAAATTAGAGTGTTTAAAGCAGGCTTACGCCGTGAATACATTAGCATGGAATAATAATATAGGACTTTGGTTCTATTTTGTTGGTTTCTAGGACTGAAGTAATGATTGATAGGGATAGTTGGGGGTGCTAGTATTCAGCGGCC	Eukaryota	Rhizaria	Cercozoa	NA	NA	NA	NA	NA
TGGGGAATATTGCACAATGGGGGAAACCCTGATGCAGCGACGCCGCGTGAGTGAAGAAGTATTTCGGTATGTAAAGCTCTATCAGCAGGAAAGAAAATGACGGTACCTGACTAAGAAGCTCCGGCTAAATACGTGCCAGCAGCCGCGGTAATACGTATGGAGCAAGCGTTATCCGGATTTACTGGGTGTAAAGGGAGCGTAGACGGTATGGCAAGTCTGAAGTGAAAGCCCGGGGCTCAACCCCGGGACTGCTTTGGAAACTGTCGCACTAGAGTGCAGGAGAGGTAAGTGGAATTCCTAGTGTAGCGGTGAAATGCGTAGATATTAGGAGGAACACCAGTGGCGAAGGCGGCTTACTGGACTGTAACTGACGTTGAGGCTCGAAAGCGTGGGGAGCAA…	Eukaryota	NA	NA	NA	NA	NA	NA	NA
TAGCGTATATTAAAGTTGTTGCAGTTAAAAAGCTCGTAGTTGAACCTTGGGCCTGGCTGGCCGGTCCGCCTCACCGCGTGCACTGGTTCGGCCGGGCCTTTCCCTCTGGGGAGCCTCATGTCCTTCACTGGGTGTGATGGGGAACCAGGACTTTTACTGTGAAAAAATTAGAGTGTTCAAAGCAGGCCTATGCTCGAATACATTAGCATGGAATAATAGAATAGGACGTGTGGTTCTATTTTGTTGGTTTCTAGGACCGCCGTAATGATTAATAGGGACAGTCGGGGGCATTAGTATTCAATTGTC	Eukaryota	Opisthokonta	Fungi	Ascomycota	Pezizomycotina	Sordariomycetes	NA	NA
TGGGGAATATTGCACAATGGGCGAAAGCCTGATGCAGCAACGCCGCGTGAGCGATGAAGGCCTTCGGGTCGTAAAGCTCTGTCCTTAAGGAAGATAATGACGGTACTTGAGGAGGAAGCCCCGGCTAACTACGTGCCAGCAGCCGCGGTAATACGTAGGGGGCTAGCGTTATCCGGAATTACTGGGCGTAAAGGGTGCGTAGGTGGTTTCTTAAGTCAGAGGTGAAAGGCTACGGCTCAACCGTAGTAAGCCTTTGAAACTGGGAAACTTGAGTGCAGGAGAGGAGAGTGGAATTCCTAGTGTAGCGGTGAAATGCGTAGATATTAGGAGGAACACCAGTTGCGAAGGCGGCTCTCTGGACTGTAACTGACACTGAGGCACGAAAGCGTGGGGAGCAAA…	Eukaryota	NA	NA	NA	NA	NA	NA	NA
TGGGGAATATTGCACAATGGGGGAAACCCTGATGCAGCAACGCCGCGTGAGTGAAGAAGTATTTCGGTATGTAAAGCTCTATCAGCAGGTAAGATGATGACGGTACCTGACTAAGAAGCTCCGGCTAAATACGTGCCAGCAGCCGCGGTAATACGTATGGAGCAAGCGTTATCCGGATTTACTGGGTGTAAAGGGTGCGTAGGCGGTCTGCCAAGTCAGATGTGAAATACCGGGGCTCAACCCCGGAGCTGCATTTGAAACTGGCGGACTGGAGTCCGGGAGAGGCAGGCGGAATTCCTAGTGTAGCGGTGAAATGCGTAGATATTAGGAAGAACACCAGTGGCGAAGGCGGCCTGCTGGACCGGTACTGACGCTGAGGCACGAAAGCGTGGGGAGCAA…	Eukaryota	NA	NA	NA	NA	NA	NA	NA
TGGGGAATCTTGCACAATGGGCGAAAGCCTGATGCAGCGACGCCGCGTGCGGGACGAAGGCCTTCGGGTTGTAAACCGCTTTCAGCAGGGACGAGGCCGCGAGGTGACGGTACCTGCAGAAGAAGCCCCGGCTAACTACGTGCCAGCAGCCGCGGTAATACGTAGGGGGCGAGCGTTATCCGGATTCATTGGGCGTAAAGCGCGCGTAGGCGGCCCGTTAGGTCGGGAGTTAAATCCGGGGGCTCAACCCCCGCCCGCTCCCGATACCGGCGGGCTTGAGTCTGGTAGGGGAAGGCGGAATTCCCAGTGTAGCGGTGGAATGCGCAGATATTGGGAAGAACACCGGTGGCGAAGGCGGCCTTCTGGGCCACGACTGACGCTGAGGCGCGAAAGCTAGGG…	Eukaryota	NA	NA	NA	NA	NA	NA	NA
TGGGGAATATTGGACAATGGGCGCAAGCCTGATCCAGCCATGCCGCGTGAGTGATGAAGGCCTTAGGGTTGTAAAGCTCTTTCACCGATGAAGATAATGACGGTAGTCGGAGAAGAAGCCCCGGCTAACTTCGTGCCAGCAGCCGCGGTAATACGAAGGGGGCTAGCGTTGTTCGGAATTACTGGGCGTAAAGCGCACGTAGGCGGATATTTAAGTCAGGGGTGAAATCCCAGAGCTCAACTCTGGAACTGCCTTTGATACTGGGTATCTTGAGTATGGAAGAGGTAAGTGGAATTGCGAGTGTAGAGGTGAAATTCGTAGATATTCGCAGGAACACCAGTGGCGAAGGCGGCTTACTGGTCCATTACTGACGCTGAGGTGCGAAAGCGTGGGGAGCAA…	Eukaryota	NA	NA	NA	NA	NA	NA	NA
TAGCGTATATTAAAGTTGTTGCAGTTAAAAAGCTCGTAGTTGAACCTTGGGCCTGGCTGGCCGGTCCGCCTCACCGCGTGCACTGGTCCGGCCGGGCCTTTCCCTCTGGGGAACCGCATGTCCTTCACTGGGCGTGCTGGGGAACCAGGACTTTTACTTTGAAAAAATTAGAGTGTTCAAAGCAGGCCTATGCTCGAATACATTAGCATGGAATAATAGAATAGGACGTGTGGTTCTATTTTGTTGGTTTCTAGGACCGCCGTAATGATTAATAGGGATAGTCGGGGGCATCAGTATTCCGTTGTC	Eukaryota	Opisthokonta	Fungi	Ascomycota	Pezizomycotina	Sordariomycetes	NA	NA
TAGCGTATATTAAAGTTGTTGCAGTTAAAAAGCTCGTAGTTGGATTTCTGCTGAAGACGTCCGGTCGGCCTTCGGGTCTGTACCTGGATCGGCTTTGGCATTCTCTTGGGGAACGCACGTGCACTTGAGTGTGTGCTGCGGTATCCAGGAATTTTACTTTGAGAAAATTAGAGTGTTTCAAGCAGGCAATCGCCTTGAATACTGCAGCATGGAATAATAAGATAGGACTTTAGTCCTAGCTTGTTGGTTTCTGGGACTGAAGTAATGATTAATAGGGATAGTTGGGGGCATTCGTATTTAACTGTC	Eukaryota	Alveolata	Apicomplexa	Colpodellidea	Colpodellida	Alphamonaceae	Aphamonas	NA
TGGGGAATTTTGGACAATGGGCGCAAGCCTGATCCAGCCATGCCGCGTGCGGGAAGAAGGCCTTCGGGTTGTAAACCGCTTTTGTCAGGGAAGAAACGCGCTGGGTTAATACCTCGGCGTAATGACGGTACCTGAAGAATAAGCACCGGCTAACTACGTGCCAGCAGCCGCGGTAATACGTAGGGTGCAAGCGTTAATCGGAATTACTGGGCGTAAAGCGTGCGCAGGCGGCTTTGCAAGACAGATGTGAAATCCCCGGGCTCAACCTGGGAACTGCATTTGTGACTGCATGGCTGGAGTGCGGCAGAGGGGGATGGAATTCCGCGTGTAGCAGTGAAATGCGTAGATATGCGGAGGAACACCGATGGCGAAGGCAATCCCCTGGGCCTGCACTGACGC…	Eukaryota	NA	NA	NA	NA	NA	NA	NA
TGGGGAATATTGCACAATGGGCGAAAGCCTGATGCAGCAACGCCGCGTGAGCGATGAAGGCCTTCGGGTCGTAAAGCTCTGTCCTCAAGGAAGATAATGACGGTACTTGAGGAGGAAGCCCCGGCTAACTACGTGCCAGCAGCCGCGGTAATACGTAGGGGGCTAGCGTTATCCGGAATTACTGGGCGTAAAGGGTGCGTAGGTGGTTTCTTAAGTCAGAGGTGAAAGGCTACAGCTCAACCGTAGTAAGCCTTTGAAACTGGGAAACTTGAGTGCAGGAGAGGAGAGTGGAATTCCTAGTGTAGCGGTGAAATGCGTAGATATTAGGAGGAACACCAGTTGCGAAGGCGGCTCTCTGGACTGTAACTGACACTGAGGCACGAAAGCGTGGGGAGCAAA…	Eukaryota	NA	NA	NA	NA	NA	NA	NA
TAGCGTATATTAAAGTTGTTGCAGTTAAAAAGCTCGTAGTTGGATTTCTGGTATGGTGCGCCTGATCCACGGCTGCAAAGCTGTGAGTGTCGGTGTGCGCCTGCCATCTTTCTAGTTAACTGGACGCACTTAACTGTGCGGTCAGCGATCTAGATCTTTTACTTTGAAAAAATTAGAGTGTTTAAAGCAGGCTTGCGCTATGAATACATTAGCATGGAATAATAATTTAGGACTTGATTCCTATTTTATTGGTTTCTAGGAGTTAAGTAATGATTGATAGGGATAGTTGGGGGTGCTAGTATTCATCGGCC	Eukaryota	Rhizaria	Cercozoa	Filosa-Sarcomonadea	Cercomonadida	Paracercomonadidae	Paracercomonas	Paracercomonas_elongata
TAGCGTATATTAAAGTTGTTGCAGTTAAAAAGCTCGTAGTTGGATTTCTGGTTGACCACCCTGGCCCGCGTCCTCACGGGCGTGTGTGCTGGTGTGAGTCTTCCATCCTTCTAGAGAGCCATGCCTGCTGTTCACTCAGCTGGGCGTGTGCGATCTAGATCATTTACTTTGAAAAAATTAGAGTGTTTAAAGCAGGCTTATGCCCGAATACATTAGCATGGAATAATAAAATAGGACTTTGGTTCTATTTTGTTGGTTTCTAGAACTGAAGTAATGATTGATAGGGATAGTTGGGGGTGCTAGTATTCCGTGGCC	Eukaryota	Rhizaria	Cercozoa	Filosa-Imbricatea	Euglyphida	Euglyphida_X	Euglyphida_XX	Euglyphida_XX_sp.
TAGCGTATATTAAAGTTGTTGCAGTTAAAAAGCTCGTAGTTGAACTTTGGGCCTGGGCGGGCGGTCTACCTATGGTGAGTACTGCTTCGGCCGGGTCTTTCCTTCTGGCTAGCCATTTGGCGAACCAGGACGATTACTTTGAGGAAATTAGAGTGTTCAAAGCAGGCCTTTGCTCGGATATATTAGCATGGAATAATAGAATAGGACGTATGGTTCTATTTTGTTGGTTTCTAGGACCATCGTAATGATTAATAGGGACGGTCGGGGGCATCAGTATTCAGTTGTC	Eukaryota	Opisthokonta	Fungi	Ascomycota	Saccharomycotina	Saccharomycetales	Pichia	Pichia_occidentalis
TAGCGTATATTAACGTTGCTGCAGTTAAAAAGCTCGTAGTTGGATTTCTGGTTGGTCGCCCTAGCCCGCTGGCTTCATGTCGGTGAGTGCCGGTGCGTACCTGCCATCCTTCTAGAGAGCCGTGCGTACCCTTTACTGGGCCGCGCGCGTGCGATCTAGATCTTTTACTTTGAAAAAATTAGAGTGTTTAAAGCAGGCTTACGCCGTGAATACATTAGCATGGAATAATAATATAGGACTTTGGTTCTATTTTGTTGGTTTCTAGGACTGAAGTAATGATTGATAGGGATAGTTGGGGGTGCTAGTATTCAGCGGCC	Eukaryota	Rhizaria	Cercozoa	NA	NA	NA	NA	NA
TAGCGTATATTAAAGTTGCTGCTGTTAAAAAGCTCGTAGTTGGATTTCTGATGTGCCGTGCCTGGCCCGCCGTGGTTACACGTGTGAGTGCCGGGTTACGACCGTCTGTCTTCCGTTTTGCGGCTGGTGCTTTGTGTAAAAGCTTAGTGCCAATCGTGCGGATCTTTTACTTTGAACAAATTAGAGTGTTTCAAGCAGGCGTCACGCCTTGAATACATGAGCATGGAATAATCATCGAGGACTAAGGTTCTTTGTTGGTTGGTTCGAGAACTGTAGTAATGATGGATAGGGATAGTTGGGGGTGCTAGTATTCCGAGGCC	Eukaryota	Rhizaria	Cercozoa	Filosa-Sarcomonadea	Glissomonadida	NA	NA	NA
TGGGGAATATTGCACAATGGGCGAAAGCCTGATGCAGCGACGCCGCGTGAGTGAAGAAGTATTTCGGTATGTAAAGCTCTATCAGCAGGGAAGATAATGACAGTACCTGACTAAGAAGCCCCGGCTAACTACGTGCCAGCAGCCGCGGTAATACGTAGGGGGCAAGCGTTATCCGGATTTACTGGGTGTAAAGGGAGCGTAGGTGGCATGGCAAGTCAGATGTGAAAGCCCGGGGCTTAACCCCGGGACTGCATTTGAAACTGCCAAGCTAGAGTACAGGAGAGGCAAGTGGAATTCCTAGTGTAGCGGTGAAATGCGTAGATATTAGGAGGAACACCAGTGGCGAAGGCGGCTTGCTGGACTGTTACTGACACTGAGGCTCGAAAGCGTGGGGAGCAA…	Eukaryota	NA	NA	NA	NA	NA	NA	NA
TAGCGTATATTAAAGTTGTTGAGGTTAAAAAGCTCGTAGTTGAACCTTGGCCCCGGCTAGCTGGTCCGCCTCACCGCGAGTACTGGTTCGGCCGGGGCTTTCCCTCTGGGGAACCTCATGCCCTTCACTGGGTGTGCTGGGGAACCAGGACTTTTACTGTGAACAAATCAGATCGCTCAAAGAAGGCCTTCGCTCGAATGCATTAGCATGGAATAATAGAATAGGACGTGCGGTTCTATTTTGTTGGTTTCTAGGACCGCCGTAATGATTAATAGGGACAGTCGGGGGCGTCCGTATTCAATTGTC	Eukaryota	Opisthokonta	Fungi	Ascomycota	Pezizomycotina	Sordariomycetes	Kionochaeta	Kionochaeta_sp.
TAGCGTATATTAAAGTTGTTGCAGTTAAAAAGCTCGTAGTTGGATTTCTGTCGAAGACTGCCGGTCCGCCTTCGGGTGTGCACCTGGTTTGGCTTTGACATTCTTCTGGGGAACGTAGTGCACTTTACTGTGTGCTGCGGTATCCAGGAATTTTACTTTGAGAAAATTAGAGTGTTTCAAGCAGGCAATCGCCTTGAATACTGCAGCATGGAATAATAAGATAGGACTTTAGTCCTAGCTTGTTGGTTTCTGGGACTGAAGTAATGATTAATAGGGATAGTTGGGGGCATTCGTATTTAACTGTC	Eukaryota	Alveolata	Apicomplexa	Colpodellidea	Colpodellida	Alphamonaceae	Aphamonas	Aphamonas_edax
TAGCGTATATTAAAGTTGTTGCAGTTAAAACGCTCGTAGTCGAACTTCGGGCCTGGCGGGATGGTCCGCCTTACGGTGTGTACTGTCCGGCTGGGCCTTACCTCTTGGTGAGACCTCATGCCTTTACGGGTGTGGGGTGGAACCAGGAATTTTACCTTGAGAAAATTAGAGTGTTCAAAGCAGGCAAACGCCCGAATACATTAGCATGGAATAATAGAATAGGACGTGTGGTTCTATTTTGTTGGTTTCTAGGACCGCCGTAATGATTAATAGGGATAGTCGGGGGCATCAGTATTCCGTTGTC	Eukaryota	Opisthokonta	Fungi	Basidiomycota	Agaricomycotina	Tremellomycetes	Cryptococcus	Cryptococcus_carnescens
TAGGGAATCTTCCACAATGGGCGCAAGCCTGATGGAGCAACACTGCGTGAGTGAAGAAGGGTTTCGGCTCGTAAAACTCTGTTGTTGAAGAAGAACGTGCGTGAGAGTAACTGTTCATGCAGTGACGGTATTCAACCAGAAAGTCACGGCTAACTACGTGCCAGCAGCCGCGGTAATACGTAGGTGGCAAGCGTTATCCGGATTTATTGGGCGTAAAGCGAGCGCAGGCGGTTGCTTAGGTCTGATGTGAAAGCCTTCGGCTTAACCGAAGAAGTGCATCGGAAACCGGGCAACTTGAGTGCAGAAGAGGACAGTGGAACTCCATGTGTAGCGGTGGAATGCGTAGATATATGGAAGAACACCAGTGGCGAAGGCGGCTGTCTGGTCTGCAACTGACGC…	Eukaryota	NA	NA	NA	NA	NA	NA	NA
TAAGGAATCTTGCACAATGGGGGAAACCCTGATGCAGCAACGCCGCGTGAACGATGAAGGCCTTAGGGTTGTAAAGTTCTGATCTGTGGGAAGAAGAAGTGACGGTACCACAGGAGAAAGCCCCGGCTAAATACGTGCCAGCAGCCGCGGTAATACGTATGGGGCAAGCGTTATCCGGAATTATTGGGCGTAAAGAGTGCGTAGGTGGTTACCTAAGCGCAAGGTTTAATCTTGAGGCTCAACCTCATTCTGCCTTGCGAACTGGGCTACTTGAGTGCAGGAGGGGAAAGCGGAATTCCCAGTGTAGCGGTGAAATGCGTAGATATTGGGAAGAACACCGGTGGCGAAGGCGGCTTTCTGGACTGTAACTGACACTGAGGCACGAAAGCGTGGGGAGCA…	Eukaryota	NA	NA	NA	NA	NA	NA	NA
TGAGGAATATTGGTCAATGGCCGAGAGGCTGAACCAGCCATGCCGCGTGAAGGTCACGGCCCTATGGGTCTTAAACTTCTTTTGTAAGGGAGCAATAAGGTTCACGTGTGGACTGATGAGAGTACCTTACGAATAAGCATCGGCTAACTCCGTGCCAGCAGCCGCGGTAATACGGGGGATGCAAGCGTTATCCGGATTTATTGGGTTTAAAGGGTGCGTAGGCGGCCTGTTAAGTCAGCGGTGAAATTCAGGGGCTCAACCTCTGCCGTGCCGTTGATACTGGCAAGCTGGAATGCGGATGCCGTGGGAGGAATGTGTGGTGTAGCGGTGAAATGCATAGATATCACACAGAACACCGATTGCGAAGGCATCTCACGAATCCGCAATTGACGCTGATGC…	Eukaryota	NA	NA	NA	NA	NA	NA	NA
TAGCGTATATTAAAGTTGTTGCCGTTAAAAAGCTCGTAGTCGAACTTCGGTCCTTGCGAGTTGGTCCGCCTTCTTGGTGTGTACTTGCTTCGCGGGGACTTACCTCCTGGTGAACTGCGATGTCCTTTACTGGGTGTCGTAGCAAACCAGGACGTTTACTTTGAAAAAATTAGAGTGTTCAAAGCAGGCCTACGCCCGAATACATTAGCATGGAATAATAGAATAGGACGCGCGTTCCCATTTTGTTGGTTTCTGAGATCGCCGTAATGATTAATAGGGATAGTTGGGGGCATTTGTATTCCGTCGTC	Eukaryota	Opisthokonta	Fungi	Basidiomycota	Pucciniomycotina	Microbotryomycetes	NA	NA
TAGCGTATATTAAAGTTGTTGCAGTTAAAAAGCTCGTAGTTGAATTTTGGGTTTAGCTGTATTGGCTCTACTTCTTGTAGCAGCTATACTGGCTTTACCTTTCCTTCTAGCTAACCTTTATGCACTTCACTGTGTGTATTGGCGAACTAGGACTTTTACTTTGAAAAAATTAGAGTGTTTAAAGCAGGCTTATGCTTGAATACATTAGCATGGAATAATAGAATAGGACTTTGGTTCTATTTTGTTGGTTTCTAGGACCGAAGTAATGATTAATAGGGATAGTTGGGGGCATTAGTATTTAATTGTC	Eukaryota	Opisthokonta	Fungi	Chytridiomycota	Chytridiomycotina	Neocallimastigomycetes	Neocallimastix	Neocallimastix_sp.
TGGGGAATATTGCACAATGGGCGAAAGCCTGATGCAGCGACGCCGCGTGAGGGACGAAGGCCTTCGGGTTGTAAACCTCTTTCAGCAGGGAAGAAGCGAAGGTGACGGTACCTGCAGAAGAAGCGCCGGCTAACTACGTGCCAGCAGCCGCGGTAATACGTAGGGCGCAAGCGTTATCCGGAATTATTGGGCGTAAAGAGCTCGTAGGCGGTTTGTCGCGTCTGCTGTGAAAGCCCGGGGCTCAACCCCGGGTCTGCAGTGGGTACGGGCAGACTAGAGTGCAGTAGGGGAGACTGGAATTCCTGGTGTAGCGGTGAAATGCGCAGATATCAGGAGGAACACCGATGGCGAAGGCAGGTCTCTGGGCTGTAACTGACGCTGAGGAGCGAAAGCATGGGG…	Eukaryota	NA	NA	NA	NA	NA	NA	NA
TGAGGAATATTGGTCAATGGGCGGGAGCCTGAACCAGCCAAGTCGCGTGAGGGAAGACGGTTCTATGGATTGTAAACCTCTTTTGTCAGGGAGCAATAAGCCACGCGTGGTGTAATGAGAGTACCTGAAGAAAAAGCATCGGCTAACTCCGTGCCAGCAGCCGCGGTAATACGGAGGATGCGAGCGTTATCCGGATTTATTGGGTTTAAAGGGTGCGTAGGCGGAAGATTAAGTCAGCGGTTAAACTGCGGAGCTCAACTCCGTATCGCCGTTGAAACTGGTTTTCTAGAGTGGGTGAGAAGTATGCGGAATGCGTGGTGTAGCGGTGAAATGCATAGATATCACGCAGAACTCCGATTGCGAAGGCAGCATACCGGCACCCAACTGACGCTGAAGCAC…	Eukaryota	NA	NA	NA	NA	NA	NA	NA
TGGGGAATTTTGGACAATGGGCGAAAGCCTGATCCAGCAATGCAGCGTGTGTGAAGAAGGCCTTCGGGTTGTAAAGCACTTTTGTCCGGAAAGAAATCCCTTGCCCTAATATGGCGGGGGGATGACGGTACCGGAAGAATAAGCACCGGCTAACTACGTGCCAGCAGCCGCGGTAATACGTAGGGTGCGAGCGTTAATCGGAATTACTGGGCGTAAAGCGTGCGCAGGCGGTTTGTTAAGACAGATGTGAAATCCCCGGGCTCAACCTGGGAACTGCATTTGTGACTGGCAGGCTAGAGTATGGCAGAGGGGGGTAGAATTCCACGTGTAGCAGTGAAATGCGTAGAGATGTGGAGGAATACCGATGGCGAAGGCAGACCCCTGGGCCAATACTGACGC…	Eukaryota	NA	NA	NA	NA	NA	NA	NA
TAGCGTATATTAAAGTTGTTGCAGTTAAAACGCTCGTAGTTGAAGATGGCGGGGCACTTGTGGCTCGCTCGGGCGCCGGGTGCTCTTTGGGGCGCTGCGGGTGCCGGTTACTTTGAGGAAATTAGGGTGTTCAAAGCAGGCATAGCTTGGATACATTAGCATGGAATAACAGAATAGGACGGCGTTCTTCTGTTGGTGAGGACGCGGTAATGGTTAACAGGGACAGTTGGGGGCATTAGTATTCCGGAGTC	Eukaryota	NA	NA	NA	NA	NA	NA	NA
TAGCGTATATTAAAGTTGCTGCAGTTAAAAAGCCCGTAGTCGAACTTCAGACCTGGCCGGGCGGTCTGCCTCACGGTACGTACTGTCCGGCCGGGCCTTACCTCTTGGTGAGCCGGCATGCCCTTTGCTGGGTGTGTCGGGGAACCAGGACTTTTACCTTGAGAAAATTAGAGTGTTCAAAGCAGGCCTGTGCCCGAATACATTAGCATGGAATAATAGAATAGGACGTGCGGTTCTATTTTGTTGGTTTCTAGAGTTGCCGTAATGATTAATAGGGACAGTCGGGGGCATTGGTATTCAGGCGCT	Eukaryota	Opisthokonta	Fungi	Basidiomycota	Agaricomycotina	Agaricomycetes	Trechispora	Trechispora_alnicola
TAGCGTATATTAAAGTTGTTGCAGTTAAAAAGCTCGTAGTCGAACTTCGGGCCTGGCGGGATGGTCCGCCTTACGGTGTGCACTGTCCGGCTGGGCCTTACCTCTTGGTGAGCCCGTATGCCCTTTACTGGGTGTGCGGTGGAACCAGGAATTTTACCTTGAGAAAATTAGAGTGTTCAAAGCAGGCAATCGCCCGAATACATTAGCATGGAATAATAGAATAGGACGTGCGGTTCTATTTTGTTGGTTCATAGGACTGCCGTAATGATTAATAGGGACGGTCGGGGGCATTAGTATTCCGTTGCT	Eukaryota	Opisthokonta	Fungi	Basidiomycota	Agaricomycotina	Tremellomycetes	Cryptococcus	Cryptococcus_flavus
TAGCGTATATTAAGATTGTTGCAGTTGAAACGTCCGTAGTTGAATTTCACTCTGGAACAAGATTCTCTTGCATCTAGCTTGAAGATCATGTTCCGAGCGAGAATATGCGCAAGCATGTTCTCATTGTTACTTTGAGCAAACTGGAGGGCTCCAGCCGGGTATTATGCCTTTACAGCTCAGCATGGAATAACAAGCTAGGATTTTAATCCATCTTGTTGGTAACATGGATTAAAGTAATGGTTGATAAGGATGTACGGGGACATTCGGACTTGCTGGAG	Eukaryota	NA	NA	NA	NA	NA	NA	NA
TAGCGTATATTAAAGTTGTTGCAGTTAAAACGCTCGTAGTTTATCATCGAGATTTTTAACTGCAACAACCCAGGCGGGATCGTGGCGCGTAGGATTTGTGTCGGCGGATTGGAGAGAACGGCTTTTAGTTAGGCAAGAGACTTTGGACCACCTTTGTACTGTGAATAAATTAATATGCTCAAAGTAGGCGGAATTAGGCTTGAATACATTAGCATGGAATACTGAAATACGGCAGCGGCGCCTTTGTGCGTGATTAAGGCGCTATTGCTGCAATGATTAATGGCAACGGTCGGGGTAATTGGTATTTAGTTGTC	Eukaryota	NA	NA	NA	NA	NA	NA	NA
TAGCGTATATTAAAATTGCTGCAGTTAAAGCGTCCGTAGTTGAATTTCGTTCAAATTGAATGGTGCCGAGCTTTCCTCGTGTTGGTTCGAGTACTTTTCGATTAGAACTTGGGTGAGATGTATTCGTTTCGGCGAGTCTATTTCGCTCCGTTACTTTGAGCAAATTGGAGTGCTCCAACCAGGCTAATGCTTGAACAGCTCAGCATGGAATAACAAGATAAGACTTTAGTTCTTCTTGTTGGTGACATGAACTAATAGTAATGGTTGATAAGGACATACGGGGGCATTTGTACTTGCTGGAG	Eukaryota	Alveolata	Apicomplexa	Gregarinomorphea	Eugregarinorida	Gregarinidae	Leidyana1	Leidyana1_sp.
TAGCGTATATTAAAGTTGTTGCAGTTAAAACGCTCGTAGTCGAACTTCGGGCCTGGCGGGATGGTCCGCCTTACGGTGTGTACTGTCCGGCTGGGCCTTACCTCTTGGTGAGACCTCATGCCTTTACGGGTGTGGGGTGGAACCAGGAATTTTACCTTGAGAAAATTAGAGTGTTCAAAGCAGGCAAACGCCCGAATACATTAGCATGGAATAATAGAATAGGACGTGCGGTTCTATTTTGTTGGTTTCTAGGATCGCCGTAATGATTAATAGGGATAGTCGGGGGCATCAGTATTCCGTTGTC	Eukaryota	Opisthokonta	Fungi	Basidiomycota	Agaricomycotina	Tremellomycetes	Cryptococcus	Cryptococcus_carnescens
TAGCGTATATTAAAGTTGTTGCAGTTAAAAAGCTCGTAGTTGAATCTTTGGCCTGGCTGGCAGGTCCGCCTCACCGCGTGCACTTGTCCGGCCGGGCCTTTTCTTCTGGAGAACCGCATGCCCTTTACTGGGCGTGTTGGGGACCAGGACTTTTACTTTGAAAAAATTAGAGTGTTCAAAGCAGGCCTTTGCTCGAATACGTTAGCATGGAATAATAAAATAGGACGTGCGGTCCTATTTTGTTGGTTTCTAGGACCGCCGTAATGATTAATAGGGACAGTCGGGGGCATCAGTATTCAATTGTC	Eukaryota	Opisthokonta	Fungi	Ascomycota	Pezizomycotina	Dothideomycetes	Paraconiothyrium	Paraconiothyrium_africanum
TAGCGTATATTAAAATTGCTGCAGTTAAAGCGTCCGTAGTTGGATTTCGTCCAATTCGGGAAGACGTCTGGCTGTCTTCGTGGCAGTCAGTACACTCTCTGTTTCGGACTCGGGTGGAACAGCGCAAGCTGGGCTGCTCTGTTACTTTGAGCAAATTGGAGTGCTCCAACCAGGCTATAGCTTGAACAGCTCAGCATGGAATAACAATATAGGACTGTGCTCCTCCTTGTTGGTGACATGGAACACAAGTAATGGTTGATAGGGACATACGGGGGCATCTGTACTTGCTGGAG	Eukaryota	Alveolata	Apicomplexa	Gregarinomorphea	Eugregarinorida	Gregarinidae	Leidyana1	Leidyana_erratica
TAGCGTATATTAAAGTTGTTGCAGTTAAAACGTCCGTAGTCAAATTTTAGTCCTCTAGGCAAGGTGTCTTGGTCTTCATTGATCAAGCTCGCTTTTGCCGGGACTTTTTTTCTAGCTTCGTAAGCGGGGGCTTCGGTCTTCGTTTGCTTCTGGCTAGATGATTACCATGAGCAAATCAGAGTGTTTAAAGCAGGCTTTTAAGCTTGAATGTGTTAGCATGGAATAATGAAATATGACCCGAGTCCTATTTCGTTGGTTCAGGAACTTGAGTAATGATGAATAGAAACGGTTGGGGGCATTTGTATTTGGTCGCT	Eukaryota	Opisthokonta	Fungi	Mucoromycota	Mucoromycotina	Mucoromycotina_X	Pilobolus	Pilobolus_crystallinus
TAGCGTATATTAAAGTTGTTGAGGTTAAAAAGCTCGTAGTTGAACCTTGGGCCTAGCCGGCCGGTCCGCCTCACCGCGTGCACTGGCCCGGCTGGGTCTTTCCTTCTGGAGAACCGCATGCCCTTCGCTGGGTGTGCTGGGGAACCAGGACGTTTACTCTGAACAAATTAGATCGCTTAAAGAAGGCCTATGCTCGAATACATTAGCATGGAATAATGGAATAGGACGTGTGGTTCTATTTTGTTGGTTTCTAGGACCGCCGTAATGATTAATAGGGACAGTCGGGGGCATCAGTATTCAATTGTC	Eukaryota	Opisthokonta	Fungi	Ascomycota	Pezizomycotina	Sordariomycetes	NA	NA
TAGCGTATATTAAAGTTGTTGCAGTTAAAAAGCTCGTAGTTGAAACTTGGGCCTGGCTGGCGGGTCCGCCTCACCGCGTGCACTCGTCCGGCCGGGCCTTCCTTCTGAAGAACCTCATGCCCTTCACTGGGCGTGCTGGGGAATCAGGACTTTTACTTTGAAAAAATTAGAGTGTTCAAAGCAGGCCTTTGCTCGAATACGTTAGCATGGAATAATAAAATAGGGCGTGCGTTTCTATTTTGTTGGTTTCTAGAGACGCCGCAATGATTAACAGGAACAGTCGGGGGCATCAGTATTCAGTTGTC	Eukaryota	Opisthokonta	Fungi	Ascomycota	Pezizomycotina	Dothideomycetes	Cochliobolus	Cochliobolus_lunatus
TAGCGTATATTAAAGTTGTTGCAGTTAAAACGTCCGTAGTCGAACTTACGCCTTGTGGCTATGCAGCTGGTCATTCATTTGGCTAGATTTGTTTTAGCCCGGGTGATAAAGTTTGGGTATGATCATGTTGGCTTCGGTCGGTGTGGTTCTCTGCCCAAGCGTATTACCATGAGCAAATCAGAATGCTCAAAGTAGGCCTTCGTGCCTGAATGTGTTAGCATGGAATAATGAAATAGGACCCTAGTCTTGTTTTGTTGGTATACTTGACCTTGGGAAATGATGAATAGGAACGGTTGGGGGCATTTGTATTTGGTCGCT	Eukaryota	Opisthokonta	Fungi	Mucoromycota	Mucoromycotina	Mucoromycotina_X	Cunninghamella	Cunninghamella_elegans
TAGCGTATATTAAAGTTGTTGTGGTTAAAAAGCTCGTAGTTGAACCTTGGGCCTGGCTGGCCGGTCCGCCTCACCGCGTGTACTGGTCCGGCCGGGCCTTTCCCTCTGTGGAACCCCATGCCCTTCACTGGGTGTGGCGGGGAAACAGGACTTTTACTGTGAAAAAATTAGAGTGTTCAAAGCAGGCCTTTGCTCGGATACATTAGCATGGAATAATAGAATAGGACGTGCGGTTCTATTTTGTTGGTTTCTAGGACCGCCGTAATGATTAATAGGGATAGTCGGGGGCGTCAGTATTCAGCTGTC	Eukaryota	Opisthokonta	Fungi	Ascomycota	Pezizomycotina	Sordariomycetes	NA	NA
TAGGGAATCTTCCACAATGGACGAAAGTCTGATGGAGCAACGCCGCGTGAGTGAAGAAGGTTTTCGGATCGTAAAACTCTGTTGTTGAAGAAGAACACGTTTGAGAGTAACTGTTCAGACGTTGACGGTATTCAACCAGAAAGCCACGGCTAACTACGTGCCAGCAGCCGCGGTAATACGTAGGTGGCAAGCGTTATCCGGATTTATTGGGCGTAAAGCGAGCGCAGGCGGTTAATTAAGTCTGATGTGAAAGCCTTCGGCTTAACCGGAGAAGTGCATCGGAAACTGGGTAACTTGAGTGCAGAAGAGGACAGTGGAACTCCATGTGTAGCGGTGAAATGCGTAGATATATGGAAGAACACCAGTGGCGAAGGCGGCTGTCTGGTCTGTAACTGACGC…	Eukaryota	Opisthokonta	NA	NA	NA	NA	NA	NA
TAGCGTATATTAAAGTTGTTGCAGTTAAAAAGCTCGTAGTTGAACCTTGGGCCTGGCTGGCCGGTCCGCCTCACCGCGTGTACTGGTCCGGCCGGGCCTTTCCCTCTGTGGAACCCCATGCCCTTCACTGGGCGTGGCGGGGAAACAGGACTTTTACTGTGAAAAAATTAGAGTGCTCCAGGCAGGCCTATGCTCGAATACATTAGCATGGAATAATAGAATAGGACGTGTGGTTCTATTTTGTTGGTTTCTAGGACCGCCGTAATGATTAATAGGGATAGTCGGGGGCATCAGTATTCCGTTGTC	Eukaryota	Opisthokonta	Fungi	Ascomycota	Pezizomycotina	Sordariomycetes	Gibberella	Gibberella_zeae
TAGCGTATATTAAAGTTGTTGCAGTTAAAAAGCTCGTAGTTGAACCTTGGGTTTGGGTAACCGGTCCGCCTCACCGCGAGTACTGGGAGCCCGAACCTTTCCTTCTGGCAAACTGCATGCCCTTTATTGGGTGTGTATGGGAACCAGGACTTTTACTTTGAAAAAATTAGAGTGTTCAAAGCAGGCATTTGCTCGAATACATTAGCATGGAATAATAGAATAGGACGTGCGGTTCTATTTTGTTGGTTTCTAGGACCGCCGTAATGATTAATAGGGATAGTCGGGGGCATCCGTATTCAATTGTC	Eukaryota	Opisthokonta	Fungi	Ascomycota	Pezizomycotina	Pezizomycetes	Scutellinia	Scutellinia_korfiana
TAGCGTATATTAAAGTTGTTGCAATTGAAAAGCTCGTAGTTGAACTTCAGGCCTGGCCGGTCGGTCCGCCTCACGGCGTGTACTGTTTGGCTGGGCCTTCCCTCTTGATGATCTGGCATGCCGTTCACTGGCGTGTGTCAGGGAACCAGGACTTTTACTTTGAAAAAATTAGAATGTTCAAAGCAGGCCTACGCCCGAATGTGTTAGCATGGAACAATAAAACAGGACGTGCGGTTCTATTTTGTTGGTTTCTAGAACTGCCGTAATGATTAATAGGGACGGTTGGGGGCATTGGTATTCACATGCT	Eukaryota	Opisthokonta	Fungi	Basidiomycota	Ustilaginomycotina	Exobasidiomycetes	Jamesdicksonia	Jamesdicksonia_dactylidis
CTACCTGTTAATGCAGTAATCTCCCTCAACCCCTTCCTGAAAACGGGAAGGGGTTCTCCTTACAATCTGTGAACTTCACCACAACTCCATACATCTTCATCATCCTTTAGGCATTTGCACAATGCCGTACGTTACGTACTTCCTTATGCTAAGCCGTGCATAACGGAGGACTTATGGCTGGCTGGCATCTTGATACCAAAATGGCGCAGGATATCGTGGCACGTACCATGCGCATCATCGATACCAATATCAACGTAATGGATGCCCGCGGGCGAATTATCGGCAGCGGCGATCGTGAGCGTATTGGTGAATTGCACGAAGGTGCATTGCTGGTACTTTCACAGGGACGAGTCGTCGATATCGATGACGCGGTGGCACGCCATCTGCACGGTGTGCGGC…	Eukaryota	NA	NA	NA	NA	NA	NA	NA
TAGCGTATATTAAAGTTGTTGCAGTTAAAAAGCTCGTAGTTGAACCTTGGGCCTGGTTGGTCGGTCCGCCTCGCGGCGTGCACTGATCCGACCGGGCCTTTCCTTCTGGGGAACCGCATGTCCTTCATTGGGCGTGTCGGGGATCCAGGACTTTTACTTTGAAAAAATTAGAGTGTTCAAAGCAGGCCTATGCTCGAATACATTAGCATGGAATAATAGAATAGGACGTGCGGTTCTATTTTGTTGGTTTCTAGAGTCGCCGTAATGATTAATAGGGACAGTCGGGGGCATTGGTATTCAGGCGCT	Eukaryota	Opisthokonta	Fungi	Ascomycota	Pezizomycotina	Leotiomycetes	NA	NA
TGGGGAATATTGGGCAATGGGGGAAACCCTGACCCAGCAACGCCGCGTGAAGGAAGAAGGCCTTCGGGTTGTAAACTTCTTTTACCAGGGACGAATCAATGACGGTACCTGGAGAAAAAGCAACGGCTAACTACGTGCCAGCAGCCGCGGTAATACGTAGGTTGCAAGCGTTGTCCGGATTTACTGGGTGTAAAGGGCGTGTAGGCGGAGATGCAAGTTGGGAGTGAAATCCCGGGGCTCAACCCCGGAACTGCTTTCAAAACTGCATCCCTTGAGTATCGGAGAGGCAAGCGGAATTCCTAGTGTAGCGGTGAAATGCGTAGATATTAGGAGGAACACCAGTGGCGAAGGCGGCTTGCTGGACGACAACTGACGCTGAGGCGCGAAAGCGTGGGGAGC…	Eukaryota	NA	NA	NA	NA	NA	NA	NA
TAGCGTATATTAAAGTTGTTGCAGTTAAAAAGCTCGTAGTTGAACCTTGGGTCTGGCTGGCAGGTCCGCCTCACCGCGTGTACTTGTCCGGCCGGGCCTTCCTTCTGGAGAACCTCATGCCCTTCACTGGGCGTGTTGGGGACCAGGACTTTTACTTTGAAAAAATTAGAGTGTTCAAAGCAGGCCTTTGCTCGGATACGTTAGCATGGAATAATAGAATAGGACGTGCGGTCCTATTTTGTTGGTTTCTAGGACCGCCGTAATGATTAATAGGGACAGTCGGGGGCATCAGTATTCAATTGTC	Eukaryota	Opisthokonta	Fungi	Ascomycota	Pezizomycotina	Dothideomycetes	Phaeosphaeria	Phaeosphaeria_avenaria
TAGCGTATATTAAAGTTGTTGCAGTTAAAAAGCTCGTAGTTGGATTTCTGGTATGGTGCGCCTGGCCCACGGTTGCAAAACCGCGAGTGTCGGTGTGCGCCTGCCATCTTTCTAGTTAACTGGACGCACTTAACTGGGCGGTCAGCGATCTAGTTCTTTTACTTTGAAAAAATTAGAGTGTTTAAAGCAGGCTTGCGCTATGAATACATTAGCATGGAATAATAATTTAGGACTTTACGCCTATTTTATTGGTTTCTAGGAGTGAAGTAATGATTGATAGGGATAGTTGGGGGTGCTAGTATTCATCGGCC	Eukaryota	Rhizaria	Cercozoa	Filosa-Sarcomonadea	Cercomonadida	Paracercomonadidae	Paracercomonas	Paracercomonas_astra
TAGCGTATATTAAAGTTGTTGCAGTTAAAAAGCTCGTAGTCCAATTTAAGGGTATCGGTGAGTGATCGCGCGGGAGCGCTGTATTGCTCGCCGGTACTCTAATCCCGGAGGGTACTCCCTGCTCTTAACTGAGTGGGGGGCTATCGCCGGGTCGTTTACTTTGAAAAAATTAGAGTGTTTAAAGCAGGCGTAGTGCCCTGAATATATTAGCATGGGATAATGAAATAGGACCCCTTTCCGTTTTGTTGGTTTCGAGGACTGGGGTAATGATTAATAGCGATTATCGGGGGTGTTCATATTTAATTGTC	Eukaryota	Amoebozoa	Conosa	Variosea	Variosea_X	AND16-lineage	AND16-lineage_X	AND16-lineage_X_sp.
TGGGGGATATTGCACAATGGGGGAAACCCTGATGCAGCGACGCCGCGTGAAGGACGAAGTGCTTCGGCATGTAAACTTCTATCAGCAGGGAAGAAGATGACGGTACCTGCACAAGAAGCCCCGGCTAACTACGTGCCAGCAGCCGCGGTAATACGTAGGGGGCAAGCGTTATCCGGATTTACTGGGTGTAAAGGGAGCGTAGACGGCAATGCAAGTCTGATGTGAAAACCCGGGGCTCAACCGCGGGATTGCATTGGAAACTGTATAGCTCGAGTACTGGAGGGGCAGGCGGAATTCCTGGTGTAGCGGTGAAATGCGTAGATATCAGGAGGAACACCGGTGGCGAAGGCGGCCTGCTGGACAGAGACTGACGTTGAGGCTCGAAAGCGTGGGGAGCAA…	Eukaryota	NA	NA	NA	NA	NA	NA	NA
TAAGGAATTTTCGGCAATGGACGAAAGTCTGACCGAGCAACGCCGCGTGAGTGATGAAGGCCTTTGGGTTGTAAAGCTCTGTGGTAGAGGAAGAACACCATGGATAGGAAATGCTCCATGGCTGACGGTACTCTTCTAGAAAGTCACGGCTTACTACGTGCCAGCAGCCGCGGTAATACGTAGGTGGCAAGCGTTATCCGGATTTATTGGGTGTAAAGGGTGCGCAGGCGGACTGTTTAGTCTGAGGTGAAAGCGTTGAGCTCAACTCAATTAAGCCTCAGATACTGGCAGACTAGAGTGCAGAAGAGGGTTATGGAATTCCATGTGTAGCGGTAAAATGCGTAGATATATGGAGGAACACCGGCGGCGAAGGCGGTAACCTGGTCTGTTACTGACGCT…	Eukaryota	NA	NA	NA	NA	NA	NA	NA
TAGCGTATATTAAAGTTGTTGCAGTTAAAAAGCTCGTAGTTGAACTTCAGACCTGGCTGGGCGGTCCGCCTCACGGCGTGTACTGTCTGGCTGGGCCTTACCTCTTGGTGAACCGGCGTGCCCTTAATTGGCGTGCGTCGGGGAACCAGGACTTTTACCTTGAGAAAATTAGAGTGCTCCAGGCAGGCCTATGCTCGAATACATTAGCATGGAATAATAAAATAGGACGTGTGGTTCTATTTTGTTGGTTTCTAGGACCGCCGTAATGATTAATAGGGATAGTCGGGGGCATCAGTATTCCGTTGTC	Eukaryota	Opisthokonta	Fungi	Basidiomycota	Agaricomycotina	Agaricomycetes	NA	NA
TGGGGAATATTGGGCAATGGGCGAAAGCCTGACCCAGCGACGCCGCGTGAGGGAAGAAGGTCTTCGGATTGTAAACCTTAGTCAACAGGGACGAAGCAAGTGACGGTACCTGTGGAGGAAGCCACGGCTAACTACGTGCCAGCAGCCGCGGTAATACGTAGGTGGCGAGCGTTATCCGGAATTACTGGGTGTAAAGGGTGTGTAGGCGGGAGAGCAAGTCGGATGTGAAAATTATGGGCTTAACCCATAACCTGCGTCCGAAACTGTTTTTCTTGAGAATCGGAGAGGTAAATAGAATTCCCGGTGTAGCGGTGAAATGCGCAGAGATCGGGAGGAATACCGGTGGCGAAGGCGATTTACTGGACGAAATCTGACGCTGAGACACGAAAGCGTGGGGAG…	Eukaryota	NA	NA	NA	NA	NA	NA	NA
TGGGGAATATTGGGCAATGGGGGAAACCCTGACCCAGCAACGCCGCGTGAAGGAAGAAGGCCTTCGGGTTGTAAACTTCTTTTACCAGGGACGAAGAACGTGACGGTACCTGGAGAAAAAGCAACGGCTAACTACGTGCCAGCAGCCGCGGTAATACGTAGGTTGCAAGCGTTGTCCGGATTTACTGGGTGTAAAGGGCGTGTAGGCGGAGACGCAAGTCAGGAGTGAAATCCCGGGGCTCAACCCCGGAACTGCTTTTGAAACTGCGTCCCTTGAGTATCGGAGAGGCAAGCGGAATTCCTAGTGTAGCGGTGAAATGCGTAGATATTAGGAGGAACACCAGTGGCGAAGGCGGCTTGCTGGACGACAACTGACGCTGAGGCGCGAAAGCGTGGGGAG…	Eukaryota	NA	NA	NA	NA	NA	NA	NA
TGAGGAATATTGGTCAATGGACGAGAGTCTGAACCAGCCAAGTAGCGTGCAGGATGACGGCCCTCTGGGTTGTAAACTGCTTTTAGTTGGGAATAAAAAGAGGGACGTGTCCCTAATTGTATGTACCATCAGAAAAAGGACCGGCTAATTCCGTGCCAGCAGCCGCGGTAATACGGAAGGTCCAGGCGTTATCCGGATTTATTGGGTTTAAAGGGAGCGTAGGCGGGACGTGTAAGTCAGCTGTGAAAGTTTGCGGCTCAACCGTAAAATTGCAGTTGAAACTGCCGTTCTTGAGTGTGCGCAGGGATGTTGGAATTCGTGGTGTAGCGGTGAAATGCTTAGATATCACGAAGAACTCCGATCGCGAAGGCAGATGTCCGGAGCACAACTGACGCTGAG…	Eukaryota	NA	NA	NA	NA	NA	NA	NA
TGAGGAATATTGGTCAATGGTCTGACGACTGAACCAGCCATGCCGCGTGAAGGTGACGGCCCTATGGGTCTTAAACTTCTTTTGCAAGGGAGCAATAAGGCGTACGTGTACGTCGATGAGAGTACCTTGCGAATAAGCATCGGCTAACTCCGTGCCAGCAGCCGCGGTAATACGGGGGATGCAAGCGTTATCCGGATTTATTGGGTTTAAAGGGTGCGTAGGCGGTCTGGTAAGTCAGCGGTGAAATTTAGGGGCTCAACCTCTACCGTGCCGTTGATACTGTCAGGCTAGAATGCGGATGCCGTGGGAGGAATGTGTGGTGTAGCGGTGAAATGCATAGATATCACACAGAACACCGATTGCGAAGGCATCTCACGAATCCGCAATTGACGCTGATGC…	Eukaryota	NA	NA	NA	NA	NA	NA	NA
TAGCGTATATTAAAGTTGTTGCAGTTAAAAAGCTCGTAGTTGGATTTCTGATCGACCTCCAAAGTCCGCTGTTGCGTGTGCTGCGGAGATCGGTCATCCTTCTGTTAACGTTTCTGATATTCACTTATCGGTCTCGGGCTCAGATATTTTACCTTGAGAAAATTAGAGTGTTCCAGGCAGGCTTGCGCCGGAATACATTAGCATGGAATAATAGAATAGGACTTTAGTCTCCTTTGTTGGTTTGAGGGACTGAAGTAATGATTAATAGGGATAGTTGGGGGCATTAGTATTTAATTGTC	Eukaryota	Alveolata	Ciliophora	Spirotrichea	Hypotrichia	Oxytrichidae	NA	NA
TAGCGTATATTAAAGTTGTTGTGGTTAAAAAGCTCGTAGTTGAACCTTGGGCCTGGCTGGCCGGTCCGCCTCACCGCGTGTACTGGTCCGGCCGGGCCTTTCCCTCTGTGGAACCTCATGCCCTTCACTGGGCGTGACGGGGAAACAGGACTTTTACTGTGAAAAAATTAGAGTGCTCCAGGCAGGCCTATGCTCGAATACATTAGCATGGAATAATGAAATAGGACGTGCGGTTCTATTTTGTTGGTTTCTAGGACCGCCGTAATGATTAATAGGGATAGTCGGGGGCATCAGTATTCCGTTGTC	Eukaryota	Opisthokonta	Fungi	Ascomycota	Pezizomycotina	Sordariomycetes	Simplicillium	Simplicillium_lanosoniveum
TAGCGTATATTAAAGTTGTTGCCGTTAAAAAGCTCGTAGTCGAACTTCGGCCTCTGCCGCCCGGTCCGCCTATTTGGGTGTGTACTGGAGCGGTGGAGGCTTACCTCGTGGTGAACGGTCATGCCCTTTACTGGGTGTGGTCGGGAACCATGACTTTTACTGTGAAAAAATTAGAGTGTTCAAAGCAGGCTTACGCCCGAATACATTAGCATGGAATAATAAAATAGGACGTGCGGTCCTATTTTGTTGGTTTCTAGGATCGCCGTAATGATTAATAGGGATAGTTGGGGGCATTCGTATTCAATTGTC	Eukaryota	Opisthokonta	Fungi	Basidiomycota	Pucciniomycotina	Cystobasidiomycetes	Rhodotorula	NA
TGGGGAATCTTGCACAATGGGCGAAAGCCTGATGCAGCGACGCCGCGTGCGGGAGGAAGGCCCTCGGGTTGTAAACCGCTTTCAGCAGGGACGAGGCGCGAGTGACGGTACCTGCAGAAGAAGCCCCGGCTAACTACGTGCCAGCAGCCGCGGTAATACGTAGGGGGCGAGCGTTATCCGGATTCATTGGGCGTAAAGCGCGCGTAGGCGGCCTGTTAGGTCGGGAGTCAAATCCGGGGGCTCAACCCCCGCCCGCTCCCGATACCGGCGGGCTTGAGTCTGGTAGGGGAAGGTGGAACTCCAAGTGTAGCGGTGGAATGCGCAGATATTTGGAAGAACACCGGTGGCGAAGGCGGCCTTCTGGGCCACGACTGACGCTGAGGCGCGAAAGCTAGGGGA…	Eukaryota	NA	NA	NA	NA	NA	NA	NA
TAGCGTATATTAAAGTTGTTGTGGTTAAAAAGCTCGTAGTTGAACCTTGGGCCTGGCTGGTCGGTCCGCCTAACCGCGTGCACTGGTTCGGCCGGGCCTTTCCTTCTGGCTAGCCCTATGCCCTTCACTGGGTGTACGGGGGATCCAGGACTTTTACTTTGAAAAAATTAGAGTGTTCAAAGCAGGCCTACGCTTGAATACATTAGCATGGAATAATAGAATAGGACGTGTGGTTCTATTTTGTTGGTTTCTAGGACCGCCGTAATGATTAATAGGGACAGTCGGGGGCATCAGTATTCAATTGTC	Eukaryota	Opisthokonta	Fungi	Ascomycota	Pezizomycotina	NA	NA	NA
TAGCGTATATTAAAGTTGTTGCAGTTAAAAAGCTCGTAGTTGGATTTCTGAACGTGTGCGCCTGTCCCACTGGGGTAACTCAGCGAGTGATGGTGTGCGCCGTTCATATGGGATGCTGTCGTTCCTTGCCGGTCAAACGGTGAGGAAACCGACCTCCCGCTATACTTTGAAAAAATTAGAGTGTTTAAAGCAGGCTTGCGCTATGAATACATTAGCATGGAATATTAATTTAGGACTTTGTTTCTATTTTATTGGTTTCTAGGAAGAAAGTAATGATTGATAGGGATAGTTGGGGGTGCTAGTATTCATCGGCC	Eukaryota	Rhizaria	Cercozoa	Filosa-Sarcomonadea	Cercomonadida	Paracercomonadidae	Paracercomonas	NA
TAGCGTATATTAAAGTTGTTGAGGTTAAAAAGCTCGTAGTTGAACCTTGGGCCTGGCTGGCCGGTCCGCCTCACCGCGTGCACTGGTCCGGCCGGGCCTTTCCCTCTGTGGAACTCCATGCCCTTCACTGGGTGTGGCAGGGAAACAGGACTTTTACTTTGAAAAAATTAGAGTGCTCCAGGCAGGCCTTTGCTCGAATATATTAGCATGGAATAATAAAATAGGATGTGCGGTTCTATTTTGTTGGTTTCTAGGACCGCCATAATGATTAATAGGGACAGTCGGGGGCATCAGTATTCCATAGTC	Eukaryota	Opisthokonta	Fungi	Ascomycota	Pezizomycotina	Sordariomycetes	Hydropisphaera	Hydropisphaera_erubescens
TAGCATATATTAATGCTGTTGCAGTTAAAAAGCTCGTAGTTGAACCTTGGGTCTGGCTGGTTGGTCCGCTTCACCGCGTGTATCAGCTGGCTGGGCCTTTCCTTCTGGGCAGGCGCATGCCCTTTACTGGGTGTGTGTTTGAACCAGGACTTTTACTTTGAAAAAATTAGAGTGTTCAAAGCAGGCATATGCTCGAATACATTAGCATGGAATAATAGAATAGGACGTTGGTTCTATTTTGTTGGTTTCTAGGACCGCCGTAATGATTAATAGGGACAGTCGGGGCCATCAGTATTCCGTTGTC	Eukaryota	Opisthokonta	Fungi	Ascomycota	Pezizomycotina	NA	NA	NA
TAGCGTATATTAAAGTTGTTGCCGTTAAAAAGCTCGTAGTTGAACTTTCATGGGCTCACGCGGTCTGCCTCACGGCAAGTACTGCGTGGGCTCGTGCTCCTGGGTGGTGAGCCGTCATGTCGTTTACTCGGTGTGGCGGGGAACCACCTCTGTTACCTTGAGAAAATTAGAGTGTTCAAAGCAGGCCTATGCCCGAATACATTAGCATGGAATAACGAAATAGGACGTGCGGTTCTATTTTGTTGGTTTCTAGAGTCGCCGTAATGATTAATAGGGATAGTTGGGGGCATTAGTATTCAGTTGCT	Eukaryota	Opisthokonta	Fungi	Basidiomycota	Agaricomycotina	Agaricomycetes	Geastrum	Geastrum_striatum
TCGGGAATATTGCGCAATGGAGGAAACTCTGACGCAGTGACGCCGCGTATAGGAAGAAGTTTTTCGGAATGTAAACTATTGTCGTTAGGGAAGAGAAAGGACGGTACCTAAGGAGGAAGCCCCGGCTAACTATGTGCCAGCAGCCGCGGTAATACATAGGGGGCAAGCGTTATCCGGAATTATTGGGTGTAAAGGGTGCGTAGACGGGAAATTAAGTTAGTTGTGAAATACCTCGGCTCAACTGAGGAACTGCAACTAAAACTGGTTTTCTTGAGTATTGGAGAGGAAAGTGGAATTCCTAGTGTAGCGGTGAAATGCGTAGATATTAGGAGGAACACCAGTGGCGAAGGCGACTTTCTGGACAAAAACTGACGTTGAGGCACGAAAGTGTGGGGAGCA…	Eukaryota	NA	NA	NA	NA	NA	NA	NA
TGGGGGATATTGCACAATGGGCGGAAGCCTGATGCAGCGACGCCGCGTGAAGGAAGAAGTATTTCGGTATGTAAACTTCTATCAGCGGGGAAGAAGATGACGGTACCCGACTAAGAAGCCCCGGCTAACTACGTGCCAGCAGCCGCGGTAATACGTAGGGGGCAAGCGTTATCCGGATTTACTGGGTGTAAAGGGAGCGTAGACGGCAGGGCAAGTCCGATGTGAAAACCCGGGGCTCAACCGCGGGATTGCATTGGAAACTGCTCGGCTCGAGTACTGGAGGGGTAAGCGGAATTCCTAGTGTAGCGGTGAAATGCGTAGATATTAGGAGGAACACCGGCGGCGAAGGCGGCTTACTGGACAGTAACTGACGTTGAGGCTCGAAAGCGTGGGGAGCAA…	Eukaryota	NA	NA	NA	NA	NA	NA	NA
TAAGGAATCTTGCACAATGGGGGAAACCCTGATGCAGCAACGCCGCGTGAACGATGAAGGCCTTAGGGTTGTAAAGTTCTGATCTGTGGGAAGAAGAAAGTGACGGTACCACAGGAGAAAGCCCCGGCTAAATACGTGCCAGCAGCCGCGGTAATACGTATGGGGCAAGCGTTATCCGGAATTATTGGGCGTAAAGAGTGCGTAGGTGGTTACCTAAGCGTAAGGTTTAATCGAGAGGCTCAACCTCTTCTCGCCTTGCGAACTGGGCTACTTGAGTGCTGGAGGGGAAAGCGGAATTCCCAGTGTAGCGGTGAAATGCGTAGATATTGGGAAGAACACCGGTGGCGAAGGCGGCTTTCTGGACAGTAACTGACACTGAGGCACGAAAGCGTGGGGAGC…	Eukaryota	NA	NA	NA	NA	NA	NA	NA
TAGCGTATATTAAAGTTGTTGCCGTTAAAAAGCTCGTAGTCGAACTTCGGCTCCTGCCGGTCGGTCCGCCTTCTTGGTGTGTACTTACTCGGCGGGAGCTTACCTCCTGGTGAGCTGTCATGTCCTTTACTGGGTGTGGCAGGGAACCAGGACTTTTACTTTGAAAAAATTAGAGTGTTCAAAGCAGGCCTTTGCCCGAATACATTAGCATGGAATAATAAAATAGGACGCGCGTTCCCATTTTGTTGGTTTATGAGATCGCCGTAATGATTAATAGGGATAGTTGGGGGCATTTGTATTCCGACGTC	Eukaryota	Opisthokonta	Fungi	Basidiomycota	Pucciniomycotina	Cystobasidiomycetes	Sporobolomyces	Sporobolomyces_griseoflavus
TAGCGTATATTAAAGTTGTTGCAGTTAAAAAGCTCGTAGTTGAACCTTGGGTCTGGCTGGCCGGTCCGCCTCACCGCGAGTACTGGTCCGGCTGGACCTTTCCTTCTGGGGAATCCCATGGCCTTCACTGGCTGTGGGTGGAACCAGGACTTTTACTGTGAAAAAATTAGAGTGTTCAAAGCAGGCCTTTGCTCGAATACATTAGCATGGAATAATAGAATAGGACGTGCGGTTCTATTTTGTTGGTTTCTAGGACCGCCGTAATGATTAATAGGGATAGTCGGGGGCGTCAGTATTCAGCTGTC	Eukaryota	Opisthokonta	Fungi	Ascomycota	Pezizomycotina	Eurotiomycetes	Aspergillus	NA
TAGCGTATATTAAAGTTGCTGCAGTTAAAAAGCTCGTAGTTGGATTTCTGGTTTGGTGCGCCTGGCCCGCCACGGTTTCGTGTGTGAGTGCTGGGTTCGTACCTGCCATCCTTCTAGAGAACGTTGCTACTCTTTATTGAGCCGGTGACGCCATCTAGATCTTTTACTTTGAAAAAATTAGAGTGTTTAAAGCAGGCATTTTGCTATGAATACATTAGCATGGAATAATAATTTAGGACTTCGGTTCTATTTTGTTGGTTTCTAGGACTGAAGTAATGATTGATAGGGATAGTTGGGGGTGCTAGTATTCAGTGGCC	Eukaryota	Rhizaria	Cercozoa	Filosa-Sarcomonadea	Glissomonadida	Bodomorphidae	Bodomorpha	Bodomorpha_sp.
TAGCGTATATTAAAGTTGCTGCAGTTAAAAAGCTCGTAGTTGGATTTCTGGCGAAACTGCTAGCTGGCCCGCCACGTCAGTGTGTGAGTGCCGGCTTGGCGTTTGCCATCCGTTCGAATGATATGCGCGCTGCCCTTCACTGGGTTGGCGCTGCATGTTTTCGATCTTTTACTTTGAAAAAATTAGAGTGTTTCAAGCAGGCATGTTTGCTATGAATACATTAGCATGGAATAATAATCTAGGACTTTCGGTTCTATTTTGTTGGTGTTCTGGAGCTGAAGTAATGATTGATAGGGATAGTTGGGGGTGCTAGTATTCAATGGCC	Eukaryota	Rhizaria	Cercozoa	Filosa-Sarcomonadea	Glissomonadida	Allapsidae	Group-Te	Group_Te_sp.
TAGCGTATATTAAAGTTGTTGCAGTTAAAAAGCTCGTAGTTGAACTTCAGACCTGGCTGGGTGGTCCGCTTAACGGCGTGTACTGCCTGGCTGGGCCTTACCTCTTGGTGAGCCGGCGTGCCCTTTATTGGTGTGCGTCGGGGAACCAGGACTTTTACCTTGAGAAAATTAGAGTGTTCAAAGCAGGCCTATGCCCGAATACATTAGCATGGAATAATAAAATAGGACGTGCGGTTCTATTTTGTTGGTTTCTAGAGTCGCCGTAATGATTAATAGGGATAGTTGGGGGCATTGGTATTGAGTCGCT	Eukaryota	Opisthokonta	Fungi	Basidiomycota	Agaricomycotina	Agaricomycetes	NA	NA
TGGGGAATATTGCGCAATGGGCGGAAGCCTGACGCAGCGACGCCGCGTGGGGGATGAAGGCCTTCGGGTTGTAAACCCCTTTCGACCCTGACGAAGTTGCCTGGTTTTCCGGGTGGTGACGGTAGGGGTGGAAGAAGCGCCGGCTAACTACGTGCCAGCAGCCGCGGTAAGACGTAGGGCGCAAGCGTTGTCCGGATTTATTGGGCGTAAAGAGCTCGTAGGCGGCCTGTCACGTCGATCGTGAAATTCTGCGGCTTAACCGTGGGAGTGCGGTCGATACGGGTGGGCTAGAGTGCGGTAGGGGAGACTGGAATTCCTGGTGTAGCGGTGATATGCGCAGATATCAGGAGGAACACCGGTGGCGAAGGCGGGTCTCTGGGCCGCTACTGACGCTGAGGA…	Eukaryota	NA	NA	NA	NA	NA	NA	NA
TGGGGAATATTGGGCAATGGGCGAAAGCCTGACCCAGCAACGCCGCGTGAGTGAAGAAGGCTTTCGGGTTGTAAAGCTCTGTTATAGGGGACGAAGGAAGTGACGGTACCCTATAAGGAAGCCCCGGCTAACTACGTGCCAGCAGCCGCGGTAATACGTAGGGGGCGAGCGTTGTCCGGAATGACTGGGCGTAAAGGGCGTGTAGGCGGCCGATTAAGTCTGGAGTGAAAGTCCTGGATTCAATTTGGGAATTGCTTTGGATACTGGTTGGCTTGAGTGCGGAAGAGGTAAGTGGAATTCCCAGTGTAGCGGTGAAATGCGTAGAGATTGGGAGGAACACCAGTGGCGAAGGCGACTTACTGGGCCGTAACTGACGCTGAGGCGCGAAAGCGTGGGGAG…	Eukaryota	NA	NA	NA	NA	NA	NA	NA
TAGCGTATATTAGGGTTGCTGCAGTTAAAAAGCTCGTAGTTGAGTGGCGGGCGGGGCGGGCGGGCCATGCGGGAGCGTGTGCGCGCGCGCGCCGTCCTATTCTGGGCCCCGGCGACGGGGCGCAGGACGATTACCTTGAGCAAAGCAGAGTGTTCAAAGCAGGCGCCGGCTCGCCGGCAGTGCTTGGATGCGTGAGCATGGAATAATGAGACACGGCGTTGGTCGTCGTTTTGTTGGTTTGGCGACCGATGCCAAGGGCCGGGGGCGTGCGCGCGCCCGGCGACGGATGAATAGGGACAGTTGGGGGCATTCGTATTCCGAAGCT	Eukaryota	Opisthokonta	Metazoa	NA	NA	NA	NA	NA
TAGCGTATATTAAAGTTGCTGCAGTTAAAGCGCCCGTAGTCGGATATCGTCCTCTTGAATAGGATGCAGATGCCTTTTTGGCGTTCTAGCGCCTATTCTTCTGGACTAGAGTGAAGTAAGTTTCTTGCCTCACTCTGTTACCTTGAGCAAATTGGAGTGCTCCAACCAGGCTTTAGCTTGTACAGCTCAGCATGGAATAACGAGATAGGACTTCGGTTCTTCTTGTTGGTGTCATGAATCGATAGTAATGGTTGATAAGGACATAGGGGGGCATTTGTACTTGCTGGAG	Eukaryota	Alveolata	Apicomplexa	Gregarinomorphea	Eugregarinorida	Gregarinidae	Amoebogregarina	Amoebogregarina_sp.
TAGCGTATATTAAAGTTGTTGCAGTTAAAAAGCTCGTAGTTGAACCTTGGGTCTGGGTGACCGGTCCGCCTCACCGCGTGCACTGGGAGCCCGGACCTTTCCTTCTGGCAAACCTCATGCCCTTTACTGGGTGTGTTGGGGAACCAGGACTTTTACTTTGAAAAAATTAGAGTGTTCAAAGCAGGCATTTGCTCGAATACATTAGCATGGAATAATAGAATAGGACGTGCGGTTCTATTTTGTTGGTTTCTAGGACCGCCGTAATGATTAATAGGGATAGTCGGGGGCATCCGTATTCAATTGTC	Eukaryota	Opisthokonta	Fungi	Ascomycota	Pezizomycotina	Pezizomycetes	Aleuria	Aleuria_aurantia
TAGCGTATATTAAAGTTGTTGCAGTTAAAAAGCTCGTAGTTGAACCTTGGCCGTGGCCGGCCAGTAGACCTTTTGGTCTCACTGGTTGGCTTGGCCTTTTCGAGGGACTTGCGGCGCAAGCCGCAAGGCAACTCGTGCTACTGTGAAGAAATCAGAGTGTTTAAAGCAGGCGTACGCTTGAATACATCAGCATGGAATAGCTTGAAGGACTTGGGCCTTCTTGTTGGTTGGGGCTTTGGGTAATGATTAATAGGGCCAGTTGGGGGCATTAGTATTCAGTAGTC	Eukaryota	Opisthokonta	NA	NA	NA	NA	NA	NA
TAGCGTATATTAAAGTTGTTGCAGTTAAAAAGCTCGTAGTTGAACCTTGGGTCTGGCTGGCCGGTCCGCCTCACCGCGAGTACTGGTCCGGCTGGACCTTTCCTTCTGGGGAACCTCATGGCCTTCACTGGCTGTGGGGGGAACCAGGACTTTTACTGTGAAAAAATTAGAGTGTTCAAAGCAGGCCTTTGCTCGAATACATTAGCATGGAATAATAGAATAGGACGTGTGGTTCTATTTTGTTGGTTTCTAGGACCGCCGTAATGATTAATAGGGATAGTCGGGGGCGTCAGTATTCAGCTGTC	Eukaryota	Opisthokonta	Fungi	Ascomycota	Pezizomycotina	Eurotiomycetes	NA	NA
TAGCGTATATTAAAGTTGTTGCAGTTAAAAAGCTCGTAGTTGAACCTTGGGCCTGGCTGGCCGGTCCGCCTCACCGCGTGTACTGGTCCGGCCGGGCCTTTCCCTCTGGGGAGCCGCATGCCCTTCACTGGGTGTGTCGGGGAACCAGGACTTTTACTGTGAACAAATCAGATCGCTTAAAGAAGGCCTATGCTCGAATGCTTTAGCATGGAATAATAGAATAGGACGTGTGGTTCTATTTTGTTGGTTTCTAGGACCGCCGTAATGATTAATAGGGACAGTCGGGGGCATCAGTATTCAATTGTC	Eukaryota	Opisthokonta	Fungi	Ascomycota	Pezizomycotina	Sordariomycetes	NA	NA
TGGGGAATATTGCACAATGGGCGCAAGCCTGATGCAGCCATGCCGCGTGTATGAAGAAGGCCTTCGGGTTGTAAAGTACTTTCAGCGGGGAGGAAGGCGATAAGGTTAATAACCTCACCGATTGACGTTACCCGCAGAAGAAGCACCGGCTAACTCCGTGCCAGCAGCCGCGGTAATACGGAGGGTGCAAGCGTTAATCGGAATTACTGGGCGTAAAGCGCACGCAGGCGGTCTGTCAAGTCGGATGTGAAATCCCCGGGCTCAACCTGGGAACTGCATTCGAAACTGGCAGGCTAGAGTCTTGTAGAGGGGGGTAGAATTCCAGGTGTAGCGGTGAAATGCGTAGAGATCTGGAGGAATACCGGTGGCGAAGGCGGCCCCCTGGACAAAGACTGACGC…	Eukaryota	NA	NA	NA	NA	NA	NA	NA
TAGCGTATATTAAAGTTGTTGTGGTTAAAAAGCTCGTAGTTGAACCTTGGGCCTGGCTGGCCGGTCCGCCTCACCGCGTGTACTGGTCCGGCCGGGCCTTTCCTTCTGGCTAGCCCTATGCCCTTCACTGGGTGTACGGGGGATCCAGGACTTTTACTTTGAAAAAATTAGAGTGTTCAAAGCAGGCCTACGCTTGAATACATTAGCATGGAATAATAGAATAGGACGTGTGGTTCTATTTTGTTGGTTTCTAGGACCGCCGTAATGATTAATAGGGACAGTCGGGGGCATCAGTATTCAATTGTC	Eukaryota	Opisthokonta	Fungi	Ascomycota	Pezizomycotina	NA	NA	NA
TAGCGTATATTAAAGTTGTTGCAGTTAAAAAGCTCGTAGTTGAACCTTGGGCCTGGCTGGCCGGTCCGCCTCACCGCGTGTACTGGTCCGGCCGGGCCTTTCCTTCTGGAGATCCCCATGCCCTTCACTGGGCGTGCGGGGGAACCAGGACTTTTACTTTGAAAAAATTAGAGTGTTCAAAGCAGGCCTATGCTCGAATACATTAGCATGGAATAATAGAATAGGACGTGTGGTTCTATTTTGTTGGTTTCTAGGACCGCCGTAATGATTAATAGGGATAGTCGGGGGCATCAGTATTCCGTTGTC	Eukaryota	Opisthokonta	Fungi	Ascomycota	Pezizomycotina	Dothideomycetes	NA	NA
TAGCGTATATTAAAGTTGTTGCAGTTAAAAAGCTCGTAGTTGAACCTTGGGCTTGGTTGGCCGGTCCGCCTTTTTGGCGAGTACTGGACCCAACCGAGCCTTTCCTTCTGGCTAACCTTTCGCCCTTGTGGTGTTTGGCGAACCAGGACTTTTACTTTGAAAAAATTAGAGTGTTCAAAGCAGGCCTTTGCTCGAATATATTAGCATGGAATAATAGAATAGGACGTTATGGTTCTATTTTGTTGGTTTCTAGGACCATCGTAATGATTAATAGGGATAGTCGGGGGCATCAGTATTCCGTTGTC	Eukaryota	Opisthokonta	Fungi	Ascomycota	Saccharomycotina	Saccharomycetales	Debaryomyces	Debaryomyces_hansenii
TAGCGTATATTAAAGTTGTTGCAGTTAAAAAGCTCGTAGTTGAATTTCTGGCCAGCGCTGTTCTCGGCTCTCTGAGTCGGTTCAGTGTTTGGTCATCCGTATGGGAAGCTAGCTCGGCCTTCACTGGTCGGCTAGTGGATCATACACTTTACTTTGAAAAAATTAGAGTGTTTCAGGCAGGCAATTGCTTGGATACTTCAGCATGGAATAATGGAATAGGACTTTGACCTATTTGTTGGTTTCTTCGAGGTCAAGGTAATGATTAATAGGGACAGTTGGGGGCATTCATATTTAATTGTC	Eukaryota	Alveolata	Ciliophora	Colpodea	Colpodea_X	Colpodida	Pseudoplatyophrya	Pseudoplatyophrya_nana
TAGCGTATATTAAAGTTGTTGCAGTTAAAACGCTCGTAGTCGAACTTCGGGCCTGGCGGGATGGTCCGCCTTACGGTGTGTACTGTCCGGCCGGGCCTTACCTCTTGGTGAGACCTCATGCTCTTTACTGGGTGTGGGGTGGAACCAGGAATTTTACCTTGAGAAAATTAGAGTGTTCAAAGCAGGCAAACGCCCGAATACATTAGCATGGAATAATAGAATAGGACGTGCGGTTCTATTTTGTTGGTTTCTAGGATCGCCGTAATGATTAATAGGGACGGTCGGGGGCATTGGTATTCCGTTGCT	Eukaryota	Opisthokonta	Fungi	Basidiomycota	Agaricomycotina	Tremellomycetes	Cryptococcus	Cryptococcus_carnescens
TAGCGTATATTAAAGTTGCTGCAGTTAAAAAGCCCGTAGTCGAACTTCAGACCTGGCCGGGCGGTCTGCCTCACGGTACGTACTGTCCGGCCGGGCCTTACCTCTTGGTGAGCCGGCATGCCCTTTGCTGGGTGTGTCGGGGAACCAGGACTTTTACCTTGAGAAAATTAGAGTGTTCAAAGCAGGCCTATGCCCGAATACATTAGCATGGAATAATAGAATAGGACGTGCGGTTCTATTTTGTTGGTTTCTAGAGTCGCCGTAATGATTAATAGGGACAGTCGGGGGCATTGGTATTCAGGCGCT	Eukaryota	Opisthokonta	Fungi	Basidiomycota	Agaricomycotina	Agaricomycetes	Trechispora	Trechispora_alnicola
TGGGGAATATTGCACAATGGGGGGAACCCTGATGCAGCGACGCCGCGTGAGTGAGGAAGTATTTCGGTATGTAAAGCTCTATCAGCAGGGAAGAAGATGACGGTACCTGCACAAGAAGCCCCGGCTAACTACGTGCCAGCAGCCGCGGTAATACGTAGGGGGCAAGCGTTATCCGGATTTACTGGGTGTAAAGGGAGCGTAGACGGAAGGTCAAGTCAGGTGTGAAAGGCATGGGCTCAACCCGTGGACTGCACTTGAAACTGGTCATCTTGAGTGTCGGAGGGGCAGGCGGAATTCCTGGTGTAGCGGTGAAATGCGTAGATATCAGGAAGAACACCGGTGGCGAAGGCGGCCTGCTGGACGATCACTGACGTTGAGGCTCGAAGGCGTGGGGAGCAA…	Eukaryota	NA	NA	NA	NA	NA	NA	NA
TGGGGAATATTGCACAATGGGCGAAAGCCTGATGCAGCAACGCCGCGTGGGCGATGAAGGCCTTCGGGTCGTAAAGCTCTGTCCTCAAGGAAGATAATGACGGTACTTGAGGAGGAAGCCCCGGCTAACTACGTGCCAGCAGCCGCGGTAATACGTAGGGGGCTAGCGTTATCCGGATTTACTGGGCGTAAAGGGTGCGTAGGCGGTCTTTCAAGTCAGGAGTGAAAGGCTACGGCTCAACCGTAGTAAGCTCTTGAAACTGTAAGACTTGAGTGCAGGAGAGGAGAGTGGAATTCCTAGTGTAGCGGTGAAATGCGTAGATATTAGGAGGAACACCAGTTGCGAAGGCGGCTCTCTGGACTGTAACTGACGCTGAGGCACGAAAGCGTGGGGAGCAAA…	Eukaryota	NA	NA	NA	NA	NA	NA	NA
TTAGGAATATTCGTCAATGGGGGAAACCCTGAACGAGCAATGCCGCGTGAGTGATGACGGTCTTATAGATTGTAAAACTCTGTTGTAAAGGAAGAATACTTATTATAGGCAATGATAATAAGATGACGGTACTTTACCAGAAAGCCCCGGCTAACTACGTGCCAGCAGCCGCGGTAATACGTAGGGGGCGAGCGTTATCCGAATTTATTGGGCGTAAAGCGTGTGTAGGCGGTTTATTAAGTCTAAGATTAAAGCCTGAGGCTCAACCTCAGTTCGTTTTAGAAACTGGTAGACTTGAGTATGGTAGAGGCAAGTGGAATTTCTAGTGTAGCGGTTAAATGCGTAGATATTAGAAGGAACACCAGTGGCGAAGGCGGCTTGCTGGGCCATTACTGACGC…	Eukaryota	NA	NA	NA	NA	NA	NA	NA
TGAGGAATATTGGTCAATGGGCGAGAGTCTGAACCAGCCAAGTAGCGTGAAGGATGACTGCCCTATGGGTTGTAAACTTCTTTTATAAAGGAATAAAGTCGGGTATGCATACCCGTTTGCATGTACTTTATGAATAAGGATCGGCTAACTCCGTGCCAGCAGCCGCGGTAATACGGAGGATCCGAGCGTTATCCGGATTTATTGGGTTTAAAGGGAGCGTAGATGGATGTTTAAGTCAGTTGTGAAAGTTTGCGGCTCAACCGTAAAATTGCAGTTGATACTGGATATCTTGAGTGCAGTTGAGGCAGGCGGAATTCGTGGTGTAGCGGTGAAATGCTTAGATATCACGAAGAACTCCGATTGCGAAGGCAGCCTGCTAAGCTGCAACTGACATTGAGG…	Eukaryota	NA	NA	NA	NA	NA	NA	NA
TAGGGAATCTTCCACAATGGACGCAAGTCTGATGGAGCAACGCCGCGTGAGTGAAGAAGGTTTTCGGATCGTAAAGCTCTGTTGTTGGTGAAGAAAGATAGTGAGAGTAACTGCTCATTATTTGCCGGTAATCAACCAGAAAGTCACGGCTAACTACGTGCCAGCAGCCGCGGTAATACGTAGGCGGCAAGCGTTGTCCGGATTTATTGGGCGTAAAGCGAGCGCAGGCGGAAAGATAAGTCAGATGTGAAAGCCCTCGGCTTAACCGAGGAATAGCATCGGAAACTGTCTTTCTTGAGTGCAGAAGAGGAGAGTGGAACTCCATGTGTAGCGGTGGAATGCGTAGATATATGGAAGAACACCAGTGGCGAAGGCGGCTCTCTGGTCTGTAACTGACGC…	Eukaryota	NA	NA	NA	NA	NA	NA	NA
TAGCGTATATTAAAGTTGTTGCAGTTAAAAAGCTCGTAGTTGAACCTTGGGCCTGGCTGGCCTGTCCGCCTCACCGCGTGCACGGGTCCGGCCGGGCCTTTCCTTCTGGGGAGCCGCATGCCCTTCACTGGGCGTGCCGGGGAACCAGGACTTTTACTTTGAAAAAATTAGAGTGTTCAAAGCAGGCCTTTGCTCGAATACATTAGCATGGAATAATAGAATAGGACGTGCGGTTCTATTTTGTTGGTTTCTAGGACCGCCGTAATGATTAATAGGGATAGTCGGGGGTGTCAGTATTCAATTGTC	Eukaryota	Opisthokonta	Fungi	Ascomycota	Pezizomycotina	Dothideomycetes	NA	NA
TAGCGTATATCTAAGTTGTTGCAGTTAAAAAGCTCGTAGTCCAATTTTAGGCGGGTTCGTGCGGTCTGGCTTTGCTTAGTACTGTTCGTGCCTGCCTTATTGCCGGTTACCCGCTCCTGGGCTTAACTGTCCGGGACGGTGAGTCGGCGAGGTTACTTTGAGTAAATTAGAGTGTTCAAAGCAGGCCTACGCTCTGAATACACTAGCATGGGATAACACGATAGGACTCTGGCCTATCCTGTTGGTCTGTAGGACCGGAGTAATGATTAAGAGGGACAGTCGGGGGCATTCGTATTTCATTGTC	Eukaryota	Archaeplastida	Chlorophyta	Chlorophyta_X	Chlorophyta_XX	Chlorophyta_XXX	Scotinosphaera	Scotinosphaera_sp.
TAGCGTATATTAAAGTTGCTGCAGTTAAAAAGCTCGTAGTTGGATTTCTGGCTTGCAACCTTGAGCCGGCCACGGTTTCGTGTGTTAGTGCTTGAGTTTCTGGCCATCCTTCCAATCGCTATTCATTCATCTTCATTGATGGGTGAGTGGTATTGGATCTTTTACTTTGAAAAAATTAGAGTGTTTCAAGCAGGCTTTATGCTATGAATACATTAGCATGGAATAATAATTTAGGACTTCGGTTCTATTTTGTTGGTTTCTAGGACTGAAGTAATGATTGATAGGGATAGTTGGGGGTGCTGGTATTCAGCGGCC	Eukaryota	Rhizaria	Cercozoa	Filosa-Sarcomonadea	Glissomonadida	Sandonidae	Neoheteromita	Neoheteromita_sp.
TAGCGTATATTAAAGTTGTTGCAGTTAAAACGCTCGTAGTTGAACTTTTGTTGTGCGAAACAGAGTTTTCTTATGATTACCTCTTGTTTCTGGCAACATTTGTCTGGTTCTGCTATAACTTAACTGTTGTAGTAGTGTCAGAAACGTTACTTTGAGTAAACTAGAGTGTTTCAAGCAGGCTTTATGCCTTGAATACTCCAGCATGGAATAATAAGTAAGGACTCAGGTTCTTCTTGTTGGTTCAAGAGCCAGAGTAATGATTAATAGGGACAGTTGGGGGCATTCGTATTTGGAAGCT	Eukaryota	Alveolata	Apicomplexa	Gregarinomorphea	Neogregarinorida	Actinocephalidae	Paraschneideria	Paraschneideria_metamorphosa
TAGCGTATATTAACGTTGCTGCAGTTAAAAAGCTCGTAGTTGGATTTCTGGTTGGTCTCCCTGGCCCGGTGGCGCTGCAATTTATTGTGGCGTTCATTGTGTGCTAGATTCTTTGACCTTCCATCCTTTCCAGGGAGCCTTGTGTGCTGTTCATTCAGTGCGCATGTTTTGCGATCTGGATCATTTACTTTGAAAAAATTAGAGTGTTTAAAGCAGGCTTACGCCGTGAATACATTAGCATGGAATAATAATATAGGACTTTGGTTCTATTTTGTTGGTTTCTAGGACTAAAGTAATGATTGAAAGGGATAGTTGGGGGTGCTAGTATTCAGTGGCC	Eukaryota	Rhizaria	Cercozoa	NA	NA	NA	NA	NA
TCGCGCGGCATGAAGGACCTGATCAAGCGTCTGCAACCTGACTGCTTCGAAGATATGATCGCCCTGGTGGCACTGTTCCGCCCCGGTCCGTTGCAATCAGGGATGGTGGATAACTTTATCGACCGTAAACATGGTCGTGAAGAGATCTCCTATCCGGACGTGCAGTGGCAGCATGAAAGCTTGAAACCGGTACTGGAGCCAACCTACGGCATCATCCTGTATCAGGAACAGGTCATGCAGATTGCCCAGGTGCTTTCTGGTTATACCCTCGGTGGCGCGGATATGCTGCGTCGTGCGATGGGTAAGAAAAAGCCGGAAGAGATGGCTAAGCAGCGTTCTGTATTTGCTGAAGGTGCAGAAAAGAACGGAATCAACGCCGAACTGGCGATGAAAATCTTC…	Eukaryota	NA	NA	NA	NA	NA	NA	NA
TGGGGGATATTGCACAATGGGCGCAAGCCTGATGCAGCGACGCCGCGTGAGTGAAGAAGTATTTCGGTATGTAAAGCTCTATCAGCAGGGAAGAAAGACCCGCAAGGGAGATGACGGTACCTGACTAAGAAGCCCCGGCTAACTACGTGCCAGCAGCCGCGGTAATACGTAGGGGGCAAGCGTTATCCGGATTTACTGGGTGTAAAGGGAGCGCAGACGGAACTGCAAGTCTGATGTGAAAGCCCGGGGCTCAACCGCGGGACTGCATCGGATACTGTAGATCTGGAGTGCCGGAGGGGCAAGCGGAATTCCTGGTGTAGCGGTGAAATGCGTAGATATCAGGAGGAACACCGGCGGCGAAGGCGGCTTGCTGGACGGCAACTGACGTTGAGGCTCGAA…	Eukaryota	NA	NA	NA	NA	NA	NA	NA
TGGGGAATATTGCACAATGGGGGGAACCCTGATGCAGCGACGCCGCGTGGAGGAAGAAGTATTTCGGTACGTAAACTCCTATCAGCAGGGAAGATGATGACGGTACCTGACTAAGAAGCCCCGGCTAACTACGTGCCAGCAGCCGCGGTAATACGTAGGGGGCAAGCGTTATCCGGATTTACTGGGTGTAAAGGGAGCGTAGGCGGCGGTGCAAGTCAGCAGTGAAAACCCGGGGCCCAACTCCGGGCATGCTGTTGAAACTGCATTGCTTGATTCCGGGAGGGGTAAGCGGAATTCCTGGTGTAGCGGTGAAATGCGTAGATATCAGGAGGAACACCGGTGGCGAAGGCGGCTTACTGGACCGGCAATGACGCTGAGGCTCGAAAGCGTGGGGAGCAA…	Eukaryota	NA	NA	NA	NA	NA	NA	NA
TAGCGTATATTAACGTTGCTGCAGTTAAAAAGCTCGTAGTTGGATTTCTGACTGATCGCTCTGACCCGGTGTCACTCCTCGTGGGTGGCTGCTGTGTGTCGGAACGCATCTTTCATCCTTTCCGGAAGGCCTTACGTACTGTTTACTCAGTCGCGTTTGTTTTGCATTTTCCGGATCTTTTACTTTGAAAAAATTAGAGTGTTTAAAGCAGGCTTACGCCGTGAATACATTAGCATGGAATAATAATATAGGACTTTGGTTCTATTTTGTTGGTTTCTAGGACTAAAGTAATGATTGATAGGGATAGTTGGGGGTGCTAGTATTCAGAGGCC	Eukaryota	Rhizaria	Cercozoa	NA	NA	NA	NA	NA
TAGCGTATATTAAAGTTGTTGCAGTTAAAAAGCTCGTAGTTGAACTTCTGAGCCGTCCGGGCGGTCCGGGTCCTAGTGGCCCGCGTACTGCTTGTCCCGGCCCCGGTACGATCGTACGGCCTCACTTCGGGGTACGTGCGTCTGCCGACGGTCGCGGACGGCTCACCTTTTCTTGGCGAGGCAGCGTGTGCTCTTAACCGGGTGCGCGTTGCGTGTAGCCAAGGCTTTTACCTTGAAAAAATTAGAGTGTTCAAAGCAGGCAACGTGTTCGCCTGAATAGATTAGCATGGAATAATAGAATAGGACCTTGGTTCTATTTTGTTGGTTTTGGGAACCACGGTAATGATTAATAGGGACAGTTGGGGGCATTTGTATTTAATTGTC	Eukaryota	Opisthokonta	Fungi	Zoopagomycota	Zoopagomycotina	Zoopagomycotina_X	Thamnocephalis	Thamnocephalis_sphaerospora
TAGCGTATATTAAAGTTGTTGCAGTTAAAAAGCTCGTAGTTGAAACTTTGGCCTGGCTGGCGGGTCCGCCTCACCGCGTGCATTCGCCCGGCCGGGCCTTTTCTTCTGGAGAACCGCATGCCCTTCACTGGGTGTGTTGGGGACCAGGACTTTTACTTTGAATAAATCAGAGTGTTCAAAGCAGGCATTTGCTCGAATACGTTAGCATGGAATAATAGAATAGGACGTGCGGTCTTATTTTGTTGGTTTCTAAGACCGCCGTAATGATTAATAGGGACAGTCGGGGGCATCAGTATTCAATTGTC	Eukaryota	Opisthokonta	Fungi	Ascomycota	Pezizomycotina	Dothideomycetes	NA	NA
TGGGGAATATTGCACAATGGGCGAAAGCCTGATGCAGCGACGCCGCGTGAGTGAAGAAGTATTTCGGTATGTAAAGCTCTATCAGCAGGGAAGAAAGGCCCTTTAAGGGAGATGACGGTACCTGACTAAGAAGCCCCGGCTAACTACGTGCCAGCAGCCGCGGTAATACGTAGGGGGCAAGCGTTATCCGGATTTACTGGGTGTAAAGGGAGCGCAGACGGCAGCGCAAGTCTGATGTGAAATCCCGGGGCTCAACCCCGGAACTGCATTGGAAACTGCGCAGCTCGAGTATCGGAGAGGTAAGCGGAATTCCTAGTGTAGCGGTGAAATGCGTAGATATTAGGAGGAACACCGGCGGCGAAGGCGGCTTACTGGACGAAGACTGACGTTGAGGCTCGA…	Eukaryota	NA	NA	NA	NA	NA	NA	NA
TGAGGAATATTGGTCAATGGTCGGAAGACTGAACCAGCCATGCCGCGTGCAGGAAGAATGTCTTATGGATTGTAAACTGCTTTTGTATGGGAATAATAATAGCTTTGCGAAGTTAGATGCATGTACCATACGAATAAGGATCGGCTAACTCCGTGCCAGCAGCCGCGGTAATACGGAGGATTCGAGCGTTATCCGGATTTATTGGGTTTAAAGGGTGCGTAGGCGGTTAAATAAGTTTGAGGTTAAATGCGTTAGCTCAACTAGCGTTTGCCTTGAAAACTGTTTGACTAGGATGTAAACGGCGCAGGCGGAATGAATCATGTAGCGGTGACATGCATAGATATGATTCAGAACACCGATCGCGAAGGCAGCTTGCGAGGATACGATTGACGCTGAAGC…	Eukaryota	NA	NA	NA	NA	NA	NA	NA
TAGCGTATATTAAAGTTGTTGCAGTTAAAAAGCTCGTAGTTGAACCTTGGGCCTGGTTGGTCGGTCCGCCTCGCGGCGTGCACTGATCCGACCGGGCCTTTCCTTCTGGGGAACCGCATGTCCTTCATTGGGCGTGTCGGGGATCCAGGACTTTTACTTTGAAAAAATTAGAGTGTTCAAAGCAGGCCTATGCTCGAATACATTAGCATGGAATAATAGAATAGGACGTGCGGTTCTATTTTGTTGGTTTATAGGACTGCCGTAATGATTAATAGGGACGGTCGGGGGCATTAGTATTCCGTTGCT	Eukaryota	Opisthokonta	Fungi	Ascomycota	Pezizomycotina	Leotiomycetes	Thelebolus	NA
TAGCGTATATTAAAATTGTTGCAGTTAAAAAGCTCGTAGTTGGATTTCTGGTTCGGCGCACTTGGCCCGTCTCGGTTTACGGGATTGTGTGCCGGTGTGCGCCATCCATCCTTCGAGAGAACACTTCTACCCTTCACTGGGTCGGGAGTGCTATCTCGATCTTTTACTTTGAAAAAATTAGAGTGTTTAAAGCAGGCTTGCGCTATGAATACATTAGCATGGAATAATAATTTAGGACTTTGGTCTTATTTTGTTGGTTTCTAGGACTAAAGTAATGATTGATAGGGACAGTTGGGGGTGCTAGTATTCAGCGGCC	Eukaryota	Rhizaria	Cercozoa	Filosa-Sarcomonadea	Cercomonadida	Cercomonadidae	Cercomonas	Cercomonas_longicauda
TAGCGTATATTAAAGTTGTTGCAGTTAAAAAGCTCGTAGTTGAACTTCAGACCTGGTTGGGCGGTCCGCTTAACGGCGTGTACTGTCTGACTGGGCCTTACCTCTTGGTGAGCCGGCGTGCCCTTTATTGGTGTGCGTCGGGGAACCAGGACTTTTACCTTGAGAAAATTAGAGTGTTCAAAGCAGGCCTATGCCCGAATACATTAGCATGGAATAATAGAATAGGACGTGCGGTTCTATTTTGTTGGTTTCTAGAGTCGCCGTAATGATTAATAGGGATAGTTGGGGGCATTGGTATTGAGTCGCT	Eukaryota	Opisthokonta	Fungi	Basidiomycota	Agaricomycotina	Agaricomycetes	Sarcomyxa	Sarcomyxa_serotina
TAGCGTATATTAAAGTTGTTGCAGTTAAAAAGCTCGTAGTTGAACCTTGGGCTTGGTTGGCCGGTCCGCCTTTTTGGCGAGTACTGGACCCAACCGAGCCTTTCCTTCTGGCTAACCTTTCGCCCTTGTGGTGTTTGGCGAACCAGGACTTTTACTTTGAAAAAATTAGAGTGTTCAAAGCAGGCCTATGCTCGAATACATTAGCATGGAATAATAGAATAGGACGTGTGGTTCTATTTTGTTGGTTTCTAGGACCGCCGTAATGATTAATAGGGATAGTCGGGGGCATCAGTATTCCGTTGTC	Eukaryota	Opisthokonta	Fungi	Ascomycota	Saccharomycotina	Saccharomycetales	Debaryomyces	NA
TAGCGTATATTAAAGTTGTTGCAGTTAAAACGCTCGTAGTCTGTGATATTATGCAAAGTAGTGGAGCACCGTGAGGTGCGACGGTACTTTGCATGAATATTGAATTGATGTCGAGTATCACTACTCGAAATCAATTCATCGCCACTTTGAAGAAATTGGAGCGTTCAAGGCAGACAGGTGTCGTGTACACATCAGCATGGAATGGCACATGGTGGGGGGGTGTTGGTTGCAAGCACCGGCCCACCACAAGCATAGGGACAGTCGGGGGCATTTGTATTCCGCAGTC	Eukaryota	NA	NA	NA	NA	NA	NA	NA
TAGCGTATATTAAAGTTGTTGCAGTTAAAAAGCTCGTAGTTGAACTTCAGACCTGGCTGGGCGGTCCGCCTAACGGCGTGTACTGTCTGGCTGGGCCTTACCTCTTGGTGAGCCGGCGTGCCCTTTATTGGTGTGCGTCGGGGAACCAGGACTTTTACCTTGAGAAAATTAGAGTGTTCAAAGCAGGCCTGTGCCCGAATACATTAGCATGGAATAATAAAATAGGACGTGCGGTTCTATTTTGTTGGTTTCTAGAGTCGCCGTAATGATTAATAGGGATAGTTGGGGGCATTGGTATTGAGTCGCT	Eukaryota	Opisthokonta	Fungi	Basidiomycota	Agaricomycotina	Agaricomycetes	Coprinopsis	Coprinopsis_lagopus
TTGGGAATATTGGACAATGGAGGAAACTCTGATCCAGTGACGCCGCGTGAAGGAAGAAGGTCTTCGGATTGTAAACTTATTTTATCAGGGAAGAAACAAATGACTGTACCTGAAGAAGAAGGACCGGCAAACTACGTGCCAGCAGCCGCGGTAATACGTAGGGTCCAAGCGTTATCCGGATTTACTGGGTATAAAGGGCGAGTAGACGGTTTAGCAAGTCAGATGTGAAAACTTGGAGCTCAACTCCAAGACTGCATCTGAAACTGTTAGACTAGAGTGCAGGAGAGGTAAGCGGAATTCCTAGTGTAGCGGTGAAATGCGTAGATATTAGGAGGAACACCAGTGGCGAAGGCGGCTTACTGGACTGTAACTGACGTTGAGGAGCGAAAGTGTGGGGAG…	Eukaryota	NA	NA	NA	NA	NA	NA	NA
TGGGGGATATTGCACAATGGGCGCAAGCCTGATGCAGCGACGCCGCGTGAGTGAAGAAGTATTTCGGTATGTAAAGCTCTATCAGCAGGGAAGAAAGACCCGCAAGGGGGATGACGGTACCTGACTAAGAAGCCCCGGCTAACTACGTGCCAGCAGCCGCGGTAATACGTAGGGGGCAAGCGTTATCCGGATTTACTGGGTGTAAAGGGAGCGCAGACGGAACTGCAAGTCTGATGTGAAAGCCCGGGGCTCAACCGCGGGACTGCATCGGATACTGTGGATCTGGAGTGCCGGAGGGGCAAGCGGAATTCCTGGTGTAGCGGTGAAATGCGTAGATATCAGGAGGAACACCGGCGGCGAAGGCGGCTTGCTGGACGGCAACTGACGTTGAGGCTCGAA…	Eukaryota	NA	NA	NA	NA	NA	NA	NA
TAGCGTATATTAAAGTTGTTGCAGTTAAAAAGCTCGTAGTTGAAACCGGCGCTCGTCTGGCATGGTCTGCCTCGGAAACAGGTGTGTACTGGCTCGACAGCGACCTATGTCTGGTTTCCTCTGTCTGCTCTTAAATGAGTGGGCGGTCAGGAGCCAGGCCGTTTACTTTGAAGAAATTAGGGTGTTTAAAGCAGGCATTTTGCCTTGGATATTCCAGCATGGTATAATGGAACAGGACTGCAAACTGTTTCGTTGGTTAGGGTTTGCAGTAATGATTAATAGGGATAGTTGGGGTGGTTCATACTCCGTCGCT	Eukaryota	Amoebozoa	Conosa	Variosea	Variosea_X	WIM-1-lineage	WIM-1-lineage_X	WIM-1-lineage_X_sp.
TAGCGTATATTAAAGTTGTTGCAGTTAAAAAGCTCGTAGTTGAACCTTGGGCCTGGCTGGCCGGTCCGCCTCACCGCGTGCACTGGTCCGGCCGGGTCTTTCCTTCTGGGGAGCCGCATGCCCTTCACTGGGTGTGTCGGGGAACCAGGACTTTTACTTTGAAAAAATTAGAGTGTTCAAAGCAGGCCTATGCTCGAATACATTAGCATGGAATAATAGAATAGGACGTGTGGTTCTATTTTGTTGGTTTCTAGGACCGCCGTAATGATTAATAGGGATAGTCGGGGGCATCAGTATTCAATTGTC	Eukaryota	Opisthokonta	Fungi	Ascomycota	Pezizomycotina	NA	NA	NA
TAGCGTATATTAAAGTTGTTGTGGTTAAAAAGCTCGTAGTTGAACCTTGGGCCTGGCTGGCCGGTCCGCCTCACCGCGTGTATTGGTCCGGCCGGGCCTTTCCCTCTGTGGAACCTCATGCCCTTCACTGGGCGTGGCGGGGAAACAGGACTTTTACTTTGAAAAAATTAGAGTGCTCCAGGCAGGCCTATGCTCGAATACATTAGCATGGAATAATGAAATAGGACGTGCGGTTCTATTTTGTTGGTTTCTAGGACCGCCGTAATGATTAATAGGGACAGTCGGGGGCATCAGTATTCAATTGTC	Eukaryota	Opisthokonta	Fungi	Ascomycota	Pezizomycotina	Sordariomycetes	NA	NA
TGGGGAATATTGCACAATGGGCGCAAGCCTGATGCAGCCATGCCGCGTGTATGAAGAAGGCCTTCGGGTTGTAAAGTACTTTCAGCGGGGAGGAAGGCGATAAGGTTAATAACCTTGTCGATTGACGTTACCCGCAGAAGAAGCACCGGCTAACTCCGTGCCAGCAGCCGCGGTAATACGGAGGGTGCAAGCGTTAATCGGAATTACTGGGCGTAAAGCGCACGCAGGCGGTCTGTCAAGTCGGATGTGAAATCCCCGGGCTCAACCTGGGAACTGCATTCGAAACTGGCAGGCTAGAGTCTTGTAGAGGGGGGTAGAATTCCAGTTGTAGCGGTGAAATGCGTAGAGATCTGGAGGAATACCGGTGGCGAAGGCGGCCCCCTGGACAAAGACTGACGC…	Eukaryota	NA	NA	NA	NA	NA	NA	NA
TGGGGAATATTGGACAATGGGGGCAACCCTGATCCAGCAATGCCGCGTGTGTGAAGAAGGTCTTCGGATTGTAAAGCACTTTCGACGGGGACGATGATGACGGTACCCGTAGAAGAAGCCCCGGCTAACTTCGTGCCAGCAGCCGCGGTAATACGAAGGGGGCTAGCGTTGCTCGGAATGACTGGGCGTAAAGGGCGTGTAGGCGGTTTGTACAGTCAGATGTGAAATCCCCGGGCTTAACCTGGGAGCTGCATTTGATACGTGCAGACTAGAGTGTGAGAGAGGGTTGTGGAATTCCCAGTGTAGAGGTGAAATTCGTAGATATTGGGAAGAACACCGGTGGCGAAGGCGGCAACCTGGCTCATTACTGACGCTGAGGCGAGAAAGCGTGGGGAGCAA…	Eukaryota	NA	NA	NA	NA	NA	NA	NA
TGGGGAATCTTGCGCAATGGGCGAAAGCCTGACGCAGCAACGCCGCGTGCGGGATGAAGGCTCTCGGGTTGTAAACCGCTTTCAGGAGGGACGAAAATGACGGTACCTCCAGAAGAAGCCCCGGCCAACTACGTGCCAGCAGCCGCGGTAACACGTAGGGGGCGAGCGTTGTCCGGATTTATTGGGCGTAAAGAGCTCGTAGGCGGTTTGGCAAGTCGGGTGTGAAATTTCGAGGCTCAACCTCGAAACGCCACTCGATACTGCCATGACTGGAGTCCGGTAGAGGAGTGCGGAATTCCTGGTGTAGCGGTGAAATGCGCAGATATCAGGAGGAACACCAACGGCGAAGGCAGCACTCTGGGCCGGTACTGACGCTGAGGAGCGAAAGCGTGGGGAGCA…	Eukaryota	NA	NA	NA	NA	NA	NA	NA
TAGCGTATATTAAAGTTGTTGCAGTTAAAAAGCTCGTAGTTGAACCTTGGGCTTGGTTGGCCGGTCCGCTTTATGGCGAGTACTGGACCCAACCGAGCCTTTCCTTCTGGCTAACCATTCGCCCTTGTGGTGTTTGGCGAACCAGGACTTTTACTTTGAAAAAATTAGAGTGTTCAAAGCAGGCCTTTGCTCGAATATATTAGCATGGAATAATAGAATAGGACGTTATGGTTCTATTTTGTTGGTTTCTAGGACCGCCGTAATGATTAATAGGGATAGTCGGGGGCATCAGTATTCCGTTGTC	Eukaryota	Opisthokonta	Fungi	Ascomycota	Saccharomycotina	Saccharomycetales	Candida	Candida_zeylanoides
TAGCGTATATTAAAGTTGTTGCAGTTAAAAAGCTCGTAGTTGAAACTTGGGTCTGGCTGACCGGTCCGCCTCACCGCGTGCACTGGCTCGGCCGGGCCTTTCCTTCTGGGGAAGCCCATGGTCTTCACTGACTGTGTGGGGGAACCAGGACTTTTACTTTGAAAAAATTAGAGTGTTCAAAGCAGGCCTTTGCTCGAATACATTAGCATGGAATAATGGAATAGGACGGCTTTCCTATTTTGTTGGTTTCTAGGAGAGCCGTAATGATTAATAGGGACAGTCGGGGGCATCAGTATTCAATTGTC	Eukaryota	Opisthokonta	Fungi	Ascomycota	Pezizomycotina	NA	NA	NA
TAGCGTATATTAAAGTTGTTGCAGTTAAAAAGCTCGTAGTTGAACCTTGGGTCTGGCTGACCGGTCCGCCTCACCGCGTGCACTGGCTCGGCCGGATCTTTCCTTCTGGCAAACCTCATGCCCTTTATTGGGTGTGTTGGGGAACCAGGACTTTTACTTTGAAAAAATTAGAGTGTTCAAAGCAGGCATATGCTCGAATACATTAGCATGGAATAATAGAATAGGACGTGCGGTTCTATTTTGTTGGTTTCTAGGACCGCCGTAATGATTAATAGGGATAGTCGGGGGCATCCGTATTCAATTGTC	Eukaryota	Opisthokonta	Fungi	Ascomycota	Pezizomycotina	Pezizomycetes	NA	NA
TAGCGTATATTAAAGTTGTTGCAGTTAAAAAGCTCGTAGTTGAATTTCGGGGCAGGGTCGGGTGGTCCGTCGGCAACGACGTGTACTGCCAACGACTCTCCCTTTCCTCCTGGGCGATCGCGTTTCCCGCAAGGGGGCGTGGTCCACTCCAGGAATTTTACTTTGAAAAAATTAGAGTGTTCAAAGCAGGCATAACCGCTTGTATACATTAGCATGGAATAATAGAATAGGACAGTGGTCCTAATTTTGTTGGCTTTCAGGACCGCAGTAATGATAAATAGGAACAGTTGGGGGCATTTGTATTGGGGAGCT	Eukaryota	Opisthokonta	Fungi	Zoopagomycota	Zoopagomycotina	Zoopagomycotina_X	Piptocephalis	Piptocephalis_corymbifera
GAGCATATATTAAAGTTGTTGCAGTTAAAAAGCTCGTAGTTGGACTTCTGGTTTAATGCACCTGGCCCGCGGCCGTAAGGCCTGTGAGTGCCGGCGCGCGTTTACCATCCTTCTAGAAAACGGGTCTTCCCTTAACTGGGCCGGATTCGGGATCTAGATCATTTACTTTGAAAAAATTAGAGTGTTTAAAGCAGGCTATTGCTATGAATACATTAGCATGGAATAATAATCTAGGACTTCGGTTCTATTTTGTTGGTTTCTATGACTGAAGTAATGATTGATAGGGATAGTTGGGGGTGCTAGTATTGGCCGGTC	Eukaryota	Rhizaria	Cercozoa	Filosa-Thecofilosea	Cryomonadida	Rhogostoma-lineage	Rhogostoma-lineage_X	Rhogostoma-lineage_X_sp.
TGGGGAATATTGGGCAATGGGGGAAACCCTGACCCAGCAACGCCGCGTGAAGGAAGAAGGCCTTCGGGTTGTAAACTTCTTTTACCAGGGACGAAGAACGTGACGGTACCTGGAGAAAAAGCAACGGCTAACTACGTGCCAGCAGCCGCGGTAATACGTAGGTTGCAAGCGTTGTCCGGATTTACTGGGTGTAAAGGGCGTGTAGGCGGAGATGCAAGTCAGGAGTGAAATCCCGGGGCTCAACCCCGGAACTGCTTTTGAAACTGCATCCCTTGAGTATCGGAGAGGCAAGCGGAATTCCTAGTGTAGCGGTGAAATGCGTAGATATTAGGAGGAACACCAGTGGCGAAGGCGGCTTGCTGGACGACAACTGACGCTGAGGCGCGAAAGCGTGGGGAG…	Eukaryota	NA	NA	NA	NA	NA	NA	NA
TAGGGAATATTGGACAATGGGCGAAAGCCTGATCCAGCAATGCCGCGTGAGTGATGAAGGCCTTAGGGTTGTAAAGCTCTTTTACCCGGGATGATAATGACAGTACCGGGAGAATAAGCTCCGGCTAACTCCGTGCCAGCAGCCGCGGTAATACGGAGGGAGCTAGCGTTGTTCGGAATTACTGGGCGTAAAGCGCACGTAGGCGGCTATTCAAGTCAGAGGTGAAAGCCCGGGGCTCAACCCCGGAACTGCCTTTGAAACTAGATAGCTTGAATCCAGGAGAGGTGAGTGGAATTCCGAGTGTAGAGGTGAAATTCGTAGATATTCGGAAGAACACCAGTGGCGAAGGCGGCTCACTGGACTGGTATTGACGCTGAGGTGCGAAAGCGTGGGGAGCAA…	Eukaryota	NA	NA	NA	NA	NA	NA	NA
TAGCGTATATTAAAGTTGTTGCAGTTAAAAAGCTCGTAGTTGGATTTCTGGTTTGACGCGTTTGGCCCTCTCGGGTTCCACTCGATGTGCGTGCCGATGCGCGTCTGCCATCCTTGTAGAGAACGTTTCTACCCTTCACTGGGCCGGATTCGCGATCTACATCCTTTACTTTGAAAAAATTAGAGTGTTTAAAGCAGGCTTGTGCTATGAATACATTAGCATGGAATAATAATTTAGGACTTTAGTTCTATTTTGTTGGTTTCTAGAGCTGAAGTAATGATTGATAGGGATAGTTGGGGGTGCTAGTATTCAGTGGCC	Eukaryota	Rhizaria	Cercozoa	Filosa-Imbricatea	Thaumatomonadida	Thaumatomonadidae	Thaumatomonas	NA
TAGCGTATATTAAAGTTGTTGAGGTTAAAAAGCTCGTAGTTGAACCTTGGGCCTAGCCGGCCGGTCCGCCTCACCGCGTGCACTGGCTCGGTTGGGCCTTTCCTTCTGGAGAACCGCATGCCCTTCACTGGGTGTGTCGGGGAACCAGGACTTTTACTCTGAACAAATTAGATCGCTTAAAGAAGGCCTATGCTCGAATACATTAGCATGGAATAATAGAATAGGACGTGTGGTTCTATTTTGTTGGTTTCTAGGACCGCCGTAATGATTAATAGGGACAGTCGGGGGCATCAGTATTCAATTGTC	Eukaryota	Opisthokonta	Fungi	Ascomycota	Pezizomycotina	Sordariomycetes	Sordaria	Sordaria_macrospora
TAGCGTATATTAAAGTTGTTGCAGTTAAAAAGCTCGTAGTTGAATTTTGGACATCGCTGTACGGTACCGCGTAAGTGGTTTACTGTTCTTGGCTTTGTCTTTCCTTCTAGTTAACCTCTATGCACTTCATTGTGTGTATTGGCGATCTAGGACTTTTACTTTGAAAAAATTAGAGTGTTTAAAGCAGGCATTTGCTTGAATACATTAGCATGGAATAATAGAATAGGACTTTGGTTCTATTTTGTTGGTTTCTAGGACCGAAGTAATGATTAATAGGGATAGTTGGGGGCATTAGTATTTAATTGTC	Eukaryota	Opisthokonta	Fungi	Chytridiomycota	Chytridiomycotina	Neocallimastigomycetes	Cyllamyces	Cyllamyces_aberensis
TAGCGTATATTAAAGTTGTTGCAGTTAAAAAGCTCGTAGTTGAACCTTGGGCCCGTCCTGCCGGTCCGCCTCACCGCGAGTACTGGTCCGGATGGGCCTTTCTTTCTGGGGAATCCCATGGCCTTCACTGGCTGTGGCGGGGAACCAGGACTTTTACTGTGAAAAAATTAGAGTGTTCAAAGCAGGCCTTTGCTCGGATACATTAGCATGGAATAATAAAATAGGACGTGCGGTTCTATTTTGTTGGTTTCTAGGACCGCCGTAATGATTAATAGGGATAGTCGGGGGCGTCAGTATTCAGCTGTC	Eukaryota	Opisthokonta	Fungi	Ascomycota	Pezizomycotina	Eurotiomycetes	Talaromyces	Talaromyces_rugulosus
TAGCGTATATTTAAGTTGTTGCAGTTAAAAAGCTCGTAGTTGGATTTCGGGCGGGGTCCGCCGGTCCGCCCTTTGGGTGTGCACTGGTGGGGTCTGCCTTGCTGCCGGGGACGGGCTCCTGGGCTTCGCTGTCTGGGACCCGGAGTCGGCGAGGTTACTTTGAGTAAATTAGAGTGTTCAAAGCAGGCATACGCTCTGAATACGTTAGCATGGAATAACACGATAGGACTCTGGCCTATCTTGTTGGTCTGTGGGACCGGAGTAATGATTAAGAGGGACAGTCGGGGGCATTCGTATTTCATTGTC	Eukaryota	Archaeplastida	Chlorophyta	NA	NA	NA	NA	NA
TAGCGTATATTAAAGTTGTTGCAGTTAAAAAGCTCGTAGTCTGACTTCGGGCTGGGCTGTGAAGGCTCACCGCAAGGTGGGACGGATAGCCTGGCCTTACCCTCTGATGTGCTCTCTGCTCTTAACTGAGTGGATCTGTCGCACAGAGGCGTTTACCTTGAGCAAATTGAGGTGTTCAAGGCAGGCATAATCGCTCGTACACGTTAGCATGGGATAATGAAATAGGGCCTTGGGTTCGCTGTTGCCGGTTGGTGAGCCCGGGCAATGATCAACAGGGGCGGTCGGGGTGCTTCATATGCAGGCGCT	Eukaryota	Amoebozoa	Conosa	Variosea	Variosea_X	Filamoebidae	Filamoeba	Filamoeba_sp.
TAGCGTATATTAAAGTTGTTGCAGTTAAAAAGCTCGTAGTTGAATTTCTGGCCAGCGCTGTTCTTGGCTCTCTGAGTCGGCTCAGTGTTTGGTCATCCGTATGGGAAGCTAGCTCGGCCTTCACTGGTCGGCTAGTGGATCATACACTTTACTTTGAAAAAATTAGAGTGTTTCAGGCAGGCAATTGCTTGGATACTTCAGCATGGAATAATGGAATAGGACTTTGACCTATTTGTTGGTTTCTTCGAGGTCAAGGTAATGATTAATAGGGACAGTTGGGGGCATTCATATTTAATTGTC	Eukaryota	Alveolata	Ciliophora	Colpodea	Colpodea_X	Colpodida	Colpodida_X	Colpodida_X_sp.
TAGCGTATATTAAAGTTGTTGTGGTTAAAAAGCTCGTAGTCGAACCTTGGGCCTGGCTGGCCGGTCCCCCTCACCGGGTGCACTGATCCAGCCGGGCCTTTCCCTCTGTGGAACCCCATGGCCTTCACTGGCTGTGCGGGGGAAACAGGACTTTTACTGTGAAAAAATTAGAGTGCTCCAGGCAGGCCTATGCTCGAATACATTAGCATGGAATAATAGAATAGGACGTGTGGTTCTATTTTGTTGGTTTCTAGGACCGCCGTAATGATTAATAGGGACAGTCGGGGGCATCAGTATTCAGTTGTC	Eukaryota	Opisthokonta	Fungi	Ascomycota	Pezizomycotina	Sordariomycetes	Microascus	Microascus_sp.
TAGCGTATATTAAAGTTGCTGCAGTTAAAAAGCTCGTAGTTGAATTTCTGGCTTTGGTGATTTTAGCCCGGTACGGTAACGTACTGTTTGTGCTGAACTATTACCGGTCATCCTTCTGGGTTTAACGGTGCTTTGCTCTTCACGGGGTTGAGGCATCGCGAACCAGATCTTTTACTTTGAAAAAATTAGAGTGTTTAAAGCAGGCGTTTTTGCTATGAATACATTAGCATGGAATAATAATTTAGGACTTTGGTTCTATTTTGTTGGTTCTAGAATTGAAGTAATGATTGATAAGGAGAGCCGGGGGCGCTCGTATTCAAGGGCC	Eukaryota	Rhizaria	Cercozoa	Filosa-Sarcomonadea	Filosa-Sarcomonadea_X	Filosa-Sarcomonadea_XX	Filosa-Sarcomonadea_XXX	Filosa-Sarcomonadea_XXX_sp.
TAGCGTATATTAAAGTTGTTGCAGTTAAAAAGCTCGTAGTTGAATTTTGGGTTTAGCTGTATTGGCACTGCTTCTTGTAGTCGCTATACTGGCTTTACCTTTCCTTCTAGCTAACCTTTATGCACTTCACTGTGTGTACTGGCGAACTAGGACTTTTACTTTGAAAAAATTAGAGTGTTTAAAGCAGGCTTATGCTTGAATACATTAGCATGGAATAATAGAATAGGACGTGTGGTTCTATTTTGTTGGTTTCTAGGACCGCCGTAATGATTAATAGGGATAGTCGGGGGCATCAGTATTCCGTTGTC	Eukaryota	Opisthokonta	Fungi	Chytridiomycota	Chytridiomycotina	Neocallimastigomycetes	NA	NA
TAGCGTATAATGTGATTGTTGCAGTTAAAATGTTCCTAGTCGAAATTGGTCACTAGGGGGAATCGGCACTGGCCGTAATAGCCAGTGCCCTTTCAGTCTATGATCGTCTGAGACACGGGTGGCACGCCTGGCTGTCATTCGTGGCTCAAATTTACCATGAGTAAATCAGAGTGCTCAAAGCAGGTCGTAATGACTATGAATGAGATAGCATGGAATAATGGAATACGACTTAGGTCAGTTTTTCGTTGGTTTAATTCCTAAGTAATGATTAATAGAAGCGGGCGGGGGTAACGTTGTATTTGGGCAGT	Eukaryota	Opisthokonta	NA	NA	NA	NA	NA	NA
TAGCGTATATTAAAGTTGTTGAGGTTAAAAAGCTCGTAGTTGAACCTTGGGCCCGGCCCTCCGGTCCCCCTCACCGGGTGCACTGGCTCGGCCGGGCCTTTCCTTCTGGAGAACCGCATGCCCTTCACTGGGCGTGCCGGGGAACCAGGACTTTTACTCTGAACAAATTAGATCGCTTAAAGAAGGCCTATGCTCGAATAGTCTAGCATGGAATAATGGAATAGGACGTGTGGTTCTATTTTGTTGGTTTCTAGGACCGCCGTAATGATTAATAGGGATAGTCGGGGGCATCAGTATTCCGTTGTC	Eukaryota	Opisthokonta	Fungi	Ascomycota	Pezizomycotina	Sordariomycetes	Podospora	Podospora_anserina
TAGCATATATTAAAGTTGTTGCAGTTAAAAAGCTCGTAGTTGAATTTCTGTCTGCACCATGGCTATCACTTTGTGGTTTGCTATGTGTGTAGACATAATCTCTCGGCTGCTAACGCTGTCAAGAGACCTTTACCTTGAGAAAATTAGAGTGTTTCAAGCAAGCTTTGCTATGAATACTACAGCATGGAATAATACTATAGGACTTTAGGCCTATTTGTTGGTTTCAGGCCTGAAGTAATGATTAATAGGGACAGTTGGGGGCATTCGTATTTGATAGTC	Eukaryota	Alveolata	NA	NA	NA	NA	NA	NA
TAGCGTATATTAAAGTTGTTGTGGTTAAAAAGCTCGTAGTTGAACCTTGGGCCCGGCCGGCTGGTCCGCCTCACCGCGTGCACTGGCATGGCCGGGCCTTTCTACCCGCGGAGCCGCATGTCCTTTATTGGGCGTGTCGGGGAAGCGGGACTTTTACTGTGAAAAAATTAGAGTGCTCTAAGCAGGCCTATGCTTGAATACATTAGCATGGAATAATGGAATAGGACAGATGTTCTATTTTGTTGGTTTCTAGGACGTCTGTAATGATTAACAGAAACAATCGGGGGCGTCAGTATTGCATCGTC	Eukaryota	Opisthokonta	Fungi	Ascomycota	Pezizomycotina	Sordariomycetes	Melanospora	NA
TAGCGTATATTAAAGTTGTTGCAGTTAAAAAGCTCGTAGTTGAACCTTGGGTCTGGCTGGCCGGTCCGCCTCACCGCGAGTACTGGTCCGGCTGGACCTTTCCTTCTGGGGAACCCCATGGCCTTCACTGGCCGTGGCGGGGAACCAGGACTTTTACTGTGAAAAAATTAGAGTGTTCAAAGCAGGCCTTTGCTCGGATACATTAGCATGGAATAATAGAATAGGACGTGCGGTTCTATTTTGTTGGTTTCTAGGACCGCCGTAATGATTAATAGGGATAGTCGGGGGCGTCAGTATTCAGCTGTC	Eukaryota	Opisthokonta	Fungi	Ascomycota	Pezizomycotina	Eurotiomycetes	NA	NA
TAGCGTATATTAAAGTTGTTGAGGTTAAAAAGCTCGTAGTTGAACCTTGGGCCTAGCCGGCCGGTCCGCCTCACCGCGTGCACTGGCTCGGCTGGGTCTTTCCTTCTGGAGAACCTCATGCCCTTCACTGGGTGTGACGGGGAACCAGGACTTTTACTCTGAACAAATTAGATCGCTTAAAGAAGGCCTATGCTCGAATACATTAGCATGGAATAATAGAATAGGACGTGTGGTTCTATTTTGTTGGTTTCTAGGACCGCCGTAATGATTAATAGGGACAGTCGGGGGCATCAGTATTCAATTGTC	Eukaryota	Opisthokonta	Fungi	Ascomycota	Pezizomycotina	Sordariomycetes	Chaetomium	NA
TGGGGAATATTGCACAATGGGCGGAAGCCTGATGCAGCAACGCCGCGTGCGGGATGACGGCCTTCGGGTTGTAAACCGCTTTCGCCTGTGACGAAGCGTGAGTGACGGTAATGGGTAAAGAAGCACCGGCTAACTACGTGCCAGCAGCCGCGGTGATACGTAGGGTGCGAGCGTTGTCCGGATTTATTGGGCGTAAAGGGCTCGTAGGTGGTTGATCGCGTCGGAAGTGTAATCTTGGGGCTTAACCCTGAGCGTGCTTTCGATACGGGTTGACTTGAGGAAGGTAGGGGAGAATGGAATTCCTGGTGGAGCGGTGGAATGCGCAGATATCAGGAGGAACACCAGTGGCGAAGGCGGTTCTCTGGGCCTTTCCTGACGCTGAGGAGCGAAAGCGTGGGG…	Eukaryota	NA	NA	NA	NA	NA	NA	NA
TTAGGAATATTCGTCAATGGGGGAAACCCTGAACGAGCAATGCCGCGTGAAGGATGACGGTCCTATGGATTGTAAACTTCTGTTGTTAGGAAAGAACGACTGATGTAGGAAATGACATCAGAGTGACGGTACCTTTCAAGAAAGCTCCGGCTAACTACGTGCCAGCAGCCGCGGTAATACGTAGGGAGCGAGCGTTATCCGGATTTATTGGGTGTAAAGGGTGCGTAGGCGGTTTGATAAGTCTAAGATCTAAGCCCGAAGCTTAACTTCGGTTCGTCTTAGAAACTGTCTTACTTGAGCATGGTAGAGGCAAGTGGAATTTCTAGTGTAGCGGTTAAATGCGTAGATATTAGAAGGAACACCAGTGGCGAAGGCGACTTGCTGGGCCATTGCTGACGC…	Eukaryota	NA	NA	NA	NA	NA	NA	NA
TGAGGAATATTGGTCAATGGTCGGAAGACTGAACCAGCCAAGTAGCGTGAAGGATGAAGGTTCTATGGATTGTAAACTTCTTTTGTATGGGAATAAAGCCCGCTACGTGTAGCGGTTTGTATGTACCATACGAATAAGCATCGGCTAACTCCGTGCCAGCAGCCGCGGTAATACGGAGGATGCGAGCGTTATCCGGATTTATTGGGTTTAAAGGGAGCGTAGACGGGAGATTAAGTCAGCTGTGAAAGTTTGAGGCCCAACCTTAAAATTGCAGTTGATACTGGTTTCCTTGAGTGCGGTTGAGGTGTATGGAATTCGTGGTGTAGCGGTGAAATGCTTAGATATCACGAAGAACTCCGATTGCGAAGGCAGTACACTAAGCCGTAACTGACGTTGAGG…	Eukaryota	NA	NA	NA	NA	NA	NA	NA
TAGCGTATATTAAAGTTGTTGCAGTTGAAAAGCTCGTAGTTGACCATTTGATAAGTGCTTAGCGGGGCCAAACTTGGCCATCGTTGAGGACTTACCGTCCCCGTCCTCTTTTGGTAACAAAAGGAGAAGGGGAATGTTACTTTGAGAAAATTAGAGTGCTTCAAGCAGGCGTATGTTTTGAATATTTCATTATGGAATAACATTGATAAATTGAGTTTCTATGTTGGTTCTTGGAGATTCAATTAATGATTGAAAGGGGCAGTCGGGGGCATCCGTATTTGGTAGCT	Eukaryota	Alveolata	Apicomplexa	Gregarinomorphea	Neogregarinorida	Actinocephalidae	Psychodiella	NA
TAGCGTATATTAAAATTGCTGCAGTTAAAGCGTCCGTAGTCGGATTTCGTCCTCTTGAGTTGGATGCGGAGGCTATTTTAGTCTCCTAGCGCCTTCTCTTCTGGACTAGGGTGATGCAAGTTCTCTTGTTTTCACTCTGTTACTTTGAGCAAATTGGAGTGCTCCAACCAGGCTTTAGCTTGAACAGCTCAGCATGGAATAACGAGATAGGACTTTGGTTCTTCTTGTTGGTGTCATGAACCGATAGTAATGGTTGATAAGGACATACGGGGGCATTTGTACTTGCTGGAG	Eukaryota	Alveolata	Apicomplexa	Gregarinomorphea	Eugregarinorida	Gregarinidae	Leidyana1	NA
TAGCGTATATTAAAGTTGTTGCAGTTAAAAAGCTCGTAGTTGAAACTTGGGCCTGGCTGGCGGGTCCGCCTCACCGCGTGCACTCGTCCGGCCGGGCCTTCCTTCTGAAGAACCTCATGCCCTTCACTGGGCGTGTTGGGGAATCAGGACTTTTACTTTGAAAAAATTAGAGTGTTCAAAGCAGGCCTTTGCTCGAATACGTTAGCATGGAATAATAAAATAGGGCGTGCGTTTCTATTTTGTTGGTTTCTAGAGACGCCGCAATGATTAACAGGAACAGTCGGGGGCATCAGTATTCAGTTGTC	Eukaryota	Opisthokonta	Fungi	Ascomycota	Pezizomycotina	Dothideomycetes	Cochliobolus	Cochliobolus_lunatus
TAGCGTATATTAAAGTTGTTGCAGTTAAAACGCTCGTAGTTGAAATTCTGCTAGTGAGAACGGGTCATCTCTTTGAGCATGTACCTGTTGTCATTGGCATTATTCCGATCCATTCAGCGGGTCAAACCGTTGGATATTCGGAGCAGTTACTTTGAGAAAATTAGAGTGTTTCAAGCAGGCGTAATGCCTTGAATACTCCAGCATGGAATAACAAGTAAGGACTCAAGTTCTTCTTGTTGGTTTAAGAACCTGAGTAATGATTAAGAGGAACAGTCGGGGGTATTCGTACTCGGTCGTC	Eukaryota	Alveolata	Apicomplexa	Gregarinomorphea	Neogregarinorida	Actinocephalidae	Monocystis	Monocystis_sp.
TAGCGTATGCTAAAGTTGCTGCAGTTAAAAAGCTCGTAGTTGAACCTTGGGCTGGGGGGGTGTGGTGCGACGTTGTTGTCACTGCGCTCTCGGGCCTCTTTGGGGACGGTGCGCCTCGCGTGTACCTCTCCCCGTGTTACTGTGAAGAAATTAGAGTGTTTAAAGCAGGCAGTCGCTTGAATACATCAGCATGGAATAACAGGATAGGACTCTGTCGATCTTGTTGGTTTGGGGATAGGAGTAATGATTGATAGGAACAGTTGGGGGCATTAGTATTTAGCAGTC	Eukaryota	Opisthokonta	NA	NA	NA	NA	NA	NA
TAGCGTATATTAAAGTTGTTGCAGTTAAAAAGCTCGTAGTTGAACCTTGGGCCTGGTTGGTCGGTCCGCCTCACCGCGTGCACTGATCCGACCGGGCCTTTCCTTCTGGGGAGCCGCATGCCCTTCACTGGGTGTGTCGGGGAACCAGGACTTTTACTTTGAAAAAATTAGAGTGTTCAAAGCAGGCCTATGCTCGAATACATTAGCATGGAATAATAGAATAGGACGTGTGGTTCTATTTTGTTGGTTTCTAGGACCGCCGTAATGATTAATAGGGATAGTCGGGGGCATCAGTATTCCGTTGTC	Eukaryota	Opisthokonta	Fungi	Ascomycota	Pezizomycotina	Leotiomycetes	Articulospora	Articulospora_tetracladia
TAGCGTATATTAAAGTTGTTGTGGTTAAAAAGCTCGTAGTTGAACCTTGGGCCTGGCTGGCCGGTCCGCCTCACCGCGTGCACTGGTCCGGCCGGGCCTTTCCCTCTGTGGAACCCCATGCCCTTCACTGGGTGTGGCGGGGAAGCAGGACTTTTACTTTGAAAAAATTAGAGTGCTCTAAGCAGGCCAATGCTCGAATACATTAGCATGGAATAATGAAATAGGACGCGCGGTTCTATTTTGTTGGTTTCTAGGACCGCCGTAATGATTAATAGGGACAGTCGGGGGCATCAGTATTCAATTGTC	Eukaryota	Opisthokonta	Fungi	Ascomycota	Pezizomycotina	Sordariomycetes	Haptocillium	Haptocillium_balanoides
TAGCGTATATTAAAGTTGTTGCGGTTAAAAAGCTCGTAGTTGGAGTTCTGCCAGGTGCCACCTGTCCGCCCCAGTGGTGAGTACGTGGTGCGCATTTGGCCCTTTCAAGGGGAGCGTATTTGCACTTAATTGTGTGGTGCGGGATCCTTGACTTTTACTTTGAGGAAATAAGAGTGTTCCAAGCAGGCTCTCGTCGTGCATAGCTCAGCATGGAATAATAGCATTGGACCTCGATTCTAAGCTGTTGGTTGCCAGAAGCGAGGTAATGATGAAGAGGGATAGTTGGGGGCATTCGTATTTAACTGTC	Eukaryota	Alveolata	Dinoflagellata	Syndiniales	Dino-Group-I	Dino-Group-I-Clade-1	Dino-Group-I-Clade-1_X	Dino-Group-I-Clade-1_X_sp.
TAGGGAATTTTCCGCAATGGGCGAAAGCCTGACGGAGCAACGCCGCGTGAGGGAAGAAGGTCTTCGGATCGTAAACCTCTGTCTTCAGGGACGATGATGACGGTACCTGAGGAGGAAGCCACGGCTAACTACGTGCCAGCAGCCGCGGTAATACGTAGGTGGCGAGCGTTGTCCGGAATTACTGGGCGTAAAGGGCGTGTAGGCGGCCATTTAAGTCAGATGTGAAATACCATGGCTTAACCATGGGACTGCATTTGAGACTGGATGGCTTGAGGATCGGAGAGGGCAGTGGAATTCCCAGTGTAGCGGTGAAATGCGTAGATATTGGGAGGAACACCAGTGGCGAAGGCGACTGCCTGGACGACACCTGACGCTGAGGCGCGAAAGCTAGGGGAGCAA…	Eukaryota	NA	NA	NA	NA	NA	NA	NA
TAGGGAATATTGCACAATGGGGGAAACCCTGATGCAGCGACGCCGCGTGAGTGAAGAAGCATTTCGGTGCGTAAAGCTCTATCAGCAGGGAAGATGATGACGGTACCTGACTAAGAAGCCCCGGCTAACTACGTGCCAGCAGCCGCGGTAATACGTAGGGGGCAAGCGTTATCCGGATTTACTGGGTGTAAAGGGAGTGTAGGCGGCCGGGCAAGCCAGATGTGAAAGCCCGCGGCTCAACCGCGGGACTGCATTTGGAACTGTTTGGCTAGAGTGCAGGAGGGGAAAGCGGAATTCCTAGTGTAGCGGTGAAATGCGTAGATATTAGGAGGAACACCGGTGGCGAAGGCGGCTTTCTGGACTGTCACTGACGCTGAGGCTCGAAAGCGTGGGGAGCAA…	Eukaryota	NA	NA	NA	NA	NA	NA	NA
TAGCGTATATTAAAGTTGTTGAGGTTAAAAAGCTCGTAGTTGAACCTTGGGCCTAGCCGGCCGGTCCGCCTCACCGCGTGCACTGGCTCGGCTGGGCCTTTCCTTCTGGAGAACCTCATGCCCTTCACTGGGTGTGCTGGGGAACCAGGACGTTTACTCTGAACAAATTAGATCGCTTAAAGAAGGCCTATGCTCGAATACATTAGCATGGAATAATAGAATAGGACGTTGGTTCTATTTTGTTGGTTTCTAGGACCGCCGTAATGATTAATAGGGACAGTCGGGGGCATCAGTATTCAATTGTC	Eukaryota	Opisthokonta	Fungi	Ascomycota	Pezizomycotina	Sordariomycetes	Remersonia	Remersonia_thermophila
TAGCGTATATTAAAGTTGTTGCAGTTAAAAAGCTCGTAGTTGAACCTTGGACGCGGTGCATCCGGTCGACCGCAAGGTCTGACTTGGTCGCCCTGTCTCTTTGGGAAAGTCGTCGTTTTACGTCGAGAGAACCCGTGTTACTGTGAAGAAATTAGAGTGTTTAAAGCAGGCTATCGCTTGAATACATCAGCATGGAATAACAAGATATGACATTAGTCTTCTTGTTGGTTTGGAGATCAATGTAATGATTAATAGGGCCAGTTGGGGGCATTAGTATTCAGTAGTC	Eukaryota	Opisthokonta	Fungi	NA	NA	NA	NA	NA
TAGGATATATCAAAGTTGTTGCAGTTGAAAAGCTCGTAGTCGTATTTGTGGTGGGTAGATGTTTGATTCACGTGGCAATGCACGAAAGTGTTTGCCCGGTCAGACCGCCTGCCATTTTGTGGGCCAAAGTGGGTTTCCGGGTGGTTTACTCTGCCTAGAAATTCGCTCCACTCCGTCACTGAGAGCAAATTGGAGTGCTCAAAGCAGGCTTTACAGCTTTGAACATCTTAGCTTGGAATGACAAAGTATGACTTGTAGTTCACTTTGTTGGTTATGAATTGTAAGTAATGATAAATAGGAACAGTTGCGGGGACACTCGTACTGGAAAGTC	Eukaryota	Stramenopiles	Sagenista	Labyrinthulomycetes	Thraustochytriales	Thraustochytriaceae	Amphifilidae	Amphifilidae_sp.
TAGCGTATATTAAAGTTGTTGCAGTTAAAACGCTCGTAGTTGAACTTTTGTTGTGCGAAACAGAGTTTTCTTAGGATTATCTCTTGTTTCTGGCAACATTTGTCTGGTTCTGCTATAACTTAACTGTTGTAGTAGTGTCAGAAACGTTACTTTGAATAAACTAGAGTGTTTCAAGCAGGCTTTACGCCTTGAATACTCCAGCATGGAATAATAAGTGAGGACTCAGGTTCTTCTTGTTGGTTCAAGAGCCAGAGTAATGATTAATAGGGACAGTTGGGGGCATTCGTATTTGGAAGCT	Eukaryota	Alveolata	Apicomplexa	Gregarinomorphea	Neogregarinorida	Actinocephalidae	Paraschneideria	Paraschneideria_metamorphosa
TAGCGTATATTAAAGTTGTTGCAGTTAAAAAGCTCGTAGTTGAACCTTGGGTCTGGCTGGCCGGTCCGCCTCGCGGCGTGCACTGGTCCGGCCGGGCCTTTCCTTCTGGGGAATCCGATGGCCTTCACTGGCCGTCGGGGGAACCAGGACTTTTACTGTGAAAAAATTAGAGTGTTCAAAGCAGGCCTTTGCTCGGATACATTAGCATGGAATAATAGAATAGGACGTGCGGTTCTATTTTGTTGGTTTCTAGGACCGCCGTAATGATTAATAGGGATAGTCGGGGGCGTCAGTATTCGGCTGTC	Eukaryota	Opisthokonta	Fungi	Ascomycota	Pezizomycotina	Eurotiomycetes	Auxarthron	Auxarthron_umbrinum
TAGCATATATTAATGCTGTTGCAGTTAAAAAGCTCGTAGTTGAACCTTGGGTCTGGCTGGTTGGTCCGCTTCACCGCGTGTATCAGCTGGCTGGGCCTTTCCTTCTGGGGAGGCGCATGCCCTTTACTGGGTGTGTGTTTGAACCAAGACTTTTACTTTGAAAAAATTAGAGTGTTCAAAGCAGGCATATGCTCGAATACATTAGCATGGAATAATAGAATAGGACGTTGGTTCTATTTTGTTGGTTTCTAGGACCGCCGTAATGATTAATAGGGACAGTTGGGGCCATCAGTATTCCGTTGTC	Eukaryota	Opisthokonta	Fungi	Ascomycota	Pezizomycotina	NA	NA	NA
TGGGGAATCTTGCACAATGGGCGAAAGCCTGATGCAGCGACGCCGCGTGCGGGATGAAGGCCCTATGGGTTGTAAACCGCTTTCAGCAGGGACGAGGCCGCAAGGTGACGGTACCTGCAGAAGAAGCCCCGGCTAACTACGTGCCAGCAGCCGCGGTAATACGTAGGGGGCAAGCGTTATCCGGATTCATTGGGCGTAAAGCGCTCGTAGGCGGCTTGTTAGGTCGGGAGTTAAATCCCGGGGCTCAACCCCGGCACGCTCCCGATACCGGCAGGCTTGAGTTTGGTAGGGGAAAGTGGAATTCCAAGTGTAGCGGTGGAATGCGCAGATATTTGGAAGAACACCAGTGGCGAAGGCGGCTTTCTGGGCCATAACTGACGCTGAGGAGCGAAAGCTAGG…	Eukaryota	NA	NA	NA	NA	NA	NA	NA
TAGCGTATACTAACTTTGCTGCAGTTAAAAAGCTCGTAGTTGGACCTTGGGAGGGCGCCCGGGGGACCGTCCCGGTAAGGGATGTGTTCCTTGGGATTTTTTTTTGCCTGACCAGTCAGGGCCTCTTCGGAGGCCCGCGTTACTGTGAAAAAATCAGAGTGTTCAAAGCAGGCAGATGCCTGAATGGATTAGCATGGGATAACAGCATTACGACTCCGGTCTGACTGTTGGTGGGCAGGCCGTGAGGCACTAGATTAACAGGGACAGTTGGGGGCATTCGTATTCCGTTGTC	Eukaryota	Excavata	Discoba	Jakobida	Jakobida_X	Jakobidae	Andalucia	Andalucia_sp.
TAGCATATATTAATGCTGTTGCAGTTAAAAAGCTCGTAGTTGAACCTTGGGTCTGGCTGGTTGGTCCGCTTCACCGCGTGTATCAGCTGGCTGGGCCTTTCCTTCTGGGGAGGCGCATGCCCTTTACTGGGTGTGTGTTTGAACCAGGACTTTTACTTTGAAAAAATTAGAGTGTTCAAAGCAGGCATATGCTCGAATACATTAGCATGGAATAATAGAATAGGACGTTGGTTCTATTTTGTTGGTTTCTAGCACCGCCGTAATGATTAATAGGGACAGTCGGGGCCATCAGTATTCCGTTGTC	Eukaryota	Opisthokonta	Fungi	Ascomycota	Pezizomycotina	NA	NA	NA
TGAGGGATATTGCACAATGGGGGAAACCCTGATGCAGCAACGCCGCGTGAGTGAAGAAGTATTTCGGTATGTAAAGCTCTATCAGCAGGGAAGATAATGACGGTACCTGACTAAGAAGCTCCGGCTAAATACGTGCCAGCAGCCGCGGTAATACGTATGGAGCAAGCGTTATCCGGATTTACTGGGTGTAAAGGGTGCGTAGGTGGCTGTGCAAGTCAGATGTGAAAGCTCGGGGCTCAACCCCGGAACTGCATTTGAAACTGCATGGCTGGAGTCCGGGAGAGGCAGGCGGAATTCCTAGTGTAGCGGTGAAATGCGTAGATATTAGGAAGAACACCAGTGGCGAAGGCGGCCTGCTGGACCGGTACTGACACTGAGGCACGAAAGCGTGGGGAGCAA…	Eukaryota	NA	NA	NA	NA	NA	NA	NA
TGGGGAATTTTGGACAATGGGCGCAAGCCTGATCCAGCAATGCCGCGTGAGTGAAGAAGGCCTTCGGGTTGTAAAGCTCTTTCAGTCGAGAAGAAAAGATTGTGACTAATAATCACAGTTCATGACGGTATCGACAGAAGAAGCACCGGCTAACTACGTGCCAGCAGCCGCGGTAATACGTAGGGTGCAAGCGTTAATCGGAATTACTGGGCGTAAAGGGTGCGCAGGCGGTTCTGTAAGTCAGATGTGAAATCCCCGGGCTTAACCTGGGAATTGCGTTTGAAACTACAGAGCTAGAGTGTGGCAGAGGGGGGTGGAATTCCATGTGTAGCAGTGAAATGCGTAGAGATATGGAAGAACATCGATGGCGAAGGCAGCCCCCTGGGTTAACACTGACGC…	Eukaryota	NA	NA	NA	NA	NA	NA	NA
TGGGGAATATTGCGCAATGGGCGGAAGCCTGACGCAGCGACGCCGCGTGGGGGATGAAGGCCTTCGGGTTGTAAACCTCTTTCGGCAGGGACGAAGGTGACGTGTACCTGCGGAAGAAGCGCCGGCTAACTACGTGCCAGCAGCCGCGGTAATACGTAGGGCGCGAGCGTTGTCCGGAATTATTGGGCGTAAAGAGCTCGTAGGCGGCTGGTCGCGTCTGCCGTGAAAGCCCGCGGCTTAACCGTGGGTCTGCGGTGGATACGGGCCGGCTAGAGGCAGGCAGGGGCAAGTGGAATTCCTGGTGTAGCGGTGAAATGCGCAGATATCAGGAGGAACACCGGTGGCGAAGGCGGCTTGCTGGGCCTGTCCTGACGCTGAGGAGCGAAAGCGTGGGGAGCG…	Eukaryota	NA	NA	NA	NA	NA	NA	NA
TGGGGAATATTGCACAATGGGCGCAAGCCTGATGCAGCAACGCAGCGTGAGTGAAGAAGTATTTCGGTATGTAAAGCTCTATCAGCAGGGAAGAAAGGCTCTTCGGAGAGATGACGGTACCTGACTAAGAAGCCCCGGCTAACTACGTGCCAGCAGCCGCGGTAATACGTAGGGGGCAAGCGTTATCCGGATTTACTGGGTGTAAAGGGAGCGCAGACGGCAGTGCAAGTCTGATGTGAAAGCCCGGGGCTCAACCCCGGAACTGCATTGGAAACTGTACAGCTTGAGTGTCGGAGAGGTAAGCGGAATTCCTAGTGTAGCGGTGAAATGCGTAGATATTAGGAGGAACACCGGTGGCGAAGGCGGCTTACTGGACGATTACTGACGTTGAGGCTCGAA…	Eukaryota	NA	NA	NA	NA	NA	NA	NA
TAGCGTATATTAAAGTTGCTGCAGTTAAAAAGCTCGTAGTTGGATTTCTGGCTTGAAGCGCCTGGCCGGCCACGGTTTCGTGTGTTAGTGCCTGGTGTTCTGGCCATCCTTCCAATGGCTGCTTCTCCTTTCTTCATTGATGGGGGCGAGTGGTGTTGGATCTTTTACTTTGAAAAAATTAGAGTGTTTCAAGCAGGCTTTATGCTATGAATACATTAGCATGGAATAATAATTTAGGACTTCGGTCTTATTTTGTTGGTTTCTAGGACTGAAGTAATGATTGATAGGGACAGTTGGGGGTGCTAGTATTCAGCGGCC	Eukaryota	Rhizaria	Cercozoa	Filosa-Sarcomonadea	Glissomonadida	Sandonidae	NA	NA
TAGCGTATATTAAATTTGTTGATGTTAAAAAGCTCGTAGTCGAACTTCGGCCGCCGTCAGCCGGTCCGCTCTCTGAGTGTGTACTGGAACTGATGGCGGCTTAACCTCCTGGTGAATGCGCATGCCCTTTATTGGGTGTGCGCAGGAACCCGGACTTTTACTTTGAATAAATCAGAGTGTTCAAAGCAGGCATGTTTGCCCGAATGTTACAGCATGGAATAATAGAATAAGACGTGTGTCTCTATTGGTCTTTTAGAGACACCGTAATGATAAATAGGGGCGGTTGGGGGCATTTGTATTCAATTGCT	Eukaryota	Opisthokonta	Fungi	Basidiomycota	Pucciniomycotina	Cystobasidiomycetes	Sporobolomyces	Sporobolomyces_diospyroris
TAGCGTATGCTAAAGTTGCTGCAGTTAAAAAGCTCGTAGTTGAACCTTGGGCTGGGGGGGTGTGGTGCAACGTTGTTGTCACTGCGCTCTCGGGCCTCTTTGGGGACGGTGCGCCTCGCGTGTACCTCTCCCCGTGTTACTGTGAAGAAATTAGAGTGTTTAAAGCAGGCAGTCGCTTGAATACATCAGCATGGAATAACAGGATAGGACTCTGTCGATCTTGTTGGTTTGGGGATAGGAGTAATGATTGATAGGAACAGTTGGGGGCATTAGTATTTAGCAGTC	Eukaryota	Opisthokonta	NA	NA	NA	NA	NA	NA
TAGCGTATATTAAAGTTGTTGCAGTTAAAAAGCTCGTAGTTGAATATCTGGCCGGTGCTATTCTCGGCTCTCTGAGTCGGTGTAGCGCCTGGTCATCCGTATGGGAAACTAGTTCGACCTTCACTGGTCGGCTAGTGGATCATACACTTTACTTTGAAAAAATTAGAGTGTTTCAGGCAGGCAATTGCTTGGATACTGTAGCATGGAATAATGGAATAGGACTTTGACCTATTTGTTGGTTTCTCGAGGTCAAAGTAATGATTAATAGGGACAGTTGGGGGCATTCGTATTTAATTGTC	Eukaryota	Alveolata	Ciliophora	Colpodea	Colpodea_X	Colpodida	Colpodida_X	Colpodida_X_sp.
TAGCGTATATTAAAGTTGTTGCAGTTAAAACGTCCGTAGTCAAATTTTAGTCTTTAGATGAGGTGGCCTGGTCTTCATTGATCAAGCTCGCTTTTATCGAGACTTTTTTTCTGGTTATGCTATGAATAGCTTCGGTTGTTTATAGTCTCTAGCCAGATGATTACCATGAGCAAATCAGAGTGTTTAAAGCAGGCTTTTAAGCTTGAATGTGTTAGCATGGAATAATGAAATATGACTTTAGTCCCTATTTCGTTGGTTCAGGAACTTAAGTAATGATGAATAGAAACGGTTGGGGACATTTGTATTTGGTCGCT	Eukaryota	Opisthokonta	Fungi	Mucoromycota	Mucoromycotina	Mucoromycotina_X	Mucor	Mucor_racemosus
TAGCGTATATTTAAGTTGTTGCAGTTAAAAAGCTCGTAGTTGGATTTCGGGTGGGGTCCGCCGGTCCGCCTTCTGGTGTGCACTGTTGGGCCCTGCCTTGCTGCCGGGGACGGGCTCCTGGGCTTCACTGTCTGGGACCCGGAGTCGGCGAGGTTACTTTGAGTAAATTAGAGTGTTCAAAGCAGGCATACGCTCTGAATACGTTAGCATGGAATAACACGATAGGACTCTGGCCTATCTTGTTGGTCTGTGGGACCGGAGTAATGATTAAGAGGGACAGTCGGGGGCATTCGTATTTCATTGTC	Eukaryota	Archaeplastida	Chlorophyta	NA	NA	NA	NA	NA
TGATTAGATACCCCAGTAGTCCGCTACCACGATGTCCTATGGGGTGCAGCAGTATTAGATACCCACGTAGTCCCGAAACATCACGCCTATGGGGTGCAGCAGTAATTAGATACCCCAGTAGTCCCGTACGACTTGACCTATGGGAGGCACCAGTATTAGATACCCGGGTAGTCCGCTACCACGATGTCCTATGGGACGCAGCAGTATTAGATACCTTGTAGTCCGCTCTGATCAGCCTATGGGGGGCAGCAGT	Eukaryota	NA	NA	NA	NA	NA	NA	NA
TGGGGAATTTTGCGCAATGGGGGAAACCCTGACGCAGCAACGCCGCGTGCGGGACGAAGGCCTTCGGGTTGTAAACCGCTTTCAGCAGGGAAGACATCGACGGTACCTGCAGAAGAAGCCCCGGCTAAATACGTGCCAGCAGCCGCGGTAATACGTATGGGGCGAGCGTTATCCGGATTCATTGGGCGTAAAGCGCGCGTAGGCGGCTCGCCAAGCGGGACCTCCAATCCCGGGGCTCAACCCCGGGCCGGGTCCCGAACTGGCGGGCTCGAGTTCGGTAGGGGGAGGCGGAATTCCCGGTGTAGCGGTGAAATGCGCAGATATCGGGAAGAACACCGATGGCGAAGGCAGCCTCCTGGGCCGACACTGACGCTGAGGTGCGAAAGCCGGGGGAGCGAA…	Eukaryota	NA	NA	NA	NA	NA	NA	NA
TAAGGAATCTTGCACAATGGGGGAAACCCTGATGCAGCAACGCCGCGTGAACGATGAAGGCCTTAGGGTTGTAAAGTTCTGATCTGGGGGAAGAAGGAAGTGACGGTACCCCAGGAGAAAGCCCCGGCTAAATACGTGCCAGCAGCCGCGGTAATACGTATGGGGCAAGCGTTATCCGGAATTATTGGGCGTAAAGAGTGCGTAGGTGGTTACCTAAGCGCAAGGTTTAATCTTGAGGCTCAACCTCATTCTGCCTTGCGAACTGGGCTACTTGAGTGCTGGAGGGGAAAGCGGAATTCCCAGTGTAGCGGTGAAATGCGTAGATATTGGGAAGAACACCGGTGGCGAAGGCGGCTTTCTGGACAGTAACTGACACTGAGGCACGAAAGCGTGGGGAGC…	Eukaryota	NA	NA	NA	NA	NA	NA	NA
TAGCGTGCATTAAAATTGCTGCCGTTAAAACGCTCGTAGTCGCACTACAGCGCCCGGCCGGCTGGTCCACTCTCTGAGTGCGTACTGGTACCGGTTGGCGCTTTCCTCCTGGTTGCCGTTCGTGTCGTTTACTCGGCGCGGGCGGCGGACCAGGGACCCTACCTTGAAAAAATCAGAGTGTTCAAAGCAGGCTTCTTCGCCCGAATATATTAGCATGGAATAATCGAATAGGACGCGCGGTCCTGTTTGTGTTGGCTTCAAGACCGCCGTAATGATGAATAGGGGCAGTTGGGGGTTTTCGTATTCGAACGTC	Eukaryota	Opisthokonta	Fungi	Basidiomycota	Pucciniomycotina	Cystobasidiomycetes	Sporobolomyces	Sporobolomyces_subbrunneus
TAGCGTATATTAAAGTTGTTGCAGTTAAAAAGCTCGTAGTTGAACCTTGGGCCTGGCTGGCCGGTCCGCCTCACCGCGTGCACTGGTCCGGCCGGGCCTTTCCTTCTGGAGAGCCCCATGCCCTTCACTGGGTGTGCGGGGGAACCAGGACTTTTACTTTGAAAAAATTAGAGTGTTCAAAGCAGGCCTTTGCTCGAATACGTTAGCATGGAATAATAGAATAGGACGTGCGATCCTATTTTGTTGGTTTCTAGGACCGCCGTAATGATTAATAGGGACAGTCGGGGGCATCAGTATTCAATTGTC	Eukaryota	Opisthokonta	Fungi	Ascomycota	Pezizomycotina	Dothideomycetes	NA	NA
TAGCGTATATTAAAGTTGTTGCAGTTAAAAAGCTCGTAGTTGGATTTCTGGTCTGACGTGCCTGGCCCGCCGGGGTCACCCGTGTGAGTGCCGGTGCGCGTCTACCATCCTTGTGCGAAACGGCCGTACCCTTCACTGGGCCGCGGTCGCGACGTACATCTTTTACTTTGAAAAAATTAGAGTGTTTAAAGCAGGCTTACGCTGTGAATACATTAGCATGGAATAATAATTTAGGACTTCGGTCTCTATTTTGTTGGTTTCTAGAGCTGGAGTAATGATTGATAGGGATAGTTGGGGGTGCTAGTATTCATCGGCC	Eukaryota	Rhizaria	Cercozoa	Filosa-Imbricatea	Filosa-Imbricatea_X	Nudifilidae	Nudifila	Nudifila_producta
TAGCGTATATTAAAGTTGTTGCAGTTAAAAAGCTCGTAGTTGAACCTTGGGCCTGGCTGGCCGGTCCGCCTCACCGCGTGCACTGGTCCGGCCGGGCCTTTCCCTCTGCGGAACCCCATGCCCTTCACTGGGCGTGGCGGGGAAGCAGGACTTTTACTTTGAAAAAATTAGAGTGCTCAAGGCAGGCCTATGCTCGAATACATTAGCATGGAATAATAAAATAGGACGTGCGGTTCTATTTTGTTGGTTTCTAGGACCGCCGTAATGATTAATAGGGACAGTCGGGGGCATCAGTATTCAGTTGCT	Eukaryota	Opisthokonta	Fungi	Ascomycota	Pezizomycotina	Sordariomycetes	NA	NA
AAGCGTATGCTAACGTTGTTGCAGTTGAAAAGCTCGTAGTCGATGTTCTGGCATGGGCGGACCGCGGCCTTGGGCGAATGCCTTTGGTGTCTTTGCGTGTCTGCCTTGCCATCCTCTTCAAGCTGCAAAGTTTGAAGTCGTTTACTGTAAACAAAATAGAGTGTTCAAAGCAGGTCGTAGGACCGGGATATTTCTTATGGGATAATGAGATAGGACTGGCGTGCTATTTTGTTGGTTTGCACACGCGAGTAATGATTAATAGGAACAGTCGGGGGTATTCGTATTTAGCAGCT	Eukaryota	Stramenopiles	Sagenista	Labyrinthulomycetes	Thraustochytriales	Thraustochytriaceae	Thraustochytriaceae_X	Thraustochytriaceae_X_sp.
TTAGGAATATTCGTCAATGGGGGAAACCCTGAACGAGCAATGCCGCGTGAAGGAAGACGGTCCTCTGGATTGTAAACTTCTGTTGTTAGGGAAGAACGACCTGTATAGGAAATGATACAGGAGTGACGGTACCTTTCAAGAAAGCTCCGGCTAACTACGTGCCAGCAGCCGCGGTAATACGTAGGGAGCGAGCGTTATCCGGAATTATTGGGTGTAAAGCGTGTGTAGGCGGGAAATTAAGTCTAAGGTCTAAGCCCGGAGCTCAACTCCGGTTCGCCTTAGAAACTGATTTTCTTGAGTGTGGTAGAGGTAAACGGAATTTCTAGTGTAGCGGTAAAATGCGTAGATATTAGAAGGAACACCAGTGGCGAAGGCGGTTTACTGGGCCACTACTGACGC…	Eukaryota	NA	NA	NA	NA	NA	NA	NA
TAAGGAATCTTGCACAATGGGGGAAACCCTGATGCAGCAACGCCGCGTGAACGATGAAGGCCCTAGGGTTGTAAAGTTCTGATCTGTGGGAAGAAGAAAGTGACGGTACCACAGGAGAAAGCCCCGGCTAACTACGTGCCAGCAGCCGCGGTAATACGTAGGGGGCAAGCGTTATCCGGAATTATTGGGCGTAAAGAGTGCGTAGGTGGTTACCTAAGCGCAAGGTTTAATCTTGAGGCTTAACCTCATTCTGCCTTGCGAACTGGGCTACTTGAGTGCTGGAGGGGAAAGCGGAATTCCCAGTGTAGCGGTGAAATGCGTAGATATTGGGAAGAACACCGGAGGCGAAGGCGGCTTTCTGGACAGTAACTGACACTGAGGCACGAAAGCGTGGGGAGC…	Eukaryota	NA	NA	NA	NA	NA	NA	NA
TAGCGTATATTAAAGTTGTTGCAGTTAAAAAGCTCGTAGTTGAACTTCAGGCTTGGTTGATTGGTCCGCCTCACGGTGTGTACTGTTCGACCGAGCCTTACCTCTTGGTGAGCCAGCATGCCGTTTATTCGGTGTGTTGGGGAACCAGGATTTTTACTTTGAAAAAATTAGAGTGTTCAAAGCAGGCCTATGCCCGAATACATTAGCATGGAATAATAGAATAGGACGTGCGGTTCTATTTTGTTGGTTTCTAGGATCGCCGTAATGATTAATAGGGATAGTTGGGGGCATTAGTATTCAGTTGCT	Eukaryota	Opisthokonta	Fungi	Basidiomycota	Agaricomycotina	Agaricomycetes	Mrakiella	Mrakiella_aquatica
TAGCGTATATTAAAGTTGTTGCAGTTAAAAAGCTCGTAGTTGAACCTTGGGCCTGGCTGGCCGGTCTGCCTCACCGCATGCACTGGTCCGGCCGGGCCTTTCCCTCTGGGGAGCCGCATGCCCTTCACTGGGTGTGTCGGGGAACCAGGACTTTTACTGTGAAAAAATTAGAGTGTTCAAAGCAGGCCTATGCTCGAATACATTAGCATGGAATAATAGAATAGGACGTTGCGGTTCTATTTTGTTGGTTTCTAGGACCGCCGTAATGATTAATAGGGACAGTCGGGGGCATCAGTATTCAATCGTC	Eukaryota	Opisthokonta	Fungi	Ascomycota	Pezizomycotina	Sordariomycetes	NA	NA
TAGCGTATATTAAAGTTGTTGCAGTTAAAAAGCTCGTAGTTGAACTTCAGACCTGGTTGGGCGGTCCGCTTAACGGCGAGTACTGTCTGACTGGGCCTTACCTCTTGGTGAGCCGGCGTGCCCTTTACTGGATGCGTCGGGGAACCAGGACTTTTACCTTGAGAAAATTAGAGTGTTCAAAGCAGGCCTATGCCCGAATACATTAGCATGGAATAATAAAATAGGACGTGCGGTTCTATTTTGTTGGTTTCTAGAGTCGCCGTAATGATTAATAGGGATAGTTGGGGGCATTGGTATTGAGTCGCT	Eukaryota	Opisthokonta	Fungi	Basidiomycota	Agaricomycotina	Agaricomycetes	Deconica	Deconica_sp.
GAGCATATATTAAAGTTGTTGCAGTTAAAAAGCTCGTAGTTGAAATTCTGGTTTAATGCACCTGGCCCGCGGCCCTCAAGGCTTGTGAGTGCCGGTGTGCGTTTACCATCCTTCTAGAAAACGATTCTGCCATTCACTTGGTTGGGATCGCGATCTAGATCATTTACTTTGAAAAAATTAGAGTGTTTAAAGCAAGCTTATTGCTATGAATACATTAGCATGGAATAATAATCTAGGACTTCGGTTCTATTTTGTTGGTTTCTATAACTGAAGTAATGATTGATAGGGACAGTTGGGGGTGCTAGTATTGGCCGGCC	Eukaryota	Rhizaria	Cercozoa	Filosa-Thecofilosea	Cryomonadida	Rhogostoma-lineage	Capsellina	Capsellina_sp.
TAGCGTATATTAAAGTTGTTGCCGTTAAAAAGCTCGTAGTTGAACCTTGGACCTGGCTGATCTGTCCTCCTAATCGAGCGTACGGATTCGGTCGGGTCTTTCCTTCTGGGGAACCCTATGTTCTTTATTGAGTGTAGTGGGGAACCAGGACTTTTACCTTGAAAAAATTAGAGTGTTCAAAGCAGGCCTTTGCTCGAATACATTAGCATGGAATAATAGAATAGGACATCGGTTCTATTTTGTTGGTTTCTAGGACCGCTGTAATGATTAATAGGGATAGTCGGGGGCGTCCGTATTCAATTGTC	Eukaryota	Opisthokonta	Fungi	Ascomycota	Pezizomycotina	Eurotiomycetes	Cyphellophora	Cyphellophora_reptans
TAGCGTATATTAAAGTTGTTGCAGTTAAAAAGCTCGTAGTTGAACTTCAGGCCTGGCTGGGCGGTCCGCTTAACGGCGTGTACTGTCTGGCTGGGTCTTACCTCTTGGTGAGCCGGCGTGCCCTTTATTGGTGTGCGTCGGGGAACCAGGACTTTTACCTTGAGAAAATTAGAGTGTTCAAAGCAGGCCTATGCCCGAATACATTAGCATGGAATAATAAAATAGGACGTGCGGTTCTATTTTGTTGGTTTCTAGAGTCGCCGTAATGATTAATAGGGATAGTTGGGGGCATTGGTATTGAGTCGCT	Eukaryota	Opisthokonta	Fungi	Basidiomycota	Agaricomycotina	Agaricomycetes	Coprinellus	NA
TGGGGAATATTGGACAATGGGCGCAAGCCTGATCCAGCCATGCCGCGTGAGTGATGAAGGCCCTAGGGTTTTAAAGCTCTTTCACCGGTGAAGATAATGACGGTAACCGGAGAAGAAGCCCCGGCTAACTTCGTGCCAGCAGCCGCGGTAATACGAAGGGGGCTAGCGTTGTTCGGAATTACTGGGCGTAAAGCGCACGTAGGCGGATATTTAAGTCAGGGGTGAAATCCCAGAGCTCAACTCTGGAACTGCCTTTGATACTGGGTATCTTGAGTATGGAAGAGGTAAGTGGAATTCCGAGTGTAGAGGTGAAATTCGTAGATATTCGGAGGAACACCAGTGGCGAAGGCGGCTTACTGGTCCATTACTGACGCTGAGGTGCGAAAGCGTGGGGAGCAA…	Eukaryota	NA	NA	NA	NA	NA	NA	NA
TAGCGTATATTAAAGTTGTTGCAGTTAAAACGCTCGTAGTCGAACTTCGGGCTTGGCGGGATGGTCCGCCTTACGGTGTGTACTATTCTGCTGAGCCTTACCTCTTGGTGAGACCTCATGCTCTTTATTGGGTGTGGGGTGGAACCAGGAATTTTACCTTGAGAAAATTAGAGTGTTCAAAGCAGGCAAACGCCCGAATACATTAGCATGGAATAATAGAATAGGACGTGCGGTTCTATTTTGTTGGTTTCTAGGATCGCCGTAATGATTAATAGGGACGGTCGGGGGCATTAGTATTCCATTGCT	Eukaryota	Opisthokonta	Fungi	Basidiomycota	Agaricomycotina	Tremellomycetes	Cryptococcus	Cryptococcus_carnescens
TAGCGTATATTAAAGTTGTTGTGGTTAAAAAGCTCGTAGTTGAACCTTGGGCCTGGCTGGCCGGTCCGCCTCACCGCGTGTACTGGTCCGGCCGGGCCTTTCCCTCTGCGGAACCCCATGCCCTTCACTGGGCGTGGCGGGGAAACAGGACTTTTACTTTGAAAAAATTAGAGTGTTCAAAGCAGGCCTATGCTCGAATACATTAGCATGGAATAATAGAATAGGACGTGTGGTTCTATTTTGTTGGTTTCTAGGACCGCCGTAATGATTAATAGGGATAGTCGGGGGCATCAGTATTCCGTTGTC	Eukaryota	Opisthokonta	Fungi	Ascomycota	Pezizomycotina	Sordariomycetes	NA	NA
TAGCGTATATTAAAGTTGTTGCAGTTAAAAAGCTCGTAGTTGGATTTCTGCTGAAGACGTCCGGTCTGCCCTCGGGTATGTACCTGGATCGGCTTTGGCATTCTTCTGGGGAACGCACGTGCACTTGAGTGTGTGCTGCGGTATCCAGGAATTTTACTTTGAGAAAATTAGAGTGTTTCAAGCAGGCAATCGCCTTGAATACTGCAGCATGGAATAATAAGATAGGACTTTAGTCCTAGCTTGTTGGTTTCTGGGACTGAAGTAATGATTAATAGGGATAGTTGGGGGCATTCGTATTTAACTGTC	Eukaryota	Alveolata	Apicomplexa	Colpodellidea	Colpodellida	Colpodellaceae	Colpodellidae	Colpodellidae_sp.
TAGCGTATATTAAAGTTGTTGCAGTTAAAAAGCTCGTAGTTGAACTTCAGGCCTGGCCGGGCGGTCTGCCTAACGGTATGTACTGTCTGGCCGGGTCTTACCTCTTGGTGAACCGGCGTGCTCTTTACTGGGCGCGTCGGCGAACCAGGACTTTTACCTTGAGAAAATTAGAGTGTTCAAAGCAGGCTTACGCCCGAATACATTAGCATGGAATAATAAAATAGGACGTGCGGTCCTATTTTGTTGGTTTCTAGGATCGCCGTAATGATTAATAGGGATAGTTGGGGGCATTGGTATTGAGTCGCT	Eukaryota	Opisthokonta	Fungi	Basidiomycota	Agaricomycotina	Agaricomycetes	Schizophyllum	Schizophyllum_sp.
TCCGATCTCAAGACTAAGCGCGGTAATTCCAGCTCCGATAATGTATGCCAAAATTGCTGCGGTTGAAAAGTTCGTAGTCTCGAGGATGTCATATTTACAAAAATGATGCAAGGATCTCTCAAAAATAAAGTTGGTCTTATAAGGCAGTAGTCAATCTCAGTGGGATAGATCTTGAAAATGATAAATATCCGGGTGGTGGAGGATTACAGGACGGGTCGGGTAGAGGTGAAATTCTTGGATTTTGTGAAGAAGATCGGA	Eukaryota	Opisthokonta	Metazoa	NA	NA	NA	NA	NA
TAGCGTATATTAAAGTTGTTGCAGTTAAAAAGCTCGTAGTTGAACTTCGGGTCTGGCTGACCGGTCCGCCTCACCGCGTGCACTGGTTCGGCCGGATCTTTCCTTCTGGCTAACCTCATGCCCTTTACTGGGTGTGCTGGGGAACCAGGACTTTTACTCTGAACAAATTAGATCGCTTAAAGAAGGCCTATGCTCGAATACTCTAGCATGGAATAATAGAATAGGACGTGTGGTTCTATTTTGTTGGTTTCTAGGACCGCCGTAATGATTAATAGGGACAGTCGGGGGCATCCGTATTCAATTGTC	Eukaryota	Opisthokonta	Fungi	Ascomycota	Pezizomycotina	Sordariomycetes	Remersonia	Remersonia_thermophila
TAGCATATATTAATGCTGTTGCAGTTAAAAAGCTCGTAGTTGAACCTTGGGTCTGGCTGGTTGGTCCGCTTCACCGCGTGTATCAGCTGGCTGGGCCTTTCCTTCTGGGGAGGCGCATGCCCTTTACTGGGTGTGTGTTTGAACCAGGACTTTTACTTTGAAAAAATTAGAGTGTTATAAGCAGGCATATGCTCGAATACATTAGCATGGAATAATAGAATAGGACGTTGGTTCTATTTTGTTGGTTTCTAGGACCGCCGTAATGATTAATAGGGACAGTCGGGGCCATCAGTATTCCGTTGTC	Eukaryota	Opisthokonta	Fungi	Ascomycota	Pezizomycotina	NA	NA	NA
TGGGGAATATTGCACAATGGAGGAAACTCTGATGCAGCGATGCCGCGTGAGGGAAGAAGGTTTTAGGATTGTAAACCTCTGTCTTCAGGGACGAAAAAAGACGGTACCTGAGGAGGAAGCTCCGGCTAACTACGTGCCAGCAGCCGCGGTAATACGTAGGGAGCGAGCGTTGTCCGGAATTACTGGGTGTAAAGGGAGCGTAGGCGGGATCGCAAGTCAGATGTGAAAACTATGGGCTTAACCCATAAACTGCATTTGAAACTGTGGTTCTTGAGTGAAGTAGAGGTAAGCGGAATTCCTAGTGTAGCGGTGAAATGCGTAGATATTAGGAGGAACATCAGTGGCGAAGGCGGCTTACTGGGCTTTAACTGACGCTGAGGCTCGAAAGCGTGGGGAGCA…	Eukaryota	NA	NA	NA	NA	NA	NA	NA
TGGGGGATATTGCACAATGGGGGGAACCCTGATGCAGCGACGCCGCGTGAAGGAAGAAGTGCTTCGGCATGTAAACTTCTATCAGCAGGGAAGAAGATGACGGTACCTGCACAAGAAGCCCCGGCTAACTACGTGCCAGCAGCCGCGGTAATACGTAGGGGGCAAGCGTTATCCGGATTTACTGGGTGTAAAGGGAGCGTAGACGGCGATGCAAGTCTGATGTGAAAACCCGGGGCTCAACCGCGGGATTGCATTGGAAACTGTGTTGCTTGAGTACTGGAGGGGCAGGCGGAATTCCTAGTGTAGCGGTGAAATGCGTAGATATTAGGAGGAACACCAGTGGCGAAGGCGGCCTGCTGGACAGTAACTGACGTTGAGGCTCGAAAGCGTGGGGAGCAA…	Eukaryota	NA	NA	NA	NA	NA	NA	NA
TGGGGGATATTGCACAATGGGCGCAAGCCTGATGCAGCGACGCCGCGTGGGGGATGACGGCTTTCGGGTTGTAAACCTCTTTCGTCGGGGGACAAGGCTCTGCTTGGTGGTGGGGTTGAGGGTACCCGGTGAAGAAGCGCCGGCTAACTACGTGCCAGCAGCCGCGGTAATACGTAGGGCGCGAGCGTTGTCCGGAATTATTGGGCGTAAAGGGCTCGTAGGCGGCTTGTCGCGTCTGCTGTGAAAATGCGGGGCTTAACTCCGTACGTGCAGTGGGTACGGGCAGGCTAGAGTGCGGTAGGGGTGACTGGAATTCCTGGTGTAGCGGTGGAATGCGCAGATATCAGGAGGAACACCGATGGCGAAGGCAGGTCACTGGGCTGTTACTGACGCTGAGGA…	Eukaryota	NA	NA	NA	NA	NA	NA	NA
TAGCGTATATTAAAGTTGTTGTGGTTAAAAAGCTCGTAGTCGAACCTCGGGCCTGGCCGGCCGGTCCGCCTCACCGCGTGCACTGGTCTGGCCGGGCCCTTCCCTCTGCGGAACCGCATGCCCTTCACTGGGCGTGTCGGGGAGGCAGGACTTTTACTTTGAAAAAATTAGAGTGCTCAAGGCAGGCCAATGCTCGAATAGATTAGCATGGAATAATAAAATAGGACGTCGGTTCTATTTTGTTGGTTTCTAGGACCGCCGTAATGATCAATAGGGACGGTCGGGGGCATCAGTATTCAGCCGTC	Eukaryota	Opisthokonta	Fungi	Ascomycota	Pezizomycotina	Sordariomycetes	Conioscypha	Conioscypha_japonica
TAGCGTATATTAAAGTTGCTGCAGTTAAAAAGCTCGTAGTTGGATTTCTGGACTGAAGCATTTAGCCGGCCGCGGTTTCGCGTGTTAGTGCTGGATGCTCTGTCCATCCTTCCAATCGCTATTGGCTATTCTTCATTGAATGGTCCGTAGTATTGGATCTTTTACTTTGAAAAAATTAGAGTGTTTCAAGCAGGCTTTATGCTATGAATACATTAGCATGGAATAATAATTTAGGACTTCGGTTCTATTTTGTTGGTTTCTAGGACTGAAGTAATGATTGATAGGGATAGTTGGGGGTGCTAGTATTCAGCGGCC	Eukaryota	Rhizaria	Cercozoa	Filosa-Sarcomonadea	Glissomonadida	Sandonidae	Sandona	Sandona_sp.
TAGCGTATATTAAAGTTGTTGCAGTTAAAAAGCTCGTAGTCGGACTTTGGAAGCCAGTGTAGTTCGGTCTGCCGTGATGGTGTGTACTAACTATGCGCTTCTTCCTTCCAGATGTCTCTAGCTGCTCTTAACTGGGTGGCTAGTTGGCGCTGGATCGTTTACCTTGAAAAAATTAGAGTGTTTAAAGCAGGCTAATCTTTTGCCTTGAATATATTAGCATGGGATAATGGAATAGGACTCGGCTCCTGTTTCGTTGGTTTGAGTGGCTGAGTAATGATTAATAGAGACAGTTGGGGGCGTTCATATTTAATTGTC	Eukaryota	Amoebozoa	NA	NA	NA	NA	NA	NA
TAGCGTATATTAAAGTTGTTGCAGTTAAAAAGCTCGTAGTTGAATTTTGGGTTTAGCTGTATTGGCACTACATCTTGTAGTTTGCTATACTGGCTTTACCTTTCCTTCTAGCTAACCTTTATGCACTTCACTGTGTGTACTGGCGAACTAGGACTTTTACTTTGAAAAAATTAGAGTGTTTAAAGCAGGCTTATGCTTGAATACATTAGCATGGAATAATAGAATAGGACGTGTGGTTCTATTTTGTTGGTTTCTAGGACCGCCGTAATGATTAATAGGGATAGTCGGGGGCATCAGTATTCCGTTGTC	Eukaryota	Opisthokonta	Fungi	Chytridiomycota	Chytridiomycotina	Neocallimastigomycetes	Neocallimastix	Neocallimastix_sp.
TAGCGTATATTAAAATTGTTGCAGTTAAAAAGCTCGTAGTTGGATTTCTGGCTCGTTGCCCGAGCCCGCTGACTTCGGTTAGTGAGTGCTTGTGCAATCTGCCATCCTTCTAGATAGCCGCGAGTACCATTTACTTGGCCGCTCGCTGTGCGATCTAGATCATTTACTTTGAAAAAATTAGAGTGTTTAAAGCAGGCTTACGCCTTGAATACATTAGCATGGAATAATAACATAGGACTTCGGTTCTATTTTGTTGGTTTCTAGGACCTTAGTAATGATTGATAGGGATAGTTGGGGGTGCTAGTATTCAGCGGCC	Eukaryota	Rhizaria	Cercozoa	NA	NA	NA	NA	NA
TAGCGTATATTAAAGTTGTTGAGGTTAAAAAGCTCGTAGTTGAACCTTGGGCCTAGCCGGCCGGTCCGCCTCACCGCGTGCACTGGCTCGGTTGGGCCTTTCCTTCTGGAGAACCGCATGCCCTTCACTGGGTGTGTCGGGGAACCAGGACTTTTACTCTGAACAAATTAGATCGCTTAAAGAAGGCCTATGCTCGAATACATTAGCATGGAATAATAGAATAGGACGTGTGGTTCTATTTTGTTGGTTTCTAGGACCGCCGTAATGATTAATAGGGATAGTCGGGGGCATCAGTATTCCGTTGTC	Eukaryota	Opisthokonta	Fungi	Ascomycota	Pezizomycotina	Sordariomycetes	Sordaria	NA
TAGCGTATATTAAAATTGTTGCAGTTAAAAAGCTCGTAGTTGGATTTCTGGTTCGGCGCATTTGGCCCTGTCCCGGTTTCCGGGCGGAGTGCTGGTGTGCGCCATCCATCCTTCGAGAACGCATATCTTCCTCACGGTTGGTATGTTATCTCGATCTTTTACTTTGAAAAAATTAGAGTGTTTAAAGCAGGCTTGCGCTATGAATACATTAGCATGGAATAATAATTTAGGACTTTGGTCTTATTTTGTTGGTTTCTAGGACTAAAGTAATGATTGATAGGGACAGTTGGGGGTGCTAGTATTCAGCGGCC	Eukaryota	Rhizaria	Cercozoa	Filosa-Sarcomonadea	Cercomonadida	Cercomonadidae	Cercomonas	Cercomonas_lenta
TAGCGTATATTAAAGTTGCTGCAGTTAAAAAGCCCGTAGTCGAACTTCAGACCTGGCCGGGCGGTCTGCCTCACGGTACGTACTGTCCGGCCGGGCCTTACCTCTTGGTGAGCCGGCATGCCCTTTGCTGGGTGTGTCGGGGAACCAGGACTTTTACCTTGAGAAAATTAGAGTGTTCAAAGCAGGCCTGTGCCCGAATACATTAGCATGGAATAATAGAATAGGACGTGCGGTTCTATTTTGTTGGTTTCTAGAGTCGCCGTAATGATTAATAGGGACAGTCGGGGGCATTGGTATTCAGGCGCT	Eukaryota	Opisthokonta	Fungi	Basidiomycota	Agaricomycotina	Agaricomycetes	Trechispora	Trechispora_alnicola
TAGCATATATTAAAGTTGTTGCAGTTAAAAAGCTCGTAGTTGAATTTCTGTCTGCACCATGGCTATCACTTTGTGGTTTGCCATGTGTGTAGACATAATCTCTCGGCTGCTAACGCTGTCAAGAGACCTTTACCTTGAGAAAATTAGAGTGTTTCAAGCAAGCTTTGCTATGAATACTACAGCATGGAATAATACTATAGGACTTTAGGCCTATTTGTTGGTTTCAGGCCTGAAGTAATGATTAATAGGGACAGTTGGGGGCATTCGTATTTGATAGTC	Eukaryota	Alveolata	NA	NA	NA	NA	NA	NA
TAGCGTATATTAAAGTTGTTGCAGTTAAAAAGCTCGTAGTTGAACTTTGGGCCGGGCGCGCGGGTCCCACCCCTGGTGGCCGTACTCACGCGCTTGGTCCGCACCTTCTGGCGGCTACGTGTGCCCTTTGCTGGGTGCGCGTGTGCTCCAGGACGTTTACTTTGAAAAAATTAGAGTGTTCAAAGCAGGCATCGCGCTTGAATACATTAGCATGGAATAATGGAATAGGACTTGGGCTCCTGTTTTGTTGGTTTTTGGGACCTAGGTAATGATTAATAGGAACAGTTGGGGCCATTTGTATTTTGCAGCC	Eukaryota	Opisthokonta	NA	NA	NA	NA	NA	NA
TAGCGTATATTAAAGTTGTTGCAGTTAAAAAGCTCGTAGTTGAACTTTGGGCCTGGCTGGCCGGTCCGCCTCATCGCGTGTACTGGTTCGGCCGGGCCTTTCCTTCTGGCAAACCTCATGCCCTTTACTGGGTGTGTGGGGAACCAGGACTTTTACTTTGAAAAAATTAGAGTGTTCAAAGCAGGCATTTGCTCGAATACATTAGCATGGAATAATAGAATAGGACGTGTGGTTCTATTTTGTTGGTTTCTAGAACCGCCGTAATGATTAATAGGGATAGTCGGGGGCATCAGTATTCAATCGTC	Eukaryota	Opisthokonta	Fungi	Ascomycota	Pezizomycotina	Pezizomycetes	Saccobolus	Saccobolus_dilutellus
TAGCGTATATTAAAGTTGTTGCAGTTAAAAAGCTCGTAGTTGAATTTTGGGCCTGGCTGGGCGGTCTTGCCGAAAGGTAAGCACTGCCCTGGTCGGGCCTTTCCTTCTGGGGAACCTGCGTGCTCTTAATTGAGTGCGCAGGGGATCCAGGACTTTTACTTTGAAAAAATTAGAGTGTTTAAAGCAGGCCTACGCTTGAATACATTAGCATGGAATAATAGAATAGGACTTTGGTTCTATTTTGTTGGTTTCTAGGACCGAAGTAATGATTAATAGGGATAGTTGGGGGCATTAGTATTTCATTGTC	Eukaryota	Opisthokonta	Fungi	Chytridiomycota	Chytridiomycotina	Chytridiomycetes	Spizellomyces	Spizellomyces_dolichospermus
TAGCGTATATTAAAGTTGTTGCAGTTAAAAAGCTCGTAGTTGAACCTTGGGTCTGGCTGGCCGGTCCGCCTCACCGCGAGTACTGGTCCGGCTGGACCTTTCCTTCTGGGGAACCTCATGGCCTTCACTGGCTGTGGGGGGAACCAGGACTTTTACTGTGAAAAAATTAGAGTGTTCAAAGCAGGCCTTTGCTCGAATACATTAGCATGGAATAATAGAATAGGACGTGCGGTTCTATTTTGTTGGTTTCTAGGACCGCCGTAATGATTAATAGGGATAGTCGGGGGCATCAGTATTCCGTTGTC	Eukaryota	Opisthokonta	Fungi	Ascomycota	Pezizomycotina	Eurotiomycetes	Aspergillus	Aspergillus_clavatus
TAGCGTATATTAAAGTTGTTGCAGTTAAAAAGCTCGTAGTTGAACCTCGGGCCTAGCTGGCCGGTCCGCCTCACCGCGAGTACTGGACTGGCTGGGCCTTCCCTCCTGGGGAACCCCATGGCCTTCACTGGCTGTGGCGGGGAACCAGGACTTTTACTGTGAAAAAATTAGAGTGTTCAAAGCAGGCCTTTGCTCGAATACATTAGCATGGAATAATAGAATAGGACGTGCGGTCCTATTTTGTTGGTTTCTAGGACCGCCGTAATGATTAATAGGGACAGTCGGGGGCATCAGTATTTAATTGTC	Eukaryota	Opisthokonta	Fungi	Ascomycota	Pezizomycotina	Eurotiomycetes	Thermomyces	Thermomyces_lanuginosus
TAGCATATATTAATGCTGTTGCAGTTAAAAAGCTCGTAGTTGAACCTTGGGTCTGGCTGGTTGGTCCGCTTCACCGCGTGTATCAGCTGGCTGGGCCTTTCCTTCTGGGGAGGCGCATGCCCTTTACTGGGTGTGTGTTTGAACCAGGACTTTTACTTTGAAAAAATTAGAGTGTTCAAAGCAGGCATATGCTCGAATACATTAGCATGGAATAATAGAATAGGACGTTGGTTCTATTTTGTTGGTTTCTAGGACCGCCGTAATGATTAATAGGGACAGTTGGGGCCATCAGTATTCCGTTGTC	Eukaryota	Opisthokonta	Fungi	Ascomycota	Pezizomycotina	Lecanoromycetes	NA	NA
TGGGGAATTTTGCGCAATGGGGGCAACCCTGACGCAGCAACGCCGCGTGCGGGACGAAGGCCTTCGGGTTGTAAACCGCTTTCAGCAGGGAAGACATCGACGGTACCTGCAGAAGAAGCCCCGGCTAAATACGTGCCAGCAGCCGCGGTAATACGTATGGGGCGAGCGTTATCCGGATTCATTGGGCGTAAAGCGCGCGTAGGCGGCTCGCCAAGCGGGACCTCCAATCCCGGGGCTCAACCCCGGGCCGGGTCCCGAACTGGCGGGCTCGAATCAGGTAGGGGGAGGCGGAATTCCCGGTGTAGCGGTGAAATGCGCAGATATCGGGAAGAACACCGATGGCGAAGGCAGCCTCCTGGGCCTCGATTGACGCTGAGGTGCGAAAGCCGGGGGAGCGAA…	Eukaryota	NA	NA	NA	NA	NA	NA	NA
TCGAGAATTTTTCTCAATGGGCGAAAGCCTGAAGGAGCGACGCCGCGTGGGGGATGAAGGGTTTCGATCCGTAAACCCCTGTCATTTGTGAACAATGGTTATTCGTAAATAGCGGATGACTTGATAGTAATGAAAGAGGAAGGGACGGCTAACTCTGTGCCAGCAGCCGCGGTAATACAGAGGTCCCGAGCGTTGTTCGGATTCACTGGGCGTAAAGGGTGCGTAGGTGGCATGGTAAGTTTGATGTGAAAGCTCAGGGCTCAACCCTGAAATGGCATTGAATACTACTGTGCTGGAGGTTTGGAGGGGGGACTGGAATTCTCGGTGTAGCAGTGAAATGCGTAGATATCGAGAGGAACACCAGTGGCGAAGGCGAGTCCCTGGACAACACCTGACACT…	Eukaryota	NA	NA	NA	NA	NA	NA	NA
GAGCGTATATGCAAGTTGCTGCAGTTGAAAAGCTCGTAGTTGGATTTCGGGTTTGGTATGTCGTGCGGACCGACAGGGTCTCCCTGTTCTGTGTTCCGTCGACATCTGCCCTCCGAGTGGTATCTTGTATACCTACTCTTGTTACTTTGAACAAGTTCGAGTGTTTCAAGCAGGCGAGCAAACGCCTGTAGAGCTTAGCATGGAATAATGACAACAGACTAGGGTCGCTCTGGGTTGACGCCGACTCTGGTAAGGCTGGAGAGGGATAGTTGGGGGTGCTAGGATTCAGCGTGG	Eukaryota	NA	NA	NA	NA	NA	NA	NA
TAGCGTATATTAAAGTTGTTGTGGTTAAAAAGCTCGTAGTTGAACCTTGGGCCTGGCTGGCCGGTCCGCCTCACCGCGTGCACTGGTCCGGCCGGGCCTTTCCCTCTGCGGAACCCCATGCCCTTCACTGGGTGTGGCGGGGAAACAGGACTTTTACTTTGAAAAAATTAGAGTGCTCAAGGCAGGCCTATGCTCGAATACATTAGCATGGAATAATAGAATAGGACGTGTGGTTCTATTTTGTTGGTTTCTAGGACCGCCGTAATGATTAATAGGGACAGTCGGGGGCATCAGTATTCAATTGTC	Eukaryota	Opisthokonta	Fungi	Ascomycota	Pezizomycotina	Sordariomycetes	Trichoderma	Trichoderma_virens
TAGCGTATATTAAAGTTGTTGCAGTTAAAAAGCTCGTAGTTGAACCTTGGGCCCGGCCGGCCGGTCCGCCTCACCGCGTGCACTGGTCCGGCCGGGCCTTTCCTCCGGGGGAACCGCATGCCCTTCACTGGGTGTGTCGGGGAGCCCGGACCTTTACTGTGAAAAAATTAGAGTGTTCAAAGCAGGCCTATGCTCGGATACATTAGCATGGAATAATGAAATATGACGCGCGGTCTTATTTTGTTGGTTTCTAGGACCGCCGTAATGATTAATAGGGATAGTCGGGGGCATCAGTATTCAATTGTC	Eukaryota	Opisthokonta	Fungi	Ascomycota	Pezizomycotina	NA	NA	NA
TAGCGTATATTAAAGTTGTTGCCGTTAAAAAGCTCGTAGTTGAACCTTGGACCTGGCTGATCTGTCCTCCTAATCGAGCGTACGGATTCGGTCGGGTCTTTCCTTCTGGGGAACCCTATGTCCTTCATTGGGTGTAGTGGGGAACCAGGACTTTTACCTTGAAAAAATTAGAGTGTTCAAAGCAGGCCTTTGCTCGAATACATTAGCATGGAATAATAGAATAGGACATCGGTTCTATTTTGTTGGTTTCTAGGACCGCTGTAATGATTAATAGGGATAGTCGGGGGCGTCCGTATTCAATTGTC	Eukaryota	Opisthokonta	Fungi	Ascomycota	Pezizomycotina	Eurotiomycetes	Cyphellophora	Cyphellophora_laciniata
TAGCGTATATTAAAGTTGCTGCAGTTAAAAAGCTCGTAGTTGGATTTCTGACAGTGAGGTACTGACCCGCCCAGGTCTACTGGTGTGAGTGTTGGTTGCTTCTTGTCATCCTTTCTAGGGAACATTGTTGGGTTCTTCACTGAGCTCGGCAATGCGATCTAGATCTTTTACTTTGAAAAAATTAGAGTGTTTAAGGCAGGCTTTGTTGCTGTTGAATACATTAGCATGGAATAATAATTTAGGACTTCGGTTCTATTTTGTTGGTTTCTAGAGCTGAAGTAATGATTGATAGGGACAGTTGGGGGTGCTCGTATTCAGTGGCC	Eukaryota	Rhizaria	Cercozoa	Filosa-Sarcomonadea	Pansomonadida	Agitatidae	Agitata	Agitata_tremulans
TAGCGTATATTAAAGTTGTTGTGGTTAAAAAGCTCGTAGTTGAATCTTGGGCCTGGCTGGCCGGTCCGCCTCACCGCGTGTACTGGTCCGGCCGGGTCTTTCACTCTGCGGAACCACATGCCCTTCAGTGGGTGTGGCGGGGAAGCAGGACGTTTACTTTGAAAAAATTAGAGTGCTCTAAGCAGGCCAATGCTCGGATACATTAGCATGGAATAATAAAATAGGACGCGCGGTTTTATTTTGTTGGTTTCTAGGACCGCCGTAATGATGAATAGGGACAGTCGGGGGCATCAGTATTCAGTTGTC	Eukaryota	Opisthokonta	Fungi	Ascomycota	Pezizomycotina	Sordariomycetes	Metarhizium	Metarhizium_anisopliae
TGCCTGGGAGTACCTAAGTCCCGGTTGCGTCACCGTCTCTGTGCGTGAGGGCACGGACCCCGGATCGAGCGAGCGGATCTCGTAATCCGAGAAGACCTCGATCACGTGCAGCCAATTGCGCACCTCGGCGCGAGCGGCCGCACTCACCTCAATATGAGTCGGATTTGGGTCAAACACGTCGAGCGCCGACATGAGCGAGGCGGTGACACCCTCTACGTCAATGTCGTGAGCGTCC	Eukaryota	Opisthokonta	Metazoa	NA	NA	NA	NA	NA
TAGCATATATTAATGCTGTTGCAGTTAAAAAGCTCGTAGTTGAACCTTGGGTCTGGCTGGTTGGTCCGCTTCACCGCGTGTATCAGCTGGCTGGACCTTTCCTTCTGGGGAGGCGCATGCCCTTTACTGGGTGTGTGTTTGAACTAGGACTTTTACTTTGAAAAAATTAGAGTGTTCAAAGCAGGCATATGCTCGAATACATTAGCATGGAATAATAGAATAGGACGTTGGTTCTATTTTGTTGGTTTCTAGGACCGCCGTAATGATTAATAGGGACAGTCGGGGCCATCAGTATTCCGTTGTC	Eukaryota	Opisthokonta	Fungi	Ascomycota	Pezizomycotina	NA	NA	NA
TAGCATATATTAATGCTGTTGCAGTTAAAAAGCTCGTAGTTGAACCTTGGGTCTGGCTGGTTGGTCCGCTTCACCGCGTGTATCAGCTGGCTGGGCCTTTCCTTCTGGGGAGGCGCATGCCCTTTACTGGGTGTATGTTTGAACCAGGACTTTTACTTTGAAAAAATTAGAGTGTTCAAAGCAGGCATATGCTCGGATACATTAGCATGGAATAATAGAATAGGACGTTGGTTCTATTTTGTTGGTTTCTAGGACCGCCGTAATGATTAATAGGGACAGTCGGGGCCATCAGTATTCCGTTGTC	Eukaryota	Opisthokonta	Fungi	Ascomycota	Pezizomycotina	NA	NA	NA
TCGGGAATATTGCGCAATGGAGGAAACTCTGACGCAGTGACGCCGCGTGCAGGAAGAAGGTTTTCGGATTGTAAACTGCTTTAGACAGGGAAGAAACAAGACAGTACCTGTAGAATAAGCTCCGGCTAACTACGTGCCAGCAGCCGCGGTAATACGTAGGGAGCAAGCGTTATCCGGATTTATTGGGTGTAAAGGGTGCGTAGACGGGAAATTAAGTTAGTTGTGAAATCCCTCGGCTCAACTGAGGAACTGCAACTAAAACTGATTTTCTTGAGTACTGGAGAGGAAAGTGGAATTCCTAGTGTAGCGGTGAAATGCGTAGATATTAGGAGGAACACCAGTGGCGAAGGCGACTTTCTGGACAGAAACTGACGTTGAAGCACGAAAGTGTGGGGAGCA…	Eukaryota	NA	NA	NA	NA	NA	NA	NA
TGGGGAATATTGGACAATGGGCGCAAGCCTGATCCAGCCATGCCGCGTGAGTGATGAAGGCCCTAGGGTTGTAAAGCTCTTTCAACGGTGAAGATAATGACGGTAACCGTAGAAGAAGCCCCGGCTAACTTCGTGCCAGCAGCCGCGGTAATACGAAGGGGGCTAGCGTTGTTCGGATTTACTGGGCGTAAAGCGCACGTAGGCGGATTGTTAAGTTAGGGGTGAAATCCCAGGGCTCAACCCTGGAACTGCCTTTAATACTGGCAATCTCGAGTCCGGAAGAGGTGAGTGGAATTCCGAGTGTAGAGGTGAAATTCGTAGATATTCGGAGGAACACCAGTGGCGAAGGCGGCTCACTGGTCCGGTACTGACGCTGAGGTGCGAAAGCGTGGGGAGCAA…	Eukaryota	NA	NA	NA	NA	NA	NA	NA
TGGGGAATATTGGACAATGGGGGCAACCCTGATCCAGCCATGCCGCGTGTGTGAAGAAGGCCTTCGGGTTGTAAAGCACTTTCAGCGGGGAGGAAGGCATCATGGCTAATATCCATGGTGATTGACGTTACCCGCAGAAGAAGCACCGGCTAACTCCGTGCCAGCAGCCGCGGTAATACGGAGGGTGCGAGCGTTTATCGGAATTACTGGGCGTAAAGCGCGCGTAGGCGGCTTGTTAAGTCGGATGTGAAATCCCCGGGCTCAACCTGGGAATTGCATCCGATACTGGCGAGCTGGAGTGCGATAGAGGGGGGTAGAATTCCTGGTGTAGCGGTGAAATGCGTAGATATCAGGAGGAATACCGGTGGCGAAGGCGGCCCCCTGGATCGACACTGACGC…	Eukaryota	NA	NA	NA	NA	NA	NA	NA
TAGCATATATTAAAGTTGCTGCGATTAAAACGCCCGTAGTCGAATGTCAGGTGCGCAGCGCATAGGTCCCCTCCTTTGGGCGGTGGTACTTGTGTGCATGGTGCGCCAAGCTCATGCTTCGGAGACTGCGCTTCGGTGCGGAGGAAGAAGTATGCATTTACCTTGAAAAAATTAGAGTGTTCAAAGCAAGCTACATAGCTTGAATAGATTAGCATGGAATAATGGAACATGACCATGGTTTTGTTTTGTTGGCTTGGAAGCTGTGGTAATGATGAATAGGGACAGTTGGGGGCATTCGTATTTCGGAGCT	Eukaryota	Opisthokonta	NA	NA	NA	NA	NA	NA
TAGCGTATATTAAAGTTGCTGCAGTTAAAACGCTCGTAGTTGGATGCGGGCTTCCCTTTTCAGTTGGGAGGCTTGGGGCGACGGGGGTCCTTTGGGGCTCTGCGGTTGCCGGTTACTTTGAGGAAATTAGAGTGTTCAAAGCAGGCAGCGCTTGGATACATTAGCATGGAATAACGGAAGAGGACGGCGGGCTTCTGTTGGTGGGACCGCGGTAATGGTTAATAGGGACAGTTGGGGGCATTAGTATTCCGGAGTC	Eukaryota	Opisthokonta	NA	NA	NA	NA	NA	NA
GAGCATATATTAAAGTTGTTGCAGTTAAAAAGCTCGTAGTTGGACTTCTGGTTTAATGCACCTGGCCCGCGGCCGACAGGCCTGTGAGTGCTGGCGCGCGTTTACCATCCTTCTGGGAAACAAGTCTACCCTTAACTGGGCCGGATTTGAGTTCCAGATCATTTACTTTGAAAAAATTAGAGTGTTTAAAGCAAGCTTATGCTATGAATACATTAGCATGGAATAATAATCTAGGACTTCGGTTCTATTTTGTTGGTTTCTATAACTGAAGTAATGATTGATAGGGACAGTTGGGGGTGCTAGTATTGGCCGGTC	Eukaryota	Rhizaria	Cercozoa	Filosa-Thecofilosea	Cryomonadida	Rhogostoma-lineage	Capsellina	Capsellina_sp.
TGGGGAATATTGGGCAATGGGGGAAACCCTGACCCAGCAACGCCGCGTGAAGGAAGAAGGCCTTCGGGTTGTAAACTTCTTTTACCAGGGACGAAGGACGTGACGGTACCTGGAGAAAAAGCAACGGCTAACTACGTGCCAGCAGCCGCGGTAATACGTAGGTTGCAAGCGTTGTCCGGATTTACTGGGTGTAAAGGGCGTGTAGGCGGAGATGCAAGTTGGGAGTGAAATCCCGGGGCTCAACCCCGGAACTGCTCTCAAAACTGTATCCCTTGAGTATCGGAGAGGCAAGCGGAATTCCTAGTGTAGCGGTGAAATGCGTAGATATTAGGAGGAACACCAGTGGCGAAGGCGGCTTGCTGGACGACAACTGACGCTGAGGCGCGAAAGCGTGGGGAG…	Eukaryota	NA	NA	NA	NA	NA	NA	NA
TGGGGAATATTGGGCAATGGGGGAAACCCTGACCCAGCAACGCCGCGTGAAGGAAGAAGGCCTTCGGGTTGTAAACTTCTTTTACCAGGGACGAAGAACGTGACGGTACCTGGAGAAAAAGCAACGGCTAACTACGTGCCAGCAGCCGCGGTAATACGTAGGTTGCAAGCGTTGTCCGGATTTACTGGGTGTAAAGGGCGTGTAGGCGGAGATGCAAGTTGGGAGTGAAATCCCGGGGCTCAACCCCGGAACTGCTTTCAAAACTGCATCCCTTGAGTATCGGAGAGGCAAGCGGAATTCCTAGTGTAGCGGTGAAATGCGTAGATATTAGGAGGAACACCAGTGGCGAAGGCGGCTTGCTGGACGACAACTGACGCTGAGGCGCGAAAGCGTGGGGAG…	Eukaryota	NA	NA	NA	NA	NA	NA	NA
TAGCGTATATTAAAGTTGTTGAGGTTAAAAAGCTCGTAGTTGAACCTTGGGCCTAGCCGGTCGGTCCGCCTCACCGCGTGCACTGACTCGGTTGGGCCTTTCCTTCTGGAGAACCGCATGCCCTTCACTGGGTGTGTCGGGGAACCAGGACTTTTACTTTGAAAAAATTAGAGTGCTCCAGGCAGGCCTATGCTCGAATACATTAGCATGGAATAATGAAATAGGACGTGTGGTTCTATTTTGTTGGTTTCTAGGACCGCCGTAATGATTAATAGGGACAGTCGGGGGCATCAGTATTCAATTGTC	Eukaryota	Opisthokonta	Fungi	Ascomycota	Pezizomycotina	Sordariomycetes	NA	NA
TAGCGTATATTAAAGTTGTTGCAGTTAAAAAGCTCGTAGTTGAATTTCTGGCTGGCGCTGTGTTGGCTCTCTGAGTCGATTCAGTGCTTAGTCATCCGTATGGGAAGCTAGCTCGATCTTCACTGGTCGGCTAGTGGATCATACACTTTACTTTGAAAAAATTAGAGTGTTTCAGGCAGGCAATTGCTTGGATACTGCAGCATGGAATAATGGAATAGGACTTTGACCTATTTATTGGTTTCTCGAGGTCGAAGTAATGATTAATAGGGACAGTTGGGGGCATTCGTATTTAATTGTC	Eukaryota	Alveolata	Ciliophora	Colpodea	Colpodea_X	Colpodida	Hausmanniella	Hausmanniella_discoidea
TAGCGTATATTAAAGTTGTTGAGGTTAAAAAGCTCGTAGTTGAACCTTGGGCCCAGCCGGCCGGTCCGCCTCACCGCGTGTACTGGTCCGGCAGGGCCTTTCCCTCTGTGGAACCCCATGCCCTTCACTGGGTGTGGCGGGGAAACAGGACTTTTACTTTGAAAAAATTAGAGTGCTCCAGGCAGGCCTTTGCTCGAATACATTAGCATGGAATAATGAAATAGGACGTGCGGTCTTATTTTGTTGGTTTCTAGGACCGCCGTAATGATTAATAGGGACAGTCGGGGGCATCCGTATTCTATGGTC	Eukaryota	Opisthokonta	Fungi	Ascomycota	Pezizomycotina	Sordariomycetes	Septofusidium	Septofusidium_herbarum
TAGCGTATATTAAAGTTGTTGAGGTTAAAAAGCTCGTAGTTGAACCTTGGGCCTAGCCGGCCGGTCCGCCTCACCGCGTGCACTGGTCCGGTTGGGCCTTTCCTTCTGGGGAACCTCATGCCCTTCACTGGGTGTGTTGGGGAACCAGGACTTTTACTCTGAACAAATTAGATCGCTTAAAGAAGGCCTATGCTCGAATATATTAGCATGGAATAATAGAATAGGACGTGTGGTTCTATTTTGTTGGTTTCTAGGACCGCCGTAATGATTAATAGGGACAGTCGGGGGCATCAGTATTCAATAGTC	Eukaryota	Opisthokonta	Fungi	Ascomycota	Pezizomycotina	Sordariomycetes	NA	NA
TAGCGTATATTAAAGTTGTTGCAGTTAAAAAGCTCGTAGTTGAACCTTGGGTCTGGCTGGTTGGTCCGCTTCACCGCGTGTATCAGCTGGCTGGGCCTTTCCTTCTGGGGAGGCGCATGCCCTTTACTGGGTGTGTGTTTGAACCAGGACTTTTACTTTGAAAAAATTAGAGTGTTCAAAGCAGGCCTATGCTCGAATACATTAGCATGGAATAATAGAATAGGACGTGTGGTTCTATTTTGTTGGTTTCTAGGACCGCCGTAATGATTAATAGGGATAGTCGGGGGCATCAGTATTCCGTTGTC	Eukaryota	Opisthokonta	Fungi	Ascomycota	Pezizomycotina	NA	NA	NA
TGGGGAATCTTGCGCAATGGGCGAAAGCCTGACGCAGCGACGCCGCGTGCGGGATGGAGGCCTTCGGGTTGTAAACCGCTTTCAGCAGGGACGAGGCCGCAAGGTGACGGTACCTGCAGAAGAAGCTCCGGCTAAATACGTGCCAGCAGCCGCGGTAATACGTATGGAGCAAGCGTTATCCGGATTCATTGGGCGTAAAGCGCGCGTAGGCGGCCTGTTTGGTCGGGAGTCAAATCCAGGGGCTCAACCCCTGTCCGCTCCCGATACCGGCAGGCTTGAGTTTGGTAGGGGAAGGTGGAATTCCCAGTGTAGCGGTGGAATGCGCAGATATTGGGAAGAACACCGGTGGCGAAGGCGGCCTTCTGGGCCATAACTGACGCTGAGGCGCGAAAGCTAGGG…	Eukaryota	NA	NA	NA	NA	NA	NA	NA
TGGGGAATATTGGACAATGGGCGCAAGCCTGATCCAGCCATGCCGCGTGAGTGATGAAGGCCTTAGGGTTGTAAAGCTCTTTCACCGGAGAAGATAATGACGGTATCCGGAGAAGAAGCCCCGGCTAACTTCGTGCCAGCAGCCGCGGTAATACGAAGGGGGCTAGCGTTGTTCGGAATTACTGGGCGTAAAGCGCACGTAGGCGGATATTTAAGTCAGGGGTGAAATCCCAGAGCTCAACTCTGGAACTGCCTTTGATACTGGGTATCTTGAGTATGGAAGAGGTAAGTGGAATTCCGAGTGTAGAGGTGAAATTCGTAGATATTAGGAGGAACACCAGTGGCGAAGGCGGCTTACTGGTCCATTACTGACGCTGAGGTGCGAAAGCGTGGGGAGCAA…	Eukaryota	NA	NA	NA	NA	NA	NA	NA
TGAGGAATATTGGTCAATGGTCTGACGACTGAACCAGCCATGCCGCGTGAAGGTCACGGCCCTATGGGTCTTAAACTTCTTTTGCGAGGGAGCAATAAGGTCTACGTGTAGGCCGATGAGAGTACCTCGCGAATAAGCATCGGCTAACTCCGTGCCAGCAGCCGCGGTAATACGGGGGATGCGAGCGTTATCCGGATTTATTGGGTTTAAAGGGTGCGTAGGCGGCCTGTTAAGTCAGCGGTGAAATTCAGGGGCTCAACCTCTGCCGTGCCGTTGATACTGGCAAGCTGGAATGCGGATGCCGTGGGAGGAATGTGTGGTGTAGCGGTGAAATGCATAGATATCACACAGAACACCGATTGCGAAGGCATCTCACGAATCCGCAATTGACGCTGATGC…	Eukaryota	NA	NA	NA	NA	NA	NA	NA
TAGCGTATATTAAAGTTGTTGCAGTTAAAAAGCTCGTAGTTGAACCTTGGGTCTGGTCGTGCGGTCCGGCCGTGTGCCGCGCACTGCAGGGGCGGGCCTTTGCGCTTCTGGGAAGCCCGTGGAGCTGCGGCTCTGCGTGGGGGACCAGGACTTTTTACTTTGAAAAAATTAGAGTGTTCAAAGCAGGCGAAGTCGCTCGGATATATTAGCATGGAATAATAGAATAGGACGTTTGGTTCTATTTTGTTGGTTTCTAGGACCATCGTAATGATTAATAGGGACGGTCGGGGGCATCAGTATTCAACTGTC	Eukaryota	Opisthokonta	Fungi	Ascomycota	Saccharomycotina	Saccharomycetales	Cyniclomyces	Cyniclomyces_guttulatus
TAGCGTATATTAAAGTTGCTGCAGTTAAAAAGCTCGTAGTTGGATTTCTGACATTAATGCGCTTGGCCCGCCGCGGTTACGTGTGTGAGTGCCGAGTCGTGTTTGTCATCCTTCTAGAAAATGGTAGTTTGCTCTTCACTGAGTACAATTATCACAATCTAGATCTTTTACTTTGAAAAAATTAGAGTGTTTAAAGCAGGCGTTTGCTATGAATACATTAGCATGGAATAATAATTTAGGACTTCGGTTCTATTTTGTTGGTTTCTAGAACTGAAGTAATGATTGATAGGGATGGTTGGGGGTGCTCGTATTCAGCGGCC	Eukaryota	Rhizaria	Cercozoa	Filosa-Sarcomonadea	Glissomonadida	Allapsidae	Allantion	Allantion_sp.
TAGCGTATATTAAAGTTGCTGCAGTTAAAACGCTCGTAGTTGGATGCGGGCTTCCCTATGTTGGGAGGCTTGGTGCGACGGGGGTCCTTTGGGGCTCTGCGGTTGCGGGTTACTTTGAGGAAATTAGAGTGTTCAAAGCAGGCAAGGCTTGGATACATTAGCATGGAATAACGGAAGAGGACGGCGGGCTTCTGTTGGTGGGACCGCGGTAATGGTTAATAGGGACAGTTGGGGGCATTAGTATTCCGGAGTC	Eukaryota	Opisthokonta	NA	NA	NA	NA	NA	NA
TAGCGTATATTAAAGTTGTTGCAGTTAAAAAGCTCGTAGTTGAACCTTGGGCCTGGCTGGCCGGTCCGCCTCACCGCGTGCACTGGTCCGGCCGGGTCTTTCCCTCTGGGGAACCGCATGCCCTTCACTGGGTGTGTCGGGGAACCAGGACTTTTACTTTGAAAAAATTAGAGTGTTCAAAGCAGGCCTATGCTCGAATACATTAGCATGGAATAATAGAATAGGACGTGTGGTTCTATTTTGTTGGTTTCTAGGACCGCCGTAATGATTAATAGGGATAGTCGGGGGCATCAGTATTCCGTTGTC	Eukaryota	Opisthokonta	Fungi	Ascomycota	Pezizomycotina	Sordariomycetes	NA	NA
TAGCGTATATTAAAGTTGTTGCAGTTAAAAAGCTCGTAGTTGAACCTTGGGCCTGGTTGGTCGGTCCGCCTCGCGGCGTGCACTGATCCGACCGGGCCTTTCCTTCTGGGGAACCGCATGTCCTTCATTGGGCGTGTCGGGGATCCAGGACTTTTACTTTGAAAAAATTAGAGTGTTCAAAGCAGGCCTATGCTCGAATACATTAGCATGGAATAATAGAATAGGACTTTGGTTCTATTTTGTTGGTTTCTAGGACCGAAGTAATGATTAATAGGGATAGTTGGGGGCATCAGTATTCCGTTGTC	Eukaryota	Opisthokonta	Fungi	Ascomycota	Pezizomycotina	Leotiomycetes	Thelebolus	Thelebolus_stercoreus
TAGCGTATATTTAAGTTGTTGCAGTTAAAAAGCTCGTAGTTGAATTTCTGGCCAGCGCTGTTCTTGGCTCTCGCAGTCGGCTCAGTGTTTGGTCATCCGTATGGGAAGCTAACTCGGCCTTCACTGGTCGGTTAGTGGATCATACACTTTACTTTGAAAAAATTAGAGTGTTTCAGGCAGGCAATTGCTTGGATACTTCAGCATGGAATAATGGAATAGGACTTTGACCTATTTGTTGGTTTCTTCGAGGTCAAGGTAATGATTAATAGGGACAGTTGGGGGCATTCGTATTTAATTGTC	Eukaryota	Alveolata	Ciliophora	Colpodea	Colpodea_X	Colpodida	Mykophagophrys	Mykophagophrys_terricola
TAGCGTATATTAAAGTTGCTGCTGTTAAAAAGCTCGTAGTTGGATTTCTGATGTGACGGGCCTGCCCCGCCGTGGTTACACGTGTGAGTGGCGGGTTCCGTCCGTCTGTCTTCCGTGTGTGTGTGCGGTATTAGTTCGCTAGTATCGTACATTGCACGGATCTTTTACTTTGAACAAATTAGAGTGTTTCAAGCAGGCGTCAAGCCCTGAATACATGAGCATGGAATAATCACCGAGGACTGAGGTTCTGCGTTGGTTGGTTCGAGAACTGCAGTAATGATGGATAGGGATAGTTGGGGGTGCTAGTATTCCGAGGCC	Eukaryota	Rhizaria	Cercozoa	Filosa-Sarcomonadea	Glissomonadida	Glissomonadida_X	Glissomonadida_XX	Glissomonadida_XX_sp.
TAGCGTATATTAAAGTTGTTGTGGTTAAAAAGCTCGTAGTTGAACCTTGGGCCTGGCTGGCCGGTCCGCCTCACCGCGTGTACTGGTCCGGCCGGGCCTTTCCCTCTGTGGAACCTCATGCCCTTCACTGGGCGTGGCGGGGAAACAGGACTTTTACTTTGAAAAAATTAGAGTGCTCCAGGCAGGCCTATGCTCGAATACATTAGCATGGAATAATGAAATAGGACGTGCGGTTCTATTTTGTTGGTTTCTAGAACCGCCGTAATGATTAATAGGGACAGTCGGGGGCATCAGTATTCAATTGTC	Eukaryota	Opisthokonta	Fungi	Ascomycota	Pezizomycotina	Sordariomycetes	NA	NA
TGGGGAATATTGCGCAATGGGCGGAAGCCTGACGCAGCGACGCCGCGTGGGGGATGAAGGCCTTCGGGTTGTAAACCTCTTTCAGCAGGGACGAAGTTGACGTGTACCTGCAGAAGAAGCGCCGGCCAACTACGTGCCAGCAGCCGCGGTAATACGTAGGGCGCGAGCGTTGTCCGGATTCATTGGGCGTAAAGAGCTCGTAGGCGGCCTGCCGCGTCTGCCGTGAAAGCCCACGGCTCAACCGTGGGTCTGCGGCGGATACGGGCGGGCTTGAGGCTGGTAGGGGCAAGCGGAATTCCTGGTGTAGCGGTGAAATGCGCAGATATCAGGAGGAACACCGGTGGCGAAGGCGGCTTGCTGGGCCAGTCCTGACGCTGAGGAGCGAAAGCGTGGGGAGCG…	Eukaryota	NA	NA	NA	NA	NA	NA	NA
TGGGGAATATTGCACAATGGGCGAAAGCCTGATGCAGCAACGCCGCGTGAGCGATGAAGGCCTTCGGGTCGTAAAGCTCTGTCCTCAAGGAAGATAATGACGGTACTTGAGGAGGAAGCCCCGGCTAACTACGTGCCAGCAGCCGCGGTAATACGTAGGGGGCTAGCGTTATCCGGATTTACTGGGCGTAAAGGGTGCGTAGGCGGTTTTTCAAGTCAGGAGTGAAAGGCTACGGCTCAACCGTAGTAAGCTCTTGAAACTGTAAGACTTGAGTACAGGAGAGGAGAGTGGAATTCCTAGTGTAGCGGTGAAATGCGTAGATATTAGGAGGAACACCAGTTGCGAAGGCGGCTCTCTGGACTGTAACTGACGCTGAGGCACGAAAGCGTGGGGAGCAAA…	Eukaryota	NA	NA	NA	NA	NA	NA	NA
TGGGGGATATTGCGCAATGGGGGCAACCCTGACGCAGCAACGCCGCGTGAAGGATGAAGGTTTTCGGATTGTAAACTTCTTTTGTTAGGGACGAAATTTGACGGTACCTAACGAATAAGCTCCGGCTAACTACGTGCCAGCAGCCGCGGTAATACGTAGGGAGCAAGCGTTGTCCGGATTTACTGGGTGTAAAGGGTGCGTAGGCGGCTTTTTAAGTCAGATGTGAAATCTATGGGCTCAACCCATAAACTGCATTTGAAACTAGAGAGCTTGAGTGAAGTAGAGGCAGGCGGAATTCCCTGTGTAGCGGTGAAATGCGTAGAGATAGGGAGGAACACCAGTGGCGAAGGCGGCCTGCTGGGCTTTAACTGACGCTGAGGCACGAAAGCGTGGGTAGCA…	Eukaryota	NA	NA	NA	NA	NA	NA	NA
TGGGGAATATTGCACAATGGGGGAAACCCTGATGCAGCAACGCCGCGTGAGTGATGACGGTCTTCGGATTGTAAAACTCTGTCTTCAGGGACGATAATGACGGTACCTGAGGAGGAAGCCACGGCTAACTACGTGCCAGCAGCCGCGGTAATACGTAGGTGGCAAGCGTTGTCCGGATTTACTGGGCGTAAAGGGAGCGTAGGTGGATATTTAAGTGGGATGTGAAATACTCGGGCTTAACCTGGGTGCTGCATTCCAAACTGGATATCTAGAGTGCAGGAGAGGAAAGTAGAATTCCTAGTGTAGCGGTGAAATGCGTAGAGATTAGGAAGAATACCAGTGGCGAAGGCGACTTTCTGGACTGTAACTGACACTGAGGCTCGAAAGCGTGGGGAGCAA…	Eukaryota	NA	NA	NA	NA	NA	NA	NA
TAGCGTATATTAAAGTTGTTGCAGTTAAAAAGCTCGTAGTTGAACCTTGGGTCTGGCTGGCCGGTCCGCCTCACCGCGAGTACTGGTCCGGCTGGACCTTTCCTTCTGGGGAACCCCATGGCCTTCACTGGCTGTGGGGGGAACCAGGACTTTTACTGTGAAAAAATTAGAGTGTTCAAAGCAGGCCTTTGCTCGGATACATTAGCATGGAATAATAGAATAGGACGTGCGGTTCTATTTTGTTGGTTTCTAGGACCGCCGTAATGATTAATAGGGATAGTCGGGGGCGTCAGTATTCAGCTGTC	Eukaryota	Opisthokonta	Fungi	Ascomycota	Pezizomycotina	Eurotiomycetes	Emericella	Emericella_nidulans
TAGCGTATATTAAAGTTGTTGCAGTTAAAAAGCTCGTAGTTGAACCTTGGGCCTGGCTGGCCGGTCCGCCTCACCGCGTGCACTGGTTCGGCCGGGCCTTTCCCTCTGGGGAACCCTATGGTCTTCACTGATCGTAGCGGGGAACCAGGACTTTTACTGTGAAAAAATTAGAGTGTTCAAAGCAGGCCTATGCTCGAATACATTAGCATGGAATAATAAAATAGGACGTGTGGTTCTATTTTGTTGGTTTCTAGGACCGCCGTAATGATTAATAGGGACAGTCGGGGGCATCAGTATTCAATTGTC	Eukaryota	Opisthokonta	Fungi	Ascomycota	Pezizomycotina	Sordariomycetes	Discosia	Discosia_sp.
TAGCGTATATTAACGTTGCTGCAGTTAAAAAGCTCGTAGTTGGATTTCTGGTTGGTCGCCCTGGCCCGCTGGCTATGTCAGTTGTGTGCCGGTGCGTACCTGCCATCCTTCTAGAGAGCCGTGCGTACCCTTAACTGGGCCGCGCGCGTGCGATCTAGATCTTTTACTTTGAAAAAATTAGAGTGTTTAAAGCAGGCTTACGCCGTGAATACATTAGCATGGAATAATAATATAGGACTTTGGTTCTATTTTGTTGGTTTCTAGGACTGAAGTAATGATTGATAGGGATAGTTGGGGGTGCTAGTATTCAGCGGCC	Eukaryota	Rhizaria	Cercozoa	NA	NA	NA	NA	NA
TAGCGTATATTAAAGTTGTTGTGGTTAAAAAGCTCGTAGTTGAACCTTGGGCCTGGCTGGCCGGTCCCCCTCACCGGGTGCACTGATCCAGCCGGGCCTTTCCCTCTGTGGAACCTCATGGCCTTCACTGGCTGTGCTGGGGAAACAGGACTTTTACTTTGAAAAAATTAGAGTGCTCCAGGCAGGCCTATGCTCGAATACATTAGCATGGAATAATAGAATAGGACGTGTGGTTCTATTTTGTTGGTTTCTAGGACCGCCGTAATGATTAATAGGGACAGTCGGGGGCATCAGTATTCAATTGTC	Eukaryota	Opisthokonta	Fungi	Ascomycota	Pezizomycotina	Sordariomycetes	Parascedosporium	Parascedosporium_tectonae
TGGGGAATATTGGGCAATGGGGGAAACCCTGACCCAGCAACGCCGCGTGAGGGAAGAAGGTTTTCGGATCGTAAACCTCTGTCCTTGGTGAAGAGGAAGAGACGGTAGCCAAGGAGGAAGCCCCGGCTAACTACGTGCCAGCAGCCGCGGTAATACGTAGGGGGCGAGCGTTGTCCGGAATGATTGGGCGTAAAGGGCGCGTAGGCGGCCTTATAAGTCTGAAGTGAAAGTCCTGCTTTCAAGGTGGGAATTGCTTTGGATACTGTAGGGCTTGAGTGCAGGAGAGGTAAGTGGAATTCCCAGTGTAGCGGTGAAATGCGTAGAGATTGGGAGGAACACCAGTGGCGAAGGCGACTTACTGGACTGTAACTGACGCTGAGGCGCGAAAGTGTGGGGAGC…	Eukaryota	NA	NA	NA	NA	NA	NA	NA
TAGCGTATATTAAAGTTGTTGCAGTTAAAAAGCTCGTAGTTGAAGGAGGGGCGACGGGACGGGGTGAATCGCAAGATTGGACGCTGTCGCGTTGCCCAGAGAGGGCGGCAGGCTGGGGGCCGAGCGATCGGGACCGGGCCAGACCGACCGAGTTACTGTGAAGAAATTAGAGTGTTTAAAGCAAGTAGGATAGCTTGAATAGGCCAGCATGGAATAACAAGATAGGACATTGGGCCTCTTGTTGGTTTGGGGACGAGTGTAATGATTAATAGGGCCAGTTGGGGGCATTAGTATTTGGTAGTC	Eukaryota	NA	NA	NA	NA	NA	NA	NA
TAGCGTATATTAAAGTTGTTGCAGTTAAAAAGCTCGTAGTCGAACTTCGGGCCTGGCGGGATGGTCCGCCTTACGGTGTGCACTGTCCGGCTGGGCCTTACCTCTTGGTGAGCCCGTATGCCCTTTACTGGGTGTGCGGTGGAACCAGGAATTTTACCTTGAGAAAATTAGAGTGTTCAAAGCAGGCAATCGCCCGAATACATTAGCATGGAATAATAGAATAGGACGTGCGGTTCTATTTTGTTGGTTTATAGGACTGCCGTAATGATTAATAGGGACGGTCGGGGGCATTAGTATTCCGTTGCT	Eukaryota	Opisthokonta	Fungi	Basidiomycota	Agaricomycotina	Tremellomycetes	Cryptococcus	Cryptococcus_flavus
TAGCGTATATTAAAGTTGTTGCAGTTAAAAAGCTCGTAGTTGGACTTCTGGGAGGTTGCCAATGTCCGCTTGTTAGCGTGTGCAGCGGCGACCTTCCATCCTTCTGTTAACGTTTCTTGGTATTCACTTACTGGTTTCGGGCTCAGATATTTTACCTTGAGAAAATTAGAGTGTTTCAGGCAGGCTTGCGCCGGAATACATTAGCATGGAATAATAGAATAGGACTTTAGTCTCCTTTGTTGGTTTGAGGGACTGAAGTAATGATTAATAGGGATAGTTGGGGGCATTAGTATTTAATTGTC	Eukaryota	Alveolata	Ciliophora	Spirotrichea	Hypotrichia	Oxytrichidae	Gonostomum	NA
TAGCGTATATTAAAGTTGTTGTGGTTAAAAAGCTCGTAGTTGAACCTTGGGCCTGGCTGGCCGGTCCGCCTCACCGCGTGTACTGGTCCGGCCGGGTCTTTCCCCCTGTGGAACCCCATGCCCTTCACTGGGTGTGGCGGGAAAACAGGACTTTTACTTTGAAAAAATTAGAGTGCTCCAGGCAGGCCTATGCTCGAATACATTAGCATGGAATAATAGAATAGGACGTGTGGTTCTATTTTGTTGGTTTCTAGGACCGCCGTAATGATTAATAGGGACAGTCGGGGGCATCAGTATTCAATCGTC	Eukaryota	Opisthokonta	Fungi	Ascomycota	Pezizomycotina	Sordariomycetes	Stilbella	Stilbella_aciculosa
TAGCGTATATTAAAGTTGTTGTGGTTAAAAAGCTCGTAGTTGAACCTTGGGCCTGGCTGGCCGGTCCGCCTCACCGCGTGTACTGGTCCGGCCGGGCCTTTCCCTCTGTGGAACCCCATGCCCTTCACTGGGCGTGGCGGGGAAGCAGGACTTTTACTTTGAAAAAATTAGAGTGCTCCAGGCAGGCCTATGCTCGAATACATTAGCATGGAATAATAGAATAGGACGTGCGGTTCTATTTTGTTGGTTTCTAGGACCGCCGTAATGATTAATAGGGACAGTCGGGGGCATCAGTATTCAATTGTC	Eukaryota	Opisthokonta	Fungi	Ascomycota	Pezizomycotina	Sordariomycetes	NA	NA
TAGCATATATTAATGCTGTTGCAGTTAAAAAGCTCGTAGTTGAACCTTGGGTCTGGCTGGTTGGTCCGCTTCACCGCGTGTATCAGCTGGCTGGGCCTTTCCTTCTGGGGAGGCGCATGCCCTTTACTGGGTGTGTGTTTGAACCAGGTCTTTTACTTTGAAAAAATTAGAGTGTTCAAAGCAGGCATATGCTCGAATACATTAGCATGGAATAATAGAATAGGACGTTGGTTCTATTTTGTTGGTTTCTAGGACCGCCGTAATGATTAATAGGGACAGTCGGGGCCATCAGTATTCCGTTGTC	Eukaryota	Opisthokonta	Fungi	Ascomycota	Pezizomycotina	NA	NA	NA
TAGCGTATATTAAAATTGTTGCAGTTAAAAAGCTCGTAGTTGGATTTCTGGCTTGGTGCGCGCCGTCCGCTGCGGTTACGTAGTGTGTGCGGTTGTGCGCCTGCCATCTTTCTAGACATCATGCTGCGCCCTTCACTGGGTGGCAGGTGGTGGCTGGATCTTTTACTTTGAAAAAATTAGAGTGTTCAAAGCAGGCTTGCGCTATGAATACATTAGCATGGAATAATAATTTAGGACTTCTGTTCTATTTTGTTGGTTTCTAGGATGGAAGTAATGATTGATAGGGATAGTTGGGGGTGCTAGTATTCAGCGGCC	Eukaryota	Rhizaria	Cercozoa	Filosa-Sarcomonadea	Cercomonadida	Cercomonadidae	Eocercomonas	Eocercomonas_ramosa
TGGGGAATATTGCACAATGGGGGAAACCCTGATGCAGCGACGCCGCGTGAGTGATGAAGTATTTCGGTATGTAAAGCTCTATCAGCAGGGAAGAAAATGACGGTACCTGACTAAGAAGCCCCGGCTAACTACGTGCCAGCAGCCGCGGTAATACGTAGGGGGCAAGCGTTATCCGGATTTACTGGGTGTAAAGGGAGCGTAGACGGCCATGCAAGTCTGAAGTGAAAATCCGAGGCTCAACCGCGGAACTGCTTTGGAAACTGTAGGGCTGGAGTACCGGAGGGGTAAGCGGAATTCCTAGTGTAGCGGTGAAATGCGTAGATATTAGGAGGAACACCGGTGGCGAAGGCGGCTTACTGGACGGTAACTGACGTTGAGGCTCGAAAGCGTGGGGAGCAA…	Eukaryota	NA	NA	NA	NA	NA	NA	NA
TAGCGTATATTAAAGTTGTTGCAGTTAAAAAGCTCGTAGTTGGATTTCTGGTTAGGTGCGCTTGGCCCGCCACCGTCAGGTGTGTGAGTGCCGATGCGCGCTTGCCATCTCGTCGTCTGGAGAACGTTCCTGCCCTTTACTGGGTTGGGTTCGCAATCCAGAATTTTTACTTTGAAAAAATTAGAGTGTTTAAAGCAGGCGTCTGTTGCTGTGAATATATTAGCATGGAATAATAACTTAGGGCTTCTGTCTTATTTTGTTGGTTTCTAAGACTAGAAGTAATGGTTGATAGGGACAGTTGGGGGTGCTAGTATTCAGCGGCC	Eukaryota	Rhizaria	Cercozoa	Filosa-Imbricatea	Thaumatomonadida	Peregriniidae	Peregrinia	Peregrinia_clavideferens
TAGCGTATATTAAAGTTGTTGCAGTTAAAAAGCTCGTAGTTGAATTTCTGGTCAGTCTTGCACTGCGCCATTGGCCGGTGTTGGGCTTGATCATCCGTAAGGGAAACCAGTGCGGCCTTCAGTGGTCGGCTGGCGGAACTTACAATTTACTGTGAAAAAATTAGAGTGTTTCAGGCAGGCAATCGCTTGGATACTCCAGCATGGAATAATGGAATAGGACTTTGGTCTATTTGTTGGTTTGAGATCAAAGTAATGATTAATAGGGACAGTTGGGGGCATTCGTATTTAATTGTC	Eukaryota	Alveolata	Ciliophora	Colpodea	Colpodea_X	Cyrtolophosidida	Apocyrtolophosis	Apocyrtolophosis_minor
TAGCGTATATTAAAGTTGTTGCAGTTAAAAAGCTCGTAGTTGGATTTCTGTGGACGTTGGTAGTGGTGGTGCAAACAATGTACTTGCTACTATCGGCTCCTCATAATGTTCGCCTGCCGTTTTCTGCTCTTAACTGGGTGGTCAGCGGTGGTGGACCGATTACCTTGAACAAATTAGAGTGTTCAAAGCAGGCAATTCTTTTGCCCTGAATAAATTAGCATGGGATAATGGAATATGACTCGGCTCAAGTTCGTTGGTTATCTAGAGTCGAGTAATGGTTAATAGAGATTGTCGGGGTCATTCATATTCAATTGTC	Eukaryota	Amoebozoa	Conosa	Variosea	ATCC50593-Flamella-WIM80-lineage	Flamella-lineage	Flamella	Flamella_arnhemensis
TAGCGTATATTAAAGTTGTTGCAGTTAAAAAGCTCGTAGTTGAACCTTGGGCCTGGCTGGCCGGTCCGCCTCGCGGCGTGCACTGGTCCGGCCGGGCCTTTCCTCCTGGGGAACCGCATGCCCTTCACTGGGGGTGTTGGGGATCCAGGACTTTTACTTTGAAAAAATTAGAGTGTTCAAAGCAGGCCTATGCTCGAATACATTAGCATGGAATAATAGAATAGGACGTGTGGTTCTATTTTGTTGGTTTCTAGGACCGCCGTAATGATTAATAGGGATAGTCGGGGGCATCAGTATTCCGTTGTC	Eukaryota	Opisthokonta	Fungi	Ascomycota	Pezizomycotina	Dothideomycetes	Hyphozyma	Hyphozyma_variabilis_var._variabilis
TAGCGTACGTTAAAGTTGCTGCAGTTAAAAAGCTCGTAGTTGAACGTTCGGGTTCCGCGGGACGGGGCCGCCCCGCGAGGGACGGCGCCGCCCCGGGGCTCGTGATATCTCGTCTCGCCGCCCGTCGCGAGGCGGACGGAGGGATGGATGAGGTTACCTGGAAAAAATCGGGGCGATCTAGGCGGGCGAACCTCGCCAACGAACGATCGGACATGGGATAACGGAAGAGGGCGTCGGCTCGACTTCGTCGGTTCCTCGGGCCGAGGCACGTACGGTGAATAGGGACGGTCGGGGCCGCCCGTACCGGGTCGTG	Eukaryota	Amoebozoa	Lobosa	Tubulinea	Arcellinida	Difflugiidae	Arcella	Arcella_vulgaris
TAGCGTATATTAAAGTTGTTGCAGTTAAAAAGCTCGTAGTTGAAACTTGGGCCTGGCTGGCAGGTCCGCCTCACCGCGTGTACTTGTCCGGCCGGGCCTTTCCTTCTGGAGAACCTCATGCCCTTCACTGGGTGTGTTGGGGAACCAGGACTTTTACTTTGAAAAAATTAGAGTGTTCAAAGCAGGCATATGCCCGAATACATTAGCATGGAATAATAGAATAGGACGTGCGGTTCTATTTTGTTGGTTTCTAGGATCGCCGTAATGATTAATAGGGACGGTTGGGGGCATTAGTATTCCGGTGCT	Eukaryota	Opisthokonta	Fungi	Ascomycota	Pezizomycotina	Dothideomycetes	Ascochyta	Ascochyta_pisi_var._pisi
TAGCGTATATTAACGTTGCTGCAGTTAAAAAGCTCGTAGTTGGATTTCTGACTGATCGCTCTGACCCGGTGTCACTCCTCGTGGGTGGCTGCTGCGTGTCGGAACGCATCTTTCATCCTTTCCGGAAGGCCTTACGTACTGTTTACTCAGTCGCGTTTGTTTCGCATTTTCCGGATCTTTTACTTTGAAAAAATTAGAGTGTTTAAAGCAGGCTTACGCCGTGAATACATTAGCATGGAATAATAATATAGGACTTTGGTTCTATTTTGTTGGTTTCTAGGACTAAAGTAATGATTGATAGGGATAGTTGGGGGTGCTAGTATTCAGAGGCC	Eukaryota	Rhizaria	Cercozoa	NA	NA	NA	NA	NA
TGGGGAATATTGCACAATGGGGGAAACCCTGATGCAGCGACGCCGCGTGAGTGAAGAAGTATTTCGGTATGTAAAGCTCTATCAGCAGGGAAGAAGATGACGGTACCTGCACAAGAAGCCCCGGCTAACTACGTGCCAGCAGCCGCGGTAATACGTAGGGGGCAAGCGTTATCCGGATTTACTGGGTGTAAAGGGAGCGTAGACGGAAGATCAAGTCAGGTGTGAAAGGCATGGGCTCAACCCGTGGACTGCACTTGAAACTGGTCATCTCGAGTGTCGGAGGGGCAGGCGGAATTCCTGGTGTAGCGGTGAAATGCGTAGATATCAGGAAGAACACCGGTGGCGAAGGCGGCCTGCTGGACGATTACTGACGTTGAGGCTCGAAGGCGTGGGGAGCAA…	Eukaryota	NA	NA	NA	NA	NA	NA	NA
TAGGGAATCTTCCGCAATGGACGAAAGTCTGACGGAGCAACGCCGCGTGAGTGATGAAGGTTTTCGGATCGTAAAACTCTGTTGTTAGGGAAGAACAAGTACGAGAGTAACTGCTCGTACCTTGACGGTACCTAACCAGAAAGCCACGGCTAACTACGTGCCAGCAGCCGCGGTAATACGTAGGTGGCAAGCGTTGTCCGGAATTATTGGGCGTAAAGCGCGCGCAGGCGGTCCTTTAAGTCTGATGTGAAAGCCCACGGCTCAACCGTGGAGGGTCATTGGAAACTGGGGGACTTGAGTGCAGGAGAGAAGAGTGGAATTCCACGTGTAGCGGTGAAATGCGTAGAGATGTGGAGGAACACCAGTGGCGAAGGCGACTCTTTGGCCTGTAACTGACGC…	Eukaryota	Opisthokonta	NA	NA	NA	NA	NA	NA
TAGCGTATATTAAAATTGTTGCAGTTAAAAAGCTCGTAGTTGGATTTCTGGTATGGCGCATTTGGCCCGCTTCGGTTACGAGGTCGAGTGCTGTTATGCGCCTGCCATCCTTCTAGAGTACGACTCTCCCTTCACTGGGTTGAGCCGGAATCTAGATCATTTACTTTGAAAAAATTAGAGTGTTTAAAGCAGGCTTGCGCTATGAATACATTAGCATGGAATAATAATTTAGGACTTTGGTCTTATTTTGTTGGTTTCTAGGACTAAAGTAATGATTGATAGGGATAGTTGGGGGTGCTAGTATTCAGCGGCC	Eukaryota	Rhizaria	Cercozoa	Filosa-Sarcomonadea	Cercomonadida	Cercomonadidae	Cercomonas	Cercomonas_alexieffi
TAGCGTATATTAAAGTTGCTGCAGTTAAAAAGCTCGTAGTTGGATTTCTGGCTTGAAACATTTTGCCGGCCACGGTTTCGTGTGTTAGTGCTTGATGTTCTGGCCATCCTTCCAATGGCTATGCATCTATCTTCATTGATGGGTGCGTGGTATTGGATCTTTTACTTTGAAAAAATTAGAGTGTTTCAAGCAGGCTTTATGCTATGAATACATTAGCATGGAATAATAATTTAGGACTTCGGTTCTATTTTGTTGGTTTCTAGGACTGAAGTAATGATTGATAGGGACAGTTGGGGGTGCCAGTATTCAGCGGCC	Eukaryota	Rhizaria	Cercozoa	Filosa-Sarcomonadea	Glissomonadida	Sandonidae	NA	NA
GAGCGTATATTAGAGTTGTTGCAGTTAAAACGTGCGTAGTCGAAGTTGATGGGTGCCGTATGCTCAGAACCTGTCGCTTGTCGGCAGGCCTCACTGCGGTGGTCCCATTATTCACCCGCCAACGACGGCGCCTGCTTCCGCGGGTTGCTTTCCCCTCACGGGGTGGACGGCGGGTGATTTACCTCGAACAAATGAGAGCGCTTGAGGTAGGCGAGAATGTTGCCTGAATCGATTAGCATGGAATAGCAGATGGACAGCGATGTCTGTTTGTTGGTTTGAGACGTTGCTGTAATGATTAATAGGGGTACTCGGGGCCAACCGTATTCAGCGGAT	Eukaryota	Opisthokonta	Fungi	Basidiomycota	Agaricomycotina	Agaricomycetes	Tulasnella	Tulasnella_pruinosa
TAGCGTATATGAAAGTTGTTGCAGTTAAAAAGCTCGTAGTTGGATTTCGGATTGCTCAGGATGTGGTCCGCCGAAACGGCGTGTACCGCGCTTGGGTATCCTTCCTTGGGGACAAAAGTAGGTGGTTTTGGGGGGTTATCAAGCAATTGGTAGCTTCTTGGGCCATCCACTCCTCATCGTTTACTTTGAGAAAATTAGAGTGTTCAAAGCAGGCGTAACCCAGCCTTGAATACTGTAGCATGGGATAATAGAAAAAGACGAGAGTCTTATTTTGTTGGTTTCTAGGGCTTTTGTAATGATTAAAAGGGACAGTTGGGGGCATTTGTATTCAGTTGTC	Eukaryota	Amoebozoa	Lobosa	Tubulinea	Echinamoebida	Echinamoebidae	Echinamoeba	Echinamoeba_thermarum
TAGCGTATATTAAAGTTGTTGCAGTTAAAAAGCTCGTAGTTGAACCTTGGGCCTGGTTGGTCGGTCCGCCTCGCGGCGTGCACTGATCCGACCGGGCCTTTCCTTCTGGGGAACCGCATGTCCTTCATTGGGCGTGTCGGGGATCCAGGACTTTTACTTTGAAAAAATTAGAGTGTTCAAAGCAGGCATATGCCCGAATACATTAGCATGGAATAATAGAATAGGACGTGCGGTTCTATTTTGTTGGTTTCTAGGACCGCCGTAATGATTAATAGGGATAGTCGGGGGCATCAGTATTCCGTTGTC	Eukaryota	Opisthokonta	Fungi	Ascomycota	Pezizomycotina	Leotiomycetes	Thelebolus	Thelebolus_stercoreus
TGAGGAATATTGGTCAATGGCCGAGAGGCTGAACCAGCCATGCCGCGTGAAGGTCACGGCCCTATGGGTCTTAAACTTCTTTTGTAAGGGAGCAATAAGGTCTACGTGTAGACTGATGAGAGTACCTTACGAATAAGCATCGGCTAACTCCGTGCCAGCAGCCGCGGTAATACGGGGGATGCAAGCGTTATCCGGATTTATTGGGTTTAAAGGGTGCGTAGGCGGCCTGTTAAGTCAGCGGTGAAATTCAGGGGCTCAACCTCTGCCGTGCCGTTGATACTGGCAAGCTAGAATGCGGATGCCGTGGGAGGAATGTGTGGTGTAGCGGTGAAATGCATAGATATCACACAGAACACCGATTGCGAAGGCATCTCACGAATCCGCAATTGACGCTGATGC…	Eukaryota	NA	NA	NA	NA	NA	NA	NA
TGGAGAATCTTGCACAATGGGCGAAAGCCTGATGCAGCAACGCCGCGTGAAGGATGAAGGCCCTTGGGTCGTAAACTTCTGTTCTAAGGGAAGATAATGACGGTACCTTAGGAGCAAGTCCCGGCTAACTACGTGCCAGCAGCCGCGGTAATACGTAGGGGGCAAGCGTTATCCGGAATTATTGGGCGTAAAGAGTACGTAGGTGGTTTCTTAAGCGAGGGGTTTAAGGCAAAGGCTTAACCATTGTTCGCCCCCCGAACTGAGAGACTTGAGTGCTGGAGGGGAAAGCGGAATTCCTAGTGTAGCGGTGAAATGCGTAGATATTAGGAGGAACACCAGTGGCGAAGGCGGCTTTCTGGACAGTAACTGACACTGAGGTACGAAAGTGTGGGGAGCAAA…	Eukaryota	NA	NA	NA	NA	NA	NA	NA
TGGGGAATTTTGGACAATGGGCGAAAGCCTGATCCAGCAATGCCGCGTGTGTGAAGAAGGCCTTCGGGTTGTAAAGCACTTTTGTCCGGAAAGAAATGGCTCTGGTTAATACCTGGGGTCGATGACGGTACCGGAAGAATAAGGACCGGCTAACTACGTGCCAGCAGCCGCGGTAATACGTAGGGTCCAAGCGTTAATCGGAATTACTGGGCGTAAAGCGTGCGCAGGCGGTTGTGCAAGACCAATGTGAAATCCCCGAGCTTAACTTGGGAATTGCATTGGTGACTGCACGGCTAGAGTGTGTCAGAGGGGGGTAGAATTCCACGTGTAGCAGTGAAATGCGTAGAGATGTGGAGGAATACCGATGGCGAAGGCAGCCCCCTGGGATAACACTGACGC…	Eukaryota	NA	NA	NA	NA	NA	NA	NA
GTCTGGCAGAAGGGCAGAATGACGTACATGAGGAAGAAGGGCAGCCAGCAGATGACGAACACGCCCATGATGATGCCCAGGGTGCGAGCCGCTCGCCGCTCCTTGGAAAGCGAGATCTTCTGTTTCTCCTCAATGAACTGGTTAACCCCACTAGTCTTCTTCTGCAACGGAGTGACAGAAACGGCAGCGACTCCCGTCGAGGATTGCGGCGGGGTCAGCTTTAGGGACGTTTGCTCGTCCGCCTGAGTCACGCAGACCTGGAATCGAGGTGAGGAAAAGTTTAATTAATCAAGTGGCATGGAAAAAGCCATTTCTCCCATACAACTTATACAACTTATATCGCTTGTTCCATGTGGCTCTCCAAATAAAAGAGCACTTTAGATTTTTAATTTTTTTGTC…	Eukaryota	NA	NA	NA	NA	NA	NA	NA
TGGGGAATATTGGACAATGGGCGAAAGCCTGATCCAGCCATGCCGCGTGTGTGAAGAAGGTCTTCGGATTGTAAAGCACTTTAAGTCGGGAGGAAGGGCTGTAGGCTAATATCCTGCAGTTTTGACGTTACCGACAGAATAAGCACCGGCTAACTTCGTGCCAGCAGCCGCGGTAATACGAAGGGTGCAAGCGTTAATCGGAATTACTGGGCGTAAAGCGCGCGTAGGTGGTTCAGCAAGTTGGATGTGAAAGCCCCGGGCTCAACCTGGGAACTGCATCCAAAACTACTGGGCTAGAGTACGGTAGAGGGTGGTGGAATTTCCTGTGTAGCGGTGAAATGCGTAGATATAGGAAGGAACACCAGTGGCGAAGGCGACCACCTGGACTGATACTGACAC…	Eukaryota	NA	NA	NA	NA	NA	NA	NA
TGGGGAATTTTGGACAATGGGCGAAAGCCTGATCCAGCAATGCCGCGTGTGTGAAGAAGGCCTTCGGGTTGTAAAGCACTTTTGTCCGGAAAGAAATCCCTTGCCCTAATATGGCGGGGGGATGACGGTACCGGAAGAATAAGCACCGGCTAACTACGTGCCAGCAGCCGCGGTAATACGTAGGGTGCGAGCGTTAATCGGAATTACTGGGCGTAAAGCGTGCGCAGGCGGTTTGTTAAGACAGATGTGAAATCCCCGGGCTCAACCTGGGAACTGAATTTGTGACTGGCAGGCTAGAGTATGGCAGAGGGGGGTAGAATTCCACGTGTAGCAGTGAAATGCGTAGAGATGTGGAGGAATACCGATGGCGAAGGCAGCCCCCTGGGCCAATACTGACGC…	Eukaryota	NA	NA	NA	NA	NA	NA	NA
TAGCGTATATTAAAGTTGTTGCAGTTAAAAAGCTCGTAGTTGAACTTCAGACCTGGTTGGGCGGTCCGCTTAACGGCGAGTACTGTCTGACTGGGCCTTACCTCTTGGTGAGCCGGCGTGCCCTTTATTGGTGTGCGTCGGGGAACCAGGACTTTTACCTTGAGAAAATTAGAGTGTTCAAAGCAGGCCTATGCCCGAATACATTAGCATGGAATAATAAAATAGGACGTGCGGTTCTATTTTGTTGGTTTCTAGAGTCGCCGTAATGATTAATAGGGATAGTTGGGGGCATTGGTATTGAGTCGCT	Eukaryota	Opisthokonta	Fungi	Basidiomycota	Agaricomycotina	Agaricomycetes	NA	NA
TAGCGTATATTAAAGTTGTTGCAGTTAAAAAGCTCGTAGTCGGAAATCGGGGTGGCCACGGGCCCGGTCTGCCGGGATGGCGTGTACTGGCTCGTCCACTCTTCCTTCCAGTCAGCTACTTTTCGCTCTTAACTGAGCGTTGAGCAAGCTCTGGATCGTTTACTTTGAAAAAATTAGAGTGTTTAAAGCAGGCCCATTTGTGCCTTGAATATTGCAGCATGGAATAATGGAATAGGGTTTTGTACCCGTTTTCGTTGGTTTTTGCGTACAGAACAATGGTCAATAGGAACGGTTGGGGATATTCATATTTAATTGCT	Eukaryota	Amoebozoa	Conosa	Variosea	Variosea_X	NA	NA	NA
TAGCGTATATTAAAGTTGTTGCAGTTAAAAAGCTCGTAGTTGGATCTGAGGTGGGAGTCGACGGTTCAGCCTTGTGCTGCGACTGCTCGTGCTCTACCTTACTCAGTCATTAGACACTTTGTGGTGCTCTTCATTGAGTGCTGCTTGGTGCATGGCACGTTTACTTTGAAAAAATTAAAGTGCTCAAAGCAGGCCTTTGTGCTTGAATACTCTTGCATGGAATAATGGAATAGGACTTCGGTTCTATTTTGTTGGTTTTCGGAATCGATGTAATGATTAAAAGGGACTGCCGGGGGCATGAGTATGGTGGCGTT	Eukaryota	Opisthokonta	Metazoa	Platyhelminthes	Turbellaria	Rhabdocoela	NA	NA
TAGCGTATATTAACGTTGCTGCAGTTAAAAAGCTCGTAGTTGGATTTCTGGTTGGTCGCCCTGGCCCGCTGGCTTTACGTCAGGTGTGTGCCGGTGCGTACCTGCCATCCTTCTAGAGAGCCGTGCGTACCCTTTACTGGGCCGCGCGCGTGCGATCTAGATCTTTTACTTTGAAAAAATTAGAGTGTTTAAAGCAGGCTTACGCCGTGAATACATTAGCATGGAATAATAATATAGGACTTTGGTTCTATTTTGTTGGTTTCTAGGACTGAAGTAATGATTGATAGGGATAGTTGGGGGTGCTAGTATTCAGCGGCC	Eukaryota	Rhizaria	Cercozoa	NA	NA	NA	NA	NA
TAGCGTATATTAAAGTTGCTGCAGTTAAAAAGCTCGTAGTTGGATTTCTGACGAAACTGCTAGCTGGCCCGCCACTCCGCGTGTGTGAGTGCCGGCTTGGCGTTTGTCATCCGTTCGAAGGATGTGCGCGCTGCCCTTCACTGGGTTGGTGCTGCATGTTTTCGATCTTTTACTTTGAAAAAATTAGAGTGTTTCAAGCAGGCATGTGTTGCTATGAATACATTAGCATGGAATAATAACCTAGGACTTTCGGTTCTATTTTGTTGGTGTTCTGGAGCTGAAGTAATGATTGATAGGGATAGTTGGGGGTGCTAGTATTCAATGGCC	Eukaryota	Rhizaria	Cercozoa	Filosa-Sarcomonadea	Glissomonadida	Allapsidae	Group-Te	Group_Te_sp.
TAGCGTATATTAAAGTTGTTGCCGTTAAAAAGCTCGTAGTCGAACTTCGGCCCGTGGGGGCTGGTCCGCCTTATGGGTGTGTACTAGTTTCCTCGCGGGCTTACCTCTTGGTGAGCCTGGATGCTCTTTATTGGGTGTCCAGGGTAACCAGGACTTTTACTTTGAGAAAATTAGAGTGTTCAAAGCAGGCCTACGCCTGAATACATTAGCATGGAATAATAGAATAGGACGTGCGGTCCTATTGTGTTGGTCTTAAGGATCGCCGTAATGATTAATAGGGATAGTTGGGGGCATTCGTATTCAATTGCT	Eukaryota	Opisthokonta	Fungi	Basidiomycota	Pucciniomycotina	Atractiellomycetes	NA	NA
TAGCGTATATTAAAGTTGTTGTGGTTAAAAAGCTCGTAGTTGAACCTTGGGCCTGGCTGGCCGGTCCGCCTCACCGCGTGTACTGGTCCGGCCGGGCCTTTCCCTCTGTGGAACCCCATGCCCTTCACTGGGTGTGGCGGGGAAACAGGACTTTTACTTTGAAAAAATTAGAGTGCTCCAGGCAGGCCTATGCTCGAATACATTAGCATGGAATAATAAAATAGGACGTGCGGTTCTATTTTGTTGGTTTCTAGGACCGCCGTAATGATTAATAGGGACAGTCGGGGGCATCAGTATTCAATTGTC	Eukaryota	Opisthokonta	Fungi	Ascomycota	Pezizomycotina	Sordariomycetes	NA	NA
TAGCGTATATTAAAGTTGTTGCAGTTAAAAAGCTCGTAGTTGAATTTCTGGCCAGCGCTGCTCTCGGCTCTCTGAGTCGGTTCAGTGTTTGGTCATCCGTATGGGAAGCTAGCTCGGCCTTCACTGGTCGGCTAGTGGATCATACACTTTACTTTGAAAAAATTAGAGTGTTTCAGGCAGGCAATTGCTTGGATACTTCAGCATGGAATAATGGAATAGGACTTTGACCTATTTGTTGGTTTCTTCGAGGTCAAGGTAATGATTAATAGGGACAGTTGGGGGCATTCATATTTAATTGTC	Eukaryota	Alveolata	Ciliophora	Colpodea	Colpodea_X	Colpodida	Pseudoplatyophrya	Pseudoplatyophrya_nana
TAGCGTATATTAAAGTTGTTGCAGTTAAAAAGCTCGTAGTCGAACTTCGGATCTGGCGGGATGGTCCGCCTTACGGTGTGTACTGTCCGGCCGGATCTTACCTCTTGGTGAAGCCGTATGCCCTTTACTGGGTGTGCGGTGGAACCAGGAATTTTACTTTGAGAAAATTAGAGTGTTCAAAGCAGGCATACGCCCGAATACATTAGCATGGAATAATAGAATAGGACGTGCGGTTCTATTTTGTTGGTTTCTAGGATCGCCGTAATGATTAATAGGGACGGTCGGGGGCATTAGTATTCCGTTGCT	Eukaryota	Opisthokonta	Fungi	Basidiomycota	Agaricomycotina	Tremellomycetes	Cryptococcus	Cryptococcus_podzolicus
TAGCGTATATTAAAGTTGTTGTGGTTAAAAAGCTCGTAGTTGAACCTTGGGCCTGGCTGGCCGGTCCGCCTCACCGCGTGTCCTGGTCCGGCCGGGCCTTTCCCTCTGTGGAACCCCATGCCCTTCACTGGGTGTGGCGGGGAAACAGGACTTTTACTGTGAAAAAATTAGAGTGCTCCAGGCAGGCCTATGCTCGAATACATTAGCATGGAATAATAGAATAGGACGTGTGGTTCTATTTTGTTGGTTTCTAGGACCGCCGTAATGATTAATAGGGACAGTCGGGGGCATCAGTATTCAATTGTC	Eukaryota	Opisthokonta	Fungi	Ascomycota	Pezizomycotina	Sordariomycetes	Gibberella	Gibberella_moniliformis
TAGCGTATATTAAAGTTGTTGCAGTTAAAAAGCTCGTAGTTGAACCTTGGGCCTGGCTGGCCGGTCCGCCTCACCGCGTGTACTGGTCCGGCCGGGCCTTTCCTTCTGGGGAGCCGCATGCCCTTCACTGGGCGTGTCGGGGAACCAGGACTTTTACTTTGAAAAAACTAGAGTGTTCAAAGCAGGCCTTTGCTCGAATACATTAGCATGGAATAATAGAATAGGACGTGTGGTTCTATTTTGTTGGTTTCTAGGACCGCCGTAATGATTAATAGGGATAGTCGGGGCCGTCCGTATTCAATTGTC	Eukaryota	Opisthokonta	Fungi	Ascomycota	Pezizomycotina	Dothideomycetes	NA	NA
TAGCGTATATTAAAGTTGTTGCAGTTAAAAAGCTCGTAGTTGAACCTTGGGCCTGGTTGGTCGGTCCGCCTCGCGGCGTGCACTGATCCGACCGGGCCTTTCCTTCTGGGGAACCGCATGTCCTTCATTGGGCGTGTCGGGGATCCAGGACTTTTACTTTGAAAAAATTAGAGTGTTCAAAGCAGGCCTATGCTCGAATACATTAGCATGGAATAATAGAATAGGACGTGTGGTTCTATTTTGTTGGTTTCTAGAGTCGCCGTAATGATTAATAGGGATAGTCGGGGGCATCAGTATTCCGTTGTC	Eukaryota	Opisthokonta	Fungi	Ascomycota	Pezizomycotina	Leotiomycetes	Thelebolus	Thelebolus_stercoreus
TAGCGTATATTAAAGTTGTTGTGGTTAAAAAGCTCGTAGTTGAACCTTGGGCCTGGCTGGCCGGTCCGCCTCACCGCGTGCACTGGTCCGGCCGGGCCTTTCCCTCTGTGGAACCCCATGCCCTTCACTGGGCGTGGCGGGGAAACAGGACTTTTACTTTGAAAAAATTAGAGTGCTCCAGGCAGGCCTATGCTCGAATACATTAGCATGGAATAATAAAATAGGACGTGCGGTTCTATTTTGTTGGTTTCTAGGACCGCCGTAATGATTAATAGGGACAGTCGGGGGCATCAGTATTCAATTGTC	Eukaryota	Opisthokonta	Fungi	Ascomycota	Pezizomycotina	Sordariomycetes	NA	NA
TAGCGTATATTAAAGTTGTTGCAGTTAAAAAGCTCGTAGTTGAACCTTGGGTCTGGCTGGCCGGTCCGCCTCACCGCGAGTACTGGTCCGGCTGGACCTTTCCTTCTGGGGAACCCCATGGCCTTCACTGGCTGTGGGGGGAACCAGGACTTTTACTGTGAAAAAATTAGAGTGCTCCAGGCAGGCCTATGCTCGAATACATTAGCATGGAATAATAAAATAGGACGTGTGGTTCTATTTTGTTGGTTTCTAGAGCCACCGTAATGATTAATAGGGATAGTCGGGGGCATCAGTATTCAATTGTC	Eukaryota	Opisthokonta	Fungi	Ascomycota	Pezizomycotina	Eurotiomycetes	NA	NA
TGGGGAATATTGGGCAATGGGCGAAAGCCTGACCCAGCAACGCCGCGTGAGTGAAGAAGGCCTTCGGGTTGTAAAGCTCTGTTATAGGGGACGAAGGAAGTGACGGTACCCTATAAGGAAGCCCCGGCTAACTACGTGCCAGCAGCCGCGGTAATACGTAGGGGGCGAGCGTTGTCCGGAATGACTGGGCGTAAAGGGCGTGTAGGCGGTTTTTTAAGTCTGGAGTGAAAGTCATGCATTCAATGTGGGAATTGCTTTGGATACTGGAAGACTTGAGTGCGGAAGAGGTAAGTGGAATTCCAAGTGTAGCGGTGAAATGCGTAGAGATTGGGAGGAACACCAGTGGCGAAGGCGACTTACTGGGCCGTAACTGACGCTGAGGCGCGAAAGCGTGGGGAG…	Eukaryota	NA	NA	NA	NA	NA	NA	NA
TGGGGAATTTTGGACAATGGGGGAAACCCTGATCCAGCCATCCCGCGTGTGCGATGAAGGCCTTCGGGTTGTAAAGCACTTTTGGCAGGAAAGAAACGTCATGGGTTAATACCCCGTGAAACTGACGGTACCTGCAGAATAAGCACCGGCTAACTACGTGCCAGCAGCCGCGGTAATACGTAGGGTGCAAGCGTTAATCGGAATTACTGGGCGTAAAGCGTGCGCAGGCGGTTCGGAAAGAAAGATGTGAAATCCCAGAGCTTAACTTTGGAACTGCATTTTTAACTACCGGGCTAGAGTGTGTCAGAGGGAGGTGGAATTCCGCGTGTAGCAGTGAAATGCGTAGATATGCGGAGGAACACCGATGGCGAAGGCAGCCTCCTGGGATAACACTGACGC…	Eukaryota	Opisthokonta	Metazoa	NA	NA	NA	NA	NA
TGGGGAATATTGGGCAATGGGGGAAACCCTGACCCAGCGACGCCGCGTGAGGGAAGAAGGTCTTCGGATTGTAAACCTCTGTCTTTGGGGACGATAGTGACTGTACCCAAGGAGGAAGCCACGGCTAACTACGTGCCAGCAGCCGCGGTAAAACGTAGGTGGCAAGCGTTGTCCGGATTTACTGGGTGTAAAGGGAGCGCAGGCGGATCTGCAAGTCGAGTGTGAAATCCATGGGCTCAACCCATGAACTGCGCTCGATACTGTGGGTCTTGAGTGGAGTAGGGGCAGGCGGAATTCCCGGTGTAGCGGTGGAATGCGTAGATATCGGGAGGAATACCAGTAGCGAAGGCGGCCTGCTGGGCTCTAACTGACGCTGAGGCTCGAAAGCGTGGGGAGCAA…	Eukaryota	NA	NA	NA	NA	NA	NA	NA
TAGCGTATATTGAAGTTGTTGCAGTTAAAAAGCTCGTAGTTGGATCTGAGGTGGGAGTCGACGGTTCAGCCTTGTGCTGCGACTGCTCGTGCTCTACCTTACTCAGTCATTAGACACTTTGTGGTGCTCTTCATTGAGTGCTGCTTGGTGCATGGCACGTTTACTTTGAAAAAATTAAAGTGCTCAAAGCAGGCCTTTGTGCTTGAATACTCTTGCATGGAATAATGGAATAGGACTTCGGTTCTATTTTGTTGGTTTTCGGAATCGATGTAATGATTAAAAGGGACTGCCGGGGGCATGAGTATGGTGGCGTT	Eukaryota	Opisthokonta	Metazoa	Platyhelminthes	Turbellaria	Rhabdocoela	NA	NA
TAGCGTATATTAAAGTTGTTGTGGTTAAAAAGCTCGTAGTTGAACCTTGGGCCTGGCCGTCCGGTCCGCCTCACCGCGTGTACTGGCTCGGCCGGGCCTTTCCCTCTGTGGAACCCCATGCCCTTCACTGGGCGTGGCGGGGAAACAGGACTTTTACTGTGAAAAAATTAGAGTGCTCCAGGCAGGCCTATGCTCGAATACATTAGCATGGAATAATAGAATAGGACGTGTGGTTCTATTTTGTTGGTTTCTAGGACCGCCGTAATGATTAATAGGGATAGTCGGGGGCATCAGTATTCCGTTGTC	Eukaryota	Opisthokonta	Fungi	Ascomycota	Pezizomycotina	Sordariomycetes	Fusarium	Fusarium_equiseti
TAGCGTATATTAAAGTTGTTGCAGTTAAAAAGCTCGTAGTTGAACTTTGGGCCTGGGCGGGCGGTCTACCTATGGTAAGTACTGTTGCGGCCGGGTCTTTTCCTTCTGGCTAACTCTTCGGAGTGAACCAGGACGATTACTTTGAGGAAATTAGAGTGTTCAAAGCAGGCCTTTGCTCGAATATATTAGCATGGAATAATAGAATAGGACGTTATGGTTCTATTTTGTTGGTTTCTAGGACCATCGTAATGATTAATAGGGACGGTCGGGGGCATCAGTATTCAGTTGTC	Eukaryota	Opisthokonta	Fungi	Ascomycota	Saccharomycotina	Saccharomycetales	Pichia	Pichia_kluyveri_var._kluyveri
TAGCGTATATTAAAATTGTTGCCGTTAAAAAGCGCGTAGTCGAACTTCAATCTTTGCCCGCTGGTCTGCCAATCGGCAATGGCCAGTCCGGGTAGGGATTTACCTCTTGGTGAATATCAATGCTCTTTATTGGGTGTTGGTAGGAACCAGGACTTTTACTTTGAGAAAATTAGAGTGTTCAAAGCAGGCGATACTTGTCTGAATATATTAGCATGGAATAATAGAATAGGACGTGCGATCCTAATTCGTTGGTTTTTAGGAACGCCGTAATGATGAATAGCGGTAGTTGGGGGCATTTGTATTCAGCTGCT	Eukaryota	Opisthokonta	Fungi	Basidiomycota	Pucciniomycotina	Tritirachiomycetes	Paratritirachium	Paratritirachium_cylindroconium
TAGCGTATATTAAAGTTGTTGCAGTTAAAAAGCTCGTAGTTGAATTTTGGACTTGGCTGTACGATTCTGTGCAAACAGTTAATTGTACTTGGCTTTGTCTTTCCTTCTAGCTAACCTTTATGCACTTTATTGTGTGTACTGGGGATCTAGGACTTTTACTTTGAAAAAATTAGAGTGTTTAAAGCAGGCTTATGCTTGAATACATTAGCATGGAATAATAGAATAGGACTTTGGTTCTATTTTGTTGGTTTCTAGGACCGAAGTAATGATTAATAGGGATAGTTGGGGGCATTAGTATTTAATTGTC	Eukaryota	Opisthokonta	Fungi	Chytridiomycota	Chytridiomycotina	Neocallimastigomycetes	Neocallimastix	Neocallimastix_frontalis
TAGCGTATATTAAAGTTGTTGCAGTTAAAAAGCTCGTAGTTGAATTTCTGGCCAGTTCTGTGCATGGCTCTCTGAGTCGGTTCAGAACTTGGTCATCCGTATGGGAAGCTAGCTCGGCCTTCACTGGTCGGCTAGTGGATCATACACTTTACTTTGAAAAAATTAGAGTGTTTCAGGCAGGCAATTGCTTGGATACTTCAGCATGGAATAATGGAATAGGACTTTGACCTATTTGTTGGTTTCTCGAGGTCAAAGTAATGATTAATAGGGACAGTTGGGGGCATTCGTATTTAATTGTC	Eukaryota	Alveolata	Ciliophora	Colpodea	Colpodea_X	Colpodida	Colpodida_X	Colpodida_X_sp.
TAGCGTATATTAAAGTTGTTGCAGTTAAAAAGCTCGTAGTTGAAGTTTGGTCTCGGACGCTGGGTCTGCTTCATTGCATGTACTTGACGGTCCGAGACTTCCTTCTTGGTGAACGGCCGCCTTCGGGTGGTCCGGAACCAGGACTATTACTTTGAAAAAATTAGAGTGTTCAAAGCAGGCCATAGGCCCGAATATATTAGCATGGAATAACAGAATAGGACGTGCGGTTCTATTTTGTTGGTTTCTAGGACCGCCGTAATGATTAATAGGGACAGTCGGGGGCATCAGTATTCCGTTGTC	Eukaryota	Opisthokonta	Fungi	Basidiomycota	Ustilaginomycotina	Ustilaginomycetes	NA	NA
TAGCGTATATTAAAGTTGTTGTGGTTAAAAAGCTCGTAGTTGAACCTTGGGCCTGGCTGGCCGGTCCGCCTCACCGCGTGCACTGGTCCGGCCGGGCCTTTCCTCCTGCGGAACCCGGCGCTCTTCACTGGGCGCCGCGGGGAAGCAGGACATTTACTTTGAAAAAATTAGAGTGCTCCAGGCAGGCCTATGCTCGAATACATTAGCATGGAATAATAAAATAGGACGCGCGGTTCTATTTTGTTGGTTTCTAGGACCGCCGTAATGATTAATAGGGACAGTCGGGGGCATCAGTATTCAATTGTC	Eukaryota	Opisthokonta	Fungi	Ascomycota	Pezizomycotina	Sordariomycetes	Acremonium	Acremonium_breve
TAGCGTATATTAAAGTTGTTGCAGTTAAAAAGCTCGTAGTTGAACTTCAGGCCTGGCTGGGCGGTCCGCCTCACGGCGTGTACTGTCTGGCTGGGTCTTACCTCTTGGTGAGCCGGCGTGCCCTTTATTGGTGTGCGTCGGGGAACCAGGACTTTTACCTTGAGAAAATTAGAGTGTTCAAAGCAGGCCTGCGCCTGAATACATTAGCATGGAATAATAAAATAGGACGTGCGGTTCTATTTTGTTGGTTTCTAGAGTCGCCGTAATGATTAATAGGGATAGTTGGGGGCATTGGTATTGAGTCGCT	Eukaryota	Opisthokonta	Fungi	Basidiomycota	Agaricomycotina	Agaricomycetes	Coprinopsis	Coprinopsis_atramentaria
TAGCGTATATTAAAGTTGTTGCAGTTAAAAAGCTCGTAGTTGAACCTTGGGCCTAGCTGGCCGGTCCGCCTCACCGCGAGAACTGGTCCGGCTGGGCCTTTCCCCCTGGGGAGCCGCATGCCCTTCACTGGGTGTGCCGGGGAACCAGGACTTTTACTTTGAAAAAATTAGAGTGTTCAAAGCAGGCCTATGCTCGAATACATTAGCATGGAATAATAGAATAGGACGTGTGGTTCTATTTTGTTGGTTTCTAGGACCGCCGTAATGATTAATAGGGATAGTCGGGGGCATCAGTATTCAATTGTC	Eukaryota	Opisthokonta	Fungi	Ascomycota	Pezizomycotina	NA	NA	NA
TAGCGTATATTAAAGTTGTTGCAGTTAAAAAGCTCGTAGTTGAACCTTGGGCCTGGCTGGCCGGTCCGCCTCACCGCGTGTACTGGTCCGGCCGGGCCTTTCCCTCTGTGGAACCCCATGCCCTTCACTGGGTGTGGCGGGGAACCAGGACTTTTACTTTGAAAAAATTAGAGTGTTCAAAGCAGGCATATGCTCGAATACATTAGCATGGAATAATAGAATAGGACGTGTGGTTCTATTTTGTTGGTTTCTAGGACCGCCGTAATGATTAATAGGGACAGTCGGGGGCATCAGTATTCAATTGTC	Eukaryota	Opisthokonta	Fungi	Ascomycota	Pezizomycotina	Sordariomycetes	NA	NA
TAGCGTATATTAATGTTGCTGCAGTTAAAAAGCTCGTAGTTGGATTTCTGACTTGGCGCACCTGGCCCGCCACGGTTACGTGTGTGAGTGCCGGGATGCGCCTGTCACTTTTCTGGTAAACTATTGTGCCCTTCATTGGGTATGATAGGTAGCCAGATATTTTACTTTGAAAAAATTAGAGTGTTTAAAGCAGGCTTTTTGCTATGAATACATTAGCATGGAATAATAAGTTAGGACTTCGGTTCTATTTTGTTGGTTTCTAGGACTGAAGTAATGATTGATAGGGATAGTTGGGGGTGCTAGTATTCAGCGGCC	Eukaryota	Rhizaria	Cercozoa	Filosa-Sarcomonadea	Glissomonadida	Allapsidae	NA	NA
TAGCGTATATTAAATTTGTTGACGTTAAAAAGCTCGTAGTCGACTGTCAGCCCTCGCTGACCGGTCCGCTTGTTATGAGTGTGTACTGGACTCAGTGGGGGCTTTATCTCCTGGTGAACTAGCATGTCGTTTACTCGGTGTGTTAGGGAACCAGGAATTTTACTTTGAATAAATCAGAGTGTTCAAAGCAGGCATGTTTGCCCGAATGTTACAGCATGGAATAATAGAATAGGATGTGTGCCTCTATTGGTCTTTTAGAGGTACCTTAATGAGAAATAGGGGCGGCTCGGGGGCATTTGTATTCAATTGCT	Eukaryota	Opisthokonta	Fungi	Basidiomycota	Pucciniomycotina	Cystobasidiomycetes	Sporobolomyces	Sporobolomyces_sasicola
TAGCGTATATTAAAGTTGTTGCAGTTAAAAAGCTCGTAGTTGAACCTTGGGCCTGGCTGGCCGGTCCGCCTCACCGCGTGCACTGGTCCGGCCGGGTCTTTCCCTCTGGGGAACCGCATGCCCTTCACTGGGTGTGTCGGGGAACCAGGACTTTTACTTTGAAAAAATTAGAGTGTTCAAAGCAGGCCTATGCTCGAATACATTAGCATGGAATAATAGAATAGGACGTGCGGTTCTATTTTGTTGGTTTCTAGGACCGCCGTAATGATTAATAGGGACAGTCGGGGGCATCAGTATTCAATTGTC	Eukaryota	Opisthokonta	Fungi	Ascomycota	Pezizomycotina	Sordariomycetes	NA	NA
TAGCGTATATTAAAATTGTTGCAGTTAAAAAGCTCGTAGTTGAACTTCTGGTTTGGCGCGCGCGGCCCGTTGCGGCAACGCAGTGTGTGCCGTTGTGCGCCTGCCATCCTTCTGGCGTTTGGGTGTGCCCTTCACTGGGATTGCATCTGGGTGTCAAGATCTTTTACTTTGAAAAAATTAGAGTGTTTAAAGCAGGCTTGCGCAATGAATACATTAGCATGGAATAATAATTTAGGACTTCTGTTCTATTTTGTTGGTTTCTAGGATGGAAGTAATGATTGATAGGGATAGTTGGGGGTGCTAGTATTCAGCGGCC	Eukaryota	Rhizaria	Cercozoa	Filosa-Sarcomonadea	Cercomonadida	Cercomonadidae	Eocercomonas	Eocercomonas_sp.
TAGCGTATATTAAAGTTGTTGCAGTTAAAAAGCTCGTAGTTGAACCTTGGGTCTGGCTGGCCGGTCCGCCTCACCGCGAGTACTGGTCCGGCTGGACCTTTCCTTCTGGGGAACCTCATGGCCTTCACTGGCTGTGGGGGGAACCAGGACTTTTACTGTGAAAAAATTAGAGTGTTCAAAGCAGGCCTATGCTCGAATACATTAGCATGGAATAATAGAATAGGACGTGCGGTTCTATTTTGTTGGTTTCTAGGACCGCCGTAATGATTAATAGGGATAGTCGGGGGCATCAGTATTCCGTTGTC	Eukaryota	Opisthokonta	Fungi	Ascomycota	Pezizomycotina	Eurotiomycetes	Aspergillus	NA
TAGCGTATATTAAAGTTGTTGCAGTTAAAAAGCTCGTAGTTGAATTTTGGACTTAGCTGTACGGTACTGCGTAAGCGGTTTACTGTTCTTGGCTTTGTCTTTCCTTCTAGTTAACCTTTATGCACTTCACTGTGTGTATTGGCGATCTAGGACTTTTACTTTGAAAAAATTAGAGTGTTTAAAGCAGGCATTTGCTTGAATACATTAGCATGGAATAATAGAATAGGACTTTGGTTCTATTTTGTTGGTTTCTAGGACCGAAGTAATGATTAATAGGGATAGTTGGGGGCATTAGTATTTAATTGTC	Eukaryota	Opisthokonta	Fungi	Chytridiomycota	Chytridiomycotina	Neocallimastigomycetes	Cyllamyces	Cyllamyces_aberensis
TAGCGTATATTAAAGTTGTTGCAGTTAAAAAGCTCGTAGTTGAACCTTGGGCCCGTCCTGCCGGTCCGCCTCACCGCGAGTACTGGACGGGATGGGCCTTTCTTTCTGGGGAATCCCATGGTCTTCACTGACTGTGGCGGGGAACCAGGACTTTTACTGTGAAAAAATTAGAGTGTTCAAAGCAGGCCTTTGCTCGGATACATTAGCATGGAATAATAAAATAGGACGTGCGGTTCTATTTTGTTGGTTTCTAGGACCGCCGTAATGATTAATAGGGATAGTCGGGGGCGTCAGTATTCAGCTGTC	Eukaryota	Opisthokonta	Fungi	Ascomycota	Pezizomycotina	Eurotiomycetes	Talaromyces	Talaromyces_rugulosus
TAGCGTATATTAAAGTTGTTGCCGTTAAAAAGCTCGTAGTCGAACTTCGGCCTTTGCCGCCCGGTCCGCCTATTTGGGCGTGTACTGGAGCGGTGGAGGCTTACCTCGTGGTGAACGGCCATGCTCTTTACTGGGTGTGGTCGAGAACCATGACTTTTACTTTGAAAAAATTAGAGTGTTCAAAGCAGGCTTACGCCCGAATACATTAGCATGGAATAATAAAATAGGACGTGCGGTTCTATTTTGTTGGTTTCTAGGATCGCCGTAATGATTAATAGGGATAGTTGGGGGCATTCGTATTCAATTGCT	Eukaryota	Opisthokonta	Fungi	Basidiomycota	Pucciniomycotina	Cystobasidiomycetes	Cystobasidiomycetes_X	Cystobasidiomycetes_X_sp.
TAGCGTATATTAAAGTTGTTGCAGTTAAAAAGCTCGTAGTCGAAATTCTGGCTGGTCCTGTTTCCGGCTCCGGTCGACTCAGGACCTAGTCATCCGTCGGAGAACCCTTGTCGTCCTTCACTGGTCGCTTGGGGGAACTGACCCTTTACTTTGAAAAAATTAGAGTGTTTCAGGCAGGCAGGCTCTCGCCCGAATACTCCAGCATGGAATAATGGAATAGGACTTTCTTCTATTTTGTTGGTTATTAGTGGAAAGTAATGATTAATAGGGACAGTTGGGGGCATTCGTACTTAATTGTC	Eukaryota	Alveolata	Ciliophora	Colpodea	Colpodea_X	Platyophryida	Platyophrya	Platyophrya_sp.
TAGCGTATATTAAAGTTGTTGCAGTTAAAAAGCTCGTAGTTGGACTTTAGGCGAGCCGGGCCGGTCCGCCACTGGCGGTACTAGCTCTGGCGAGCCTCACCTTCGGGAAACCAGCGTTCTGCGCTGGGGAACCGAGCCTTACTTTGAGAAAATTAGAGTGTTTAAAGCAGGCTTACGCTTGAATACTTCAGCATGGAATAACAAGATAGGACTTTGGTTTTATTTTGTTGGTTTGAGAACCAAAGTAATGATTAATAGGGACAGTTGGGGGCATTAGTATTCAGTAGTC	Eukaryota	Opisthokonta	Fungi	NA	NA	NA	NA	NA
TAGCGTATATTAAAGTTGTTGCAGTTAAAAAGCTCGTAGTTGAACTTCAGACCTGGTTGGGCGGTCCGCTTAACGGCGAGTACTGTTCGACTGGGCCTTACCTCTTGGTGAGCTGGCGTGCCCTTTATTGGTGTGCGTCGGGGAACCAGGACTTTTACCTTGAGAAAATTAGAGTGTTCAAAGCAGGCCTATGCCCGAATACATTAGCATGGAATAATAAAATAGGACGTGCGGTTCTATTTTGTTGGTTTCTAGAGTCGCCGTAATGATTAATAGGGATAGTTGGGGGCATTGGTATTGAGTCGCT	Eukaryota	Opisthokonta	Fungi	Basidiomycota	Agaricomycotina	Agaricomycetes	NA	NA
TAGCGTATATTAACGTTGCTGCAGTTAAAAAGCTCGTAGTTGGATTTCTGGCTGGTCGCTCTGACCCGGTGTCGGCCCTCGTGGTCGGCTGCTGTGTGTCGGAACTGACCTTCCATCCTTTCTGGATAGCCCCATGTACTGTTTACTCAGTTGCGTGGTGTTTGCGATCCAGATCTTTTACTTTGAAAAAATTAGAGTGTTTAAAGCAGGCTTACGCCGTGAATACATTAGCATGGAATAATAATATAGGACTTTGGTTCTATTTTGTTGGTTTCTAGGACTAAAGTAATGATTGATAGGGATAGTTGGGGGTGCTAGTATTCAGCGGCC	Eukaryota	Rhizaria	Cercozoa	NA	NA	NA	NA	NA
TAGCGTATATTAAAGTTGTTGTGGTTAAAAAGCTCGTAGTTGAACCTTGGGCCTGGCTGGCCGGTCCGCCTCACCGCGTGTACTGGTCCGGCCGGGCCTTTCCCTCTGTGGAACCTCATGCCCTTCACTGGGCGTGACGGGGAAACAGGACTTTTACTTTGAAAAAATTAGAGTGCTCCAGGCAGGCCTATGCTCGAATACATTAGCATGGAATAATGAAATAGGACGTGCGGTTCTATTTTGTTGGTTTCTAGGACCGCCGTAATGATTAATAGGGACAGTCGGGGGCATCAGTATTCAATTGTC	Eukaryota	Opisthokonta	Fungi	Ascomycota	Pezizomycotina	Sordariomycetes	Simplicillium	Simplicillium_lanosoniveum
TGGGGAATATTGCACAATGGGGGAAACCCTGATGCAGCGACGCCGCGTGAGTGAAGAAGTATTTCGGTATGTAAAGCTCTATCAGCAGGGAAGAAGATGACGGTACCTGCACAAGAAGCCCCGGCTAACTACGTGCCAGCAGCCGCGGTAATACGTAGGGGGCAAGCGTTATCCGGATTTACTGGGTGTAAAGGGAGCGTAGACGGAAGGTCAAGTCAGGTGTGAAAGGCATGGGCTCAACCCGTGGACTGCACTTGAAACTGGTCATCTCGAGTGTCGGAGGGGCAGGCGGAATTCCTGGTGTAGCGGTGAAATGCGTAGATATCAGGAAGAACACCGGTGGCGAAGGCGGCCTGCTGGACGATCACTGACGTTGAGGCTCGAAGGCGTGGGGAGCAA…	Eukaryota	NA	NA	NA	NA	NA	NA	NA
TATTAGATACCCAAGTAGTCCCGTACGACCTGACCTATGGGATGCAGCAGTATTAGATACCCACGTAGTCCGCTCTGATCACGCCTATGGGATGCAGCAGTATTAGATACCCTGGTAGTCCCGTGATGTACAGTGCCTATGGGATGCAGCAGTATTAGATACCCCCGTAGTCCATCACCGACTGCCCATAGAGAGCTATGCTCTTCCGATCTACTTGACCTATGGGGTGCAGCAGT	Eukaryota	NA	NA	NA	NA	NA	NA	NA
TCGGGAATATTGCGCAATGGAGGAAACTCTGACGCAGTGACGCCGCGTGCAGGATGAAGGTTTTCGGATTGTAAACTGCTTTAGATAGGGAAGAAAAAAATGACGGTACCTATAGAATAAGCTCCGGCTAACTACGTGCCAGCAGCCGCGGTAATACGTAGGGAGCAAGCGTTATCCGGATTTATTGGGTGTAAAGGGTGCGTAGACGGATTTGCAAGTTGGCTGTGAAATCCCGAGGCTTAACTTCGGAATTGCAACCAAAACTACAAGTCTTGAGTACTGGAGGGGAATGCGGAATTCCTAGTGTAGCGGTGAAATGCGTAGATATTAGGAAGAACACCGGTGGCGAAGGCGGCATTCTGGACAGTAACTGACGTTGAGGCACGAAAGTGTGGGGAG…	Eukaryota	NA	NA	NA	NA	NA	NA	NA
TGGGGAATATTGCACAATGGGGGAAACCCTGATGCAGCGACGCCGCGTGAGTGAGGAAGTATTTCGGTATGTAAAGCTCTATCAGCAGGGAAGAAGATGACGGTACCTGCACAAGAAGCCCCGGCTAACTACGTGCCAGCAGCCGCGGTAATACGTAGGGGGCAAGCGTTATCCGGATTTACTGGGTGTAAAGGGAGCGTAGACGGAAGGTCAAGTCAGGTGTGAAAGGCATGGGCTCAACCCGTGGACTGCACTTGAAACTGGTCATCTCGAGTGTCGGAGGGGCAGGCGGAATTCCTGGTGTAGCGGTGAAATGCGTAGATATCAGGAAGAACACCGGTGGCGAAGGCGGCCTGCTGGACGATCACTGACGTTGAGGCTCGAAGGCGTGGGGAGCAA…	Eukaryota	NA	NA	NA	NA	NA	NA	NA
TGGGGAATATTGCGCAATGGGCGAAAGCCTGACGCAGCGACGCCGCGTGGGGGATGAAGGCCTTCGGGTTGTAAACCCCTTTCAGCAGGGACGAAGCGAGAGTGACGGTACCTGCAGAAGAAGCGCCGGCTAACTACGTGCCAGCAGCCGCGGTAACACGTAGGGCGCAAGCGTTGTCCGGAATTATTGGGCGTAAAGAGCTCGTAGGCGGTCTGTTGCGTCCGCTGTGAAAACTCGGGGCTTAACCCCGAGCCTGCAGTGGATACGGGCAGACTAGAGGTAGGTAGGGGAGAATGGAATTCCCGGTGTAGCGGTGAAATGCGCAGATATCGGGAGGAACACCGGTGGCGAAGGCGGTTCTCTGGGCCTTACCTGACGCTGAGGAGCGAAAGCGTGGGG…	Eukaryota	NA	NA	NA	NA	NA	NA	NA
TGGGGAATTTTGGACAATGGGCGCAAGCCTGATCCAGCAATGCCGCGTGCAGGATGAAGGCCTTCGGGTTGTAAACTGCTTTTGTACGGAACGAAAAGCCCTGGGTTAATACCCTGGGGTCATGACGGTACCGTAAGAATAAGCACCGGCTAACTACGTGCCAGCAGCCGCGGTAATACGTAGGGTGCGAGCGTTAATCGGAATTACTGGGCGTAAAGCGTGCGCAGGCGGTTTTGTAAGACAGAGGTGAAATCCCCGGGCTCAACCTGGGAACTGCCTTTGTGACTGCAAGGCTAGAGTACGGCAGAGGGGGATGGAATTCCGCGTGTAGCAGTGAAATGCGTAGATATGCGGAGGAACACCGATGGCGAAGGCAATCCCCTGGGCCTGTACTGACGC…	Eukaryota	NA	NA	NA	NA	NA	NA	NA
TAGCGTATATTAAAGTTGTTGCAGTTAAAACGCCCGTAGTCGAGCTTCTGGGGGAGGGCAGGCGGGAGCACGCTCCGGCCTGGCCGCCCCTATTATGGCGGGCCGGCGGGGGCAACCCTGCAGGGCGGCCACAATTACTTTGACAAAAATAGGGTGTTCAAGGCAGGCAGTACGCTTGAATAATACAGCATGGAATAATGGAATAGGATTTTGGTTCTATTTTGTTGGTTCAGGACCGAGATAATGATTGATAGGGACGGTTGGGGGCATTAGTATTCTGGAGCT	Eukaryota	Opisthokonta	NA	NA	NA	NA	NA	NA
[truncated: 2,583 more rows]
