# Supplementary material for: Describing the intestinal microbiota of Holstein Fasciola-positive and -negative cattle from a hyperendemic area of fascioliasis in central Colombia
Source: PLoS Negl Trop Dis. 2021 Aug 9;15(8):e0009658. doi: 10.1371/journal.pntd.0009658 (PMC8375995; doi:10.1371/journal.pntd.0009658)
Supplement: S5 Table — (XLSX) [file pntd.0009658.s012.xlsx]

## Sheet: Hoja1
Gene	Microorg	Phylum	Family	W	Group
16S	Solobacterium	Firmicutes	Erysipelotrichidae	355	Negative
	Paeniclostridium	Firmicutes	Clostridiaceae	354	positive
	Parabacteroides	Bacteroidetes	Porphyromonadaceae	351	Negative
	Allorizhobium-Neorhizobium-Pararizhobium-Rizhobium	Proteobacteria	Xanthobacteraceae	351	positive
18S	Pseudozyma	Basidiomycota	Ustilaginaceae	657	Negative
	neocallimastix	neocalimastigomycota	Neocallimastigaceae	642	Negative
	Rhodosporidium	Basidiomycota	Ustilaginaceae	641	positive
	Hyphozyma	Ascomycota	Leotiomycetes	638	positive
	talaromyces	Ascomycota	Trichocomaceae	637	positive
	Pilobolus	Mucoromycota	Pilobolaceae	624	Negative
	Thelebolus	Ascomycota	Thelebolaceae	615	positive
	Filobasidium	Basidiomycota	Filobasidiaceae	607	positive
	Apiospora	Ascomycota	Apiosporaceae	604	Negative
	Cyllamyces	neocalimastigomycota	Neocallimastigaceae	604	Negative
	Leptosphaeria	Ascomycota	Leptosphaeriaceae	600	Negative
	Buxtonella	Ciliophora	Pycnotrichidae	597	Negative
	Cystobasidiomycetes_X	Basidiomycota		597	Negative
